# Supplementary material for: Genome-Wide Identification and Functional Analysis of C2H2 Zinc Finger Transcription Factor Genes in the Intertidal Macroalga Pyropia haitanensis
Source: Int J Mol Sci. 2025 Apr 24;26(9):4042. doi: 10.3390/ijms26094042 (PMC12071319; doi:10.3390/ijms26094042)
Supplement: Supplementary file 1 [file ijms-26-04042-s001.zip]

Archive with 7 entries (7 files):
- Figure S1.tif
- Figure S2.tif
- supplementary legend.pdf
- Table S1 TF family statistics.xls
- Table S2ú║primers.xls
- Table S3ú║Cis-acting, physicochemical properties.xls
- Table S4ú║Gene structure and transposons.xls
