# Supplementary material for: Genome-Wide Identification and Functional Analysis of C2H2 Zinc Finger Transcription Factor Genes in the Intertidal Macroalga Pyropia haitanensis
Source: Int J Mol Sci. 2025 Apr 24;26(9):4042. doi: 10.3390/ijms26094042 (PMC12071319; doi:10.3390/ijms26094042)
Supplement: Supplementary file 1 [file ijms-26-04042-s001.zip › Table S1 TF family statistics.xls]

## Sheet: TF_family
TF_family	Arabidopsis_thaliana_number	Chondrus_crispus_number	Galdieria_sulphuraria_number	Gracilariopsis_chorda_number	Oryza_sativa_number	Porphyra_haitanensis_number	Porphyra_umbilicalis_number	Porphyridium_purpureum_number	Pyropia_yezoensis_number		Arabidopsis_thaliana_list	Chondrus_crispus_list	Galdieria_sulphuraria_list	Gracilariopsis_chorda_list	Oryza_sativa_list	Porphyra_haitanensis_list	Porphyra_umbilicalis_list	Porphyridium_purpureum_list	Pyropia_yezoensis_list
ABI3VP1	0	0	0	0	60	0	0	0	0		-	-	-	-	ORTHOMCL13345(Os01g0911700);ORTHOMCL14301(Os07g0679700);ORTHOMCL14325(Os03g0622100);ORTHOMCL15354(Os05g0481400);ORTHOMCL4351(Os03g0120900);ORTHOMCL4417(Os01g0693400);ORTHOMCL49796(Os01g0140700);ORTHOMCL49797(Os01g0141000);ORTHOMCL50224(Os01g0234100);ORTHOMCL51528(Os01g0713600);ORTHOMCL51574(Os01g0723500);ORTHOMCL51575(Os01g0723700);ORTHOMCL52299(Os01g0905400);ORTHOMCL53096(Os02g0197750);ORTHOMCL5…	-	-	-	-
AP2	18	0	0	0	0	0	0	0	0		ORTHOMCL11481(AT1G51190,AT3G20840);ORTHOMCL11832(AT1G72570);ORTHOMCL12347(AT2G28550);ORTHOMCL12558(AT2G39250,AT3G54990);ORTHOMCL12623(AT2G41710);ORTHOMCL14409(AT4G37750);ORTHOMCL14643(AT5G10510,AT5G65510);ORTHOMCL14789(AT5G17430);ORTHOMCL15330(AT5G57390);ORTHOMCL7101(AT1G16060,AT1G79700);ORTHOMCL75346(AT3G54320);ORTHOMCL77328(AT5G60120);ORTHOMCL8595(AT4G36920,AT5G67180)	-	-	-	-	-	-	-	-
AP2-EREBP	0	0	0	0	125	0	0	0	0		-	-	-	-	ORTHOMCL10972(Os02g0202000);ORTHOMCL11223(Os04g0399800);ORTHOMCL11230(Os05g0497200);ORTHOMCL11656(Os05g0572000);ORTHOMCL11832(Os03g0176300);ORTHOMCL12347(Os05g0121600);ORTHOMCL12623(Os05g0389000);ORTHOMCL12751(Os01g0313300);ORTHOMCL13163(Os05g0361700);ORTHOMCL13714(Os03g0174400);ORTHOMCL13973(Os02g0499000);ORTHOMCL14350(Os09g0457900);ORTHOMCL14409(Os03g0232200);ORTHOMCL14789(Os04g0504500);ORTHOMC…	-	-	-	-
ARF	22	0	0	0	23	0	0	0	0		ORTHOMCL1013(AT1G34170,AT1G34310,AT1G34390,AT1G34410,AT1G35240,AT1G35520,AT1G35540,AT2G46530,AT3G61830,AT4G23980);ORTHOMCL11067(AT1G19850);ORTHOMCL14267(AT4G30080);ORTHOMCL14989(AT5G37020);ORTHOMCL15409(AT5G62000);ORTHOMCL5571(AT1G30330);ORTHOMCL7156(AT1G19220,AT5G20730);ORTHOMCL73490(AT1G77850);ORTHOMCL74064(AT2G28350);ORTHOMCL7499(AT1G59750);ORTHOMCL77339(AT5G60450);ORTHOMCL7850(AT2G33860)	-	-	-	ORTHOMCL11067(Os04g0664400);ORTHOMCL14267(Os06g0685700);ORTHOMCL14989(Os04g0671900);ORTHOMCL15409(Os01g0927600);ORTHOMCL16582(Os02g0141100,Os06g0702600);ORTHOMCL50239(Os01g0236300);ORTHOMCL51704(Os01g0753500);ORTHOMCL54156(Os02g0628600);ORTHOMCL5571(Os02g0164900,Os06g0677800,Os12g0613700);ORTHOMCL58628(Os04g0519700);ORTHOMCL60836(Os05g0515400);ORTHOMCL66312(Os08g0520550);ORTHOMCL68754(Os10g047990…	-	-	-	-
ARR-B	13	0	0	0	231	0	0	0	0		ORTHOMCL11724(AT1G67710);ORTHOMCL12312(AT2G27070,AT5G07210);ORTHOMCL13165(AT3G16857);ORTHOMCL5810(AT2G25180,AT4G31920);ORTHOMCL72979(AT1G49190);ORTHOMCL73288(AT1G68210);ORTHOMCL73559(AT2G01760);ORTHOMCL75484(AT3G62670);ORTHOMCL75877(AT4G18020);ORTHOMCL77112(AT5G49240);ORTHOMCL77288(AT5G58080)	-	-	-	ORTHOMCL10632(Os08g0157600);ORTHOMCL10824(Os11g0128500);ORTHOMCL1120(Os02g0187700,Os06g0637500,Os09g0106700);ORTHOMCL11362(Os06g0221000);ORTHOMCL11450(Os03g0764600);ORTHOMCL11462(Os01g0589300);ORTHOMCL11648(Os08g0151300);ORTHOMCL11724(Os01g0904700);ORTHOMCL11975(Os09g0299200);ORTHOMCL12017(Os01g0176700);ORTHOMCL12181(Os06g0348800);ORTHOMCL12426(Os02g0194000);ORTHOMCL12496(Os03g0241100);ORTHOMCL12…	-	-	-	-
Alfin-like	0	0	0	0	31	0	0	0	0		-	-	-	-	ORTHOMCL11328(Os04g0221600);ORTHOMCL11337(Os01g0877500);ORTHOMCL12784(Os02g0192400);ORTHOMCL13120(Os04g0433900);ORTHOMCL2289(Os03g0748200);ORTHOMCL50151(Os01g0218900);ORTHOMCL52228(Os01g0887700);ORTHOMCL52725(Os02g0122700);ORTHOMCL53072(Os02g0192300);ORTHOMCL53890(Os02g0564100);ORTHOMCL57149(Os03g0799600);ORTHOMCL57232(Os03g0818300);ORTHOMCL58289(Os04g0444900);ORTHOMCL59712(Os05g0163100);ORTHOMCL…	-	-	-	-
B3	66	0	0	0	0	0	0	0	0		ORTHOMCL127(AT1G05930);ORTHOMCL13345(AT3G24650);ORTHOMCL14301(AT4G32010);ORTHOMCL14325(AT4G33280);ORTHOMCL14935(AT5G25470,AT5G25475);ORTHOMCL15354(AT5G58280);ORTHOMCL2216(AT1G08985);ORTHOMCL2899(AT2G33720);ORTHOMCL2918(AT2G16210,AT2G35310,AT3G17010,AT5G09780,AT5G18000,AT5G18090);ORTHOMCL4351(AT1G01030,AT2G46870,AT3G61970,AT4G01500);ORTHOMCL5842(AT2G36080,AT3G11580,AT5G06250);ORTHOMCL646(AT1G16640…	-	-	-	-	-	-	-	-
BBR-BPC	7	0	0	0	5	0	0	0	0		ORTHOMCL12201(AT2G21240,AT4G38910);ORTHOMCL15053(AT5G42520);ORTHOMCL4423(AT1G14685,AT1G68120,AT2G01930);ORTHOMCL74210(AT2G35550)	-	-	-	ORTHOMCL15053(Os06g0130600);ORTHOMCL4423(Os10g0114500,Os10g0115200);ORTHOMCL55591(Os03g0237401);ORTHOMCL67888(Os10g0115500)	-	-	-	-
BES1	8	0	0	0	6	0	0	0	0		ORTHOMCL11927(AT1G78700);ORTHOMCL7159(AT1G19350,AT1G75080);ORTHOMCL74423(AT2G45880);ORTHOMCL75271(AT3G50750);ORTHOMCL75904(AT4G18890);ORTHOMCL76252(AT4G36780);ORTHOMCL77042(AT5G45300)	-	-	-	ORTHOMCL11927(Os01g0203000);ORTHOMCL49974(Os01g0176900);ORTHOMCL52763(Os02g0129600);ORTHOMCL53242(Os02g0233200);ORTHOMCL62456(Os06g0552300);ORTHOMCL7159(Os07g0580500)	-	-	-	-
BSD	0	0	0	0	9	0	0	0	0		-	-	-	-	ORTHOMCL10689(Os01g0273300);ORTHOMCL51759(Os01g0766600);ORTHOMCL5663(Os08g0338200);ORTHOMCL60818(Os05g0510700);ORTHOMCL61573(Os06g0175400);ORTHOMCL64698(Os07g0647400);ORTHOMCL70314(Os11g0557300);ORTHOMCL7258(Os02g0726400);ORTHOMCL8314(Os03g0729900)	-	-	-	-
C2C2-CO-like	0	0	0	0	41	0	0	0	0		-	-	-	-	ORTHOMCL11925(Os06g0152200);ORTHOMCL12761(Os07g0667300);ORTHOMCL15399(Os02g0618200);ORTHOMCL16774(Os11g0101200,Os12g0101000);ORTHOMCL3713(Os02g0178100,Os06g0275000);ORTHOMCL50081(Os01g0202500);ORTHOMCL52005(Os01g0835700);ORTHOMCL52845(Os02g0148500);ORTHOMCL54084(Os02g0610500);ORTHOMCL54229(Os02g0646200);ORTHOMCL54511(Os02g0724000);ORTHOMCL54544(Os02g0731700);ORTHOMCL55170(Os03g0139500);ORTHOMCL55…	-	-	-	-
C2C2-Dof	0	0	0	0	26	0	0	0	0		-	-	-	-	ORTHOMCL11425(Os03g0619151);ORTHOMCL13614(Os01g0865800);ORTHOMCL13675(Os05g0112200);ORTHOMCL15010(Os07g0685000);ORTHOMCL3614(Os04g0567800);ORTHOMCL4385(Os03g0821200);ORTHOMCL50341(Os01g0264000);ORTHOMCL50389(Os01g0277500);ORTHOMCL51354(Os01g0673700);ORTHOMCL51721(Os01g0758200);ORTHOMCL53298(Os02g0252400);ORTHOMCL54330(Os02g0673700);ORTHOMCL54449(Os02g0707200);ORTHOMCL54519(Os02g0726300);ORTHOMCL5…	-	-	-	-
C2C2-GATA	0	0	0	0	18	0	0	0	0		-	-	-	-	ORTHOMCL4699(Os01g0976800);ORTHOMCL50590(Os01g0343300);ORTHOMCL53199(Os02g0220400);ORTHOMCL54227(Os02g0645600);ORTHOMCL55195(Os03g0145200);ORTHOMCL5771(Os01g0662800);ORTHOMCL58706(Os04g0539500);ORTHOMCL59681(Os05g0155400);ORTHOMCL60860(Os05g0520300);ORTHOMCL61081(Os05g0567900);ORTHOMCL61131(Os05g0578900);ORTHOMCL62533(Os06g0571800);ORTHOMCL69099(Os10g0557600);ORTHOMCL69558(Os11g0187200);ORTHOMCL7…	-	-	-	-
C2C2-YABBY	0	0	0	0	8	0	0	0	0		-	-	-	-	ORTHOMCL10806(Os07g0160100);ORTHOMCL11758(Os03g0215200);ORTHOMCL12297(Os03g0650000);ORTHOMCL58694(Os04g0536300);ORTHOMCL64380(Os07g0571800);ORTHOMCL68874(Os10g0508300);ORTHOMCL72115(Os12g0621100);ORTHOMCL7984(Os02g0643200)	-	-	-	-
C2H2	100	35	8	79	0	107	77	72	76		ORTHOMCL10953(AT1G14580,AT2G02080);ORTHOMCL11177(AT1G26590,AT1G26610);ORTHOMCL11355(AT1G34370);ORTHOMCL11482(AT1G51220,AT3G20880);ORTHOMCL11878(AT1G75710);ORTHOMCL11999(AT2G02070);ORTHOMCL12357(AT2G29660);ORTHOMCL12508(AT2G37430,AT3G53600);ORTHOMCL12518(AT2G37740,AT5G06070);ORTHOMCL12638(AT2G42410,AT3G23130);ORTHOMCL12770(AT5G15480);ORTHOMCL13433(AT3G29340);ORTHOMCL13469(AT3G44750);ORTHOMCL13477(…	ORTHOMCL1125(CHC_T00000833001);ORTHOMCL15826(CHC_T00003547001);ORTHOMCL16078(CHC_T00006985001);ORTHOMCL16165(CHC_T00006733001);ORTHOMCL16239(CHC_T00006956001);ORTHOMCL16373(CHC_T00001367001);ORTHOMCL16389(CHC_T00004099001);ORTHOMCL1663(CHC_T00000797001);ORTHOMCL40709(CHC_T00000030001);ORTHOMCL41034(CHC_T00000704001);ORTHOMCL41060(CHC_T00000754001);ORTHOMCL41184(CHC_T00001007001);ORTHOMCL41430(CHC…	ORTHOMCL1125(gene-Gasu_00850);ORTHOMCL2324(gene-Gasu_01820);ORTHOMCL2948(gene-Gasu_25630);ORTHOMCL31829(gene-Gasu_03370);ORTHOMCL32086(gene-Gasu_11500);ORTHOMCL32420(gene-Gasu_21420);ORTHOMCL32443(gene-Gasu_22060);ORTHOMCL33506(gene-Gasu_54270)	ORTHOMCL1125(BWQ96_01056);ORTHOMCL15697(BWQ96_01635);ORTHOMCL16078(BWQ96_06106);ORTHOMCL16165(BWQ96_07144);ORTHOMCL16214(BWQ96_10275);ORTHOMCL16239(BWQ96_08402);ORTHOMCL16373(BWQ96_10060);ORTHOMCL16389(BWQ96_10309);ORTHOMCL1663(BWQ96_02395);ORTHOMCL2324(BWQ96_02418);ORTHOMCL45231(BWQ96_00403);ORTHOMCL45268(BWQ96_00505);ORTHOMCL45410(BWQ96_00868);ORTHOMCL45524(BWQ96_01206);ORTHOMCL45534(BWQ96_0123…	-	ORTHOMCL10016(evm.model.ctg000091_arrow_pilon.505);ORTHOMCL10053(evm.model.ctg000108_arrow_pilon.215);ORTHOMCL10114(evm.model.ctg000108_arrow_pilon.599);ORTHOMCL10248(evm.model.ctg000109_arrow_pilon.681);ORTHOMCL10354(evm.model.ctg000110_arrow_pilon.679);ORTHOMCL10362(evm.model.ctg000110_arrow_pilon.736);ORTHOMCL10418(evm.model.ctg000147_arrow_pilon.107);ORTHOMCL10426(evm.model.ctg000147_arrow_pi…	ORTHOMCL10016(gene-BU14_1750s0001);ORTHOMCL10053(gene-BU14_0185s0026);ORTHOMCL10114(gene-BU14_0146s0005);ORTHOMCL10248(gene-BU14_0335s0018);ORTHOMCL10354(gene-BU14_0070s0014);ORTHOMCL10362(gene-BU14_0027s0077);ORTHOMCL10418(gene-BU14_0161s0035);ORTHOMCL10426(gene-BU14_0071s0047);ORTHOMCL10438(gene-BU14_0076s0047,gene-BU14_0264s0012);ORTHOMCL10548(gene-BU14_0208s0025);ORTHOMCL1125(gene-BU14_0120s0…	ORTHOMCL1125(gene-FVE85_4815);ORTHOMCL1776(gene-FVE85_6593,gene-FVE85_9580);ORTHOMCL2324(gene-FVE85_8154);ORTHOMCL27915(gene-FVE85_0640);ORTHOMCL27916(gene-FVE85_0641);ORTHOMCL27937(gene-FVE85_0681);ORTHOMCL27951(gene-FVE85_0724);ORTHOMCL27958(gene-FVE85_0742);ORTHOMCL27986(gene-FVE85_0827);ORTHOMCL28010(gene-FVE85_0889);ORTHOMCL28011(gene-FVE85_0890);ORTHOMCL28012(gene-FVE85_0891);ORTHOMCL28145(…	ORTHOMCL10016(py04491.t1);ORTHOMCL10053(py02755.t1);ORTHOMCL10114(py07734.t1);ORTHOMCL10248(py07715.t1);ORTHOMCL10354(py10538.t1);ORTHOMCL10362(py07017.t1);ORTHOMCL10418(py05773.t1);ORTHOMCL10426(py04641.t1);ORTHOMCL10539(py01669.t1);ORTHOMCL10616(py07301.t1);ORTHOMCL1125(py08319.t1);ORTHOMCL1663(py00146.t1);ORTHOMCL16972(py01089.t1);ORTHOMCL17007(py11397.t1);ORTHOMCL17029(py07321.t1);ORTHOMCL171…
C3H	50	5	11	6	50	7	6	9	8		ORTHOMCL10699(AT1G03790,AT5G44260);ORTHOMCL10731(AT1G04990,AT2G32930);ORTHOMCL11321(AT1G32360);ORTHOMCL11739(AT1G68200);ORTHOMCL12171(AT2G20280);ORTHOMCL12263(AT2G24830);ORTHOMCL12625(AT2G41900);ORTHOMCL13065(AT3G12680);ORTHOMCL13273(AT3G21810);ORTHOMCL14952(AT5G26749);ORTHOMCL15024(AT5G40880,AT5G49200);ORTHOMCL2186(AT1G01350,AT5G06420);ORTHOMCL3676(AT2G28450);ORTHOMCL4703(AT3G08505);ORTHOMCL5762…	ORTHOMCL15557(CHC_T00008071001);ORTHOMCL2186(CHC_T00004380001);ORTHOMCL3317(CHC_T00003330001);ORTHOMCL4267(CHC_T00010067001);ORTHOMCL44215(CHC_T00006877001)	ORTHOMCL10598(gene-Gasu_18820,gene-Gasu_56630);ORTHOMCL2186(gene-Gasu_34780);ORTHOMCL31919(gene-Gasu_06330);ORTHOMCL32705(gene-Gasu_30600);ORTHOMCL32891(gene-Gasu_35940);ORTHOMCL33209(gene-Gasu_45920);ORTHOMCL33761(gene-Gasu_61560);ORTHOMCL4267(gene-Gasu_15470);ORTHOMCL4703(gene-Gasu_37100);ORTHOMCL7593(gene-Gasu_47010)	ORTHOMCL15557(BWQ96_00214);ORTHOMCL2186(BWQ96_06592);ORTHOMCL4267(BWQ96_10125);ORTHOMCL47579(BWQ96_06722);ORTHOMCL8907(BWQ96_03341);ORTHOMCL999(BWQ96_00264)	ORTHOMCL11321(Os08g0159800);ORTHOMCL11739(Os01g0645000);ORTHOMCL12625(Os03g0698800);ORTHOMCL12755(Os01g0256800);ORTHOMCL13065(Os01g0616400);ORTHOMCL13273(Os02g0161200);ORTHOMCL14952(Os01g0252200);ORTHOMCL1837(Os03g0826400);ORTHOMCL2186(Os02g0301000);ORTHOMCL3676(Os04g0105000);ORTHOMCL4703(Os06g0318700);ORTHOMCL4746(Os03g0328900,Os03g0329200,Os07g0682400);ORTHOMCL49961(Os01g0174600);ORTHOMCL50327(…	ORTHOMCL17522(evm.model.ctg000068_arrow_pilon.1526);ORTHOMCL22363(evm.model.ctg000109_arrow_pilon.1000);ORTHOMCL23586(evm.model.ctg000147_arrow_pilon.828);ORTHOMCL4703(evm.model.ctg000109_arrow_pilon.126);ORTHOMCL8907(evm.model.ctg000110_arrow_pilon.568);ORTHOMCL932(evm.model.ctg000055_arrow_pilon.363);ORTHOMCL9597(evm.model.ctg000047_arrow_pilon.162)	ORTHOMCL2186(gene-BU14_0033s0056);ORTHOMCL38179(gene-BU14_0342s0015);ORTHOMCL4267(gene-BU14_0161s0061);ORTHOMCL932(gene-BU14_0161s0013);ORTHOMCL9597(gene-BU14_0098s0073);ORTHOMCL999(gene-BU14_1801s0002)	ORTHOMCL10598(gene-FVE85_6017);ORTHOMCL2186(gene-FVE85_4879);ORTHOMCL28903(gene-FVE85_3158);ORTHOMCL29371(gene-FVE85_4255);ORTHOMCL29419(gene-FVE85_4375);ORTHOMCL30892(gene-FVE85_8030);ORTHOMCL4267(gene-FVE85_4822);ORTHOMCL8907(gene-FVE85_8149);ORTHOMCL999(gene-FVE85_6935)	ORTHOMCL17522(py02281.t1);ORTHOMCL25441(py06301.t1);ORTHOMCL25624(py06995.t1);ORTHOMCL26657(py10800.t1);ORTHOMCL4267(py05726.t1);ORTHOMCL4703(py03483.t1);ORTHOMCL9597(py09184.t1);ORTHOMCL999(py04238.t1)
CAMTA	5	0	0	0	3	0	0	0	0		ORTHOMCL11709(AT1G67310);ORTHOMCL13167(AT3G16940);ORTHOMCL14620(AT5G09410,AT5G64220);ORTHOMCL7749(AT2G22300)	-	-	-	ORTHOMCL11709(Os04g0388500);ORTHOMCL7749(Os03g0191000,Os10g0375600)	-	-	-	-
CO-like	17	2	1	2	0	0	0	0	0		ORTHOMCL12761(AT2G47890);ORTHOMCL13277(AT3G21880,AT4G15250);ORTHOMCL3713(AT3G02380,AT5G15840,AT5G15850);ORTHOMCL5808(AT2G24790,AT5G24930,AT5G57660);ORTHOMCL7249(AT1G25440,AT1G68520);ORTHOMCL7278(AT1G28050,AT2G33500);ORTHOMCL72976(AT1G49130);ORTHOMCL73406(AT1G73870);ORTHOMCL8123(AT3G07650,AT5G48250)	ORTHOMCL16363(CHC_T00004610001);ORTHOMCL6541(CHC_T00000858001)	ORTHOMCL32952(gene-Gasu_37910)	ORTHOMCL16363(BWQ96_09920);ORTHOMCL3713(BWQ96_00417)	-	-	-	-	-
CPP	8	2	3	2	10	2	2	2	1		ORTHOMCL14941(AT5G25790);ORTHOMCL5987(AT3G22760,AT3G22780,AT4G14770);ORTHOMCL74539(AT3G04850);ORTHOMCL74755(AT3G16160);ORTHOMCL7724(AT2G20110,AT4G29000)	ORTHOMCL42741(CHC_T00004019001);ORTHOMCL6335(CHC_T00005507001)	ORTHOMCL14941(gene-Gasu_31190);ORTHOMCL33531(gene-Gasu_54830);ORTHOMCL33575(gene-Gasu_56040)	ORTHOMCL48542(BWQ96_08793);ORTHOMCL6335(BWQ96_02836)	ORTHOMCL56539(Os03g0638300);ORTHOMCL5987(Os07g0176200);ORTHOMCL60813(Os05g0509400);ORTHOMCL6335(Os02g0274600,Os06g0332700);ORTHOMCL65748(Os08g0363900);ORTHOMCL65767(Os08g0369600);ORTHOMCL72046(Os12g0605300);ORTHOMCL72047(Os12g0605500);ORTHOMCL7724(Os01g0761100)	ORTHOMCL17894(evm.model.ctg000109_arrow_pilon.1210);ORTHOMCL23486(evm.model.ctg000147_arrow_pilon.59)	ORTHOMCL36317(gene-BU14_0153s0023);ORTHOMCL38013(gene-BU14_0325s0015)	ORTHOMCL30580(gene-FVE85_7239);ORTHOMCL30843(gene-FVE85_7907)	ORTHOMCL17894(py06248.t1)
CSD	0	0	0	0	5	0	0	0	0		-	-	-	-	ORTHOMCL4621(Os02g0121100,Os08g0129200);ORTHOMCL50876(Os01g0546250);ORTHOMCL55727(Os03g0277800);ORTHOMCL60879(Os05g0524666)	-	-	-	-
DBB	11	2	0	1	0	0	0	0	0		ORTHOMCL11925(AT1G78600);ORTHOMCL12761(AT2G47890);ORTHOMCL3713(AT5G15840);ORTHOMCL5790(AT2G21320,AT4G38960);ORTHOMCL5808(AT2G24790);ORTHOMCL6960(AT1G06040,AT2G31380);ORTHOMCL75711(AT4G10240);ORTHOMCL7594(AT1G75540,AT4G39070)	ORTHOMCL43157(CHC_T00004878001);ORTHOMCL5790(CHC_T00001403001)	-	ORTHOMCL45471(BWQ96_01046)	-	-	-	-	-
DBP	0	0	0	0	4	0	0	0	0		-	-	-	-	ORTHOMCL12272(Os06g0597200);ORTHOMCL288(Os05g0134200);ORTHOMCL54813(Os02g0799000);ORTHOMCL61581(Os06g0179700)	-	-	-	-
Dof	36	0	0	0	0	0	0	0	0		ORTHOMCL11182(AT1G26790,AT1G69570);ORTHOMCL11247(AT1G29160,AT2G34140);ORTHOMCL11425(AT1G47655);ORTHOMCL11491(AT1G51700,AT3G21270);ORTHOMCL13507(AT3G47500,AT5G62430);ORTHOMCL13565(AT3G50410,AT5G66940);ORTHOMCL13614(AT3G52440);ORTHOMCL13675(AT3G55370);ORTHOMCL14415(AT4G38000,AT5G65590);ORTHOMCL15010(AT5G39660);ORTHOMCL3614(AT1G64620,AT2G46590,AT3G61850,AT4G00940,AT4G24060);ORTHOMCL4385(AT1G07640,AT…	-	-	-	-	-	-	-	-
E2F-DP	8	3	7	6	9	3	5	4	3		ORTHOMCL12777(AT3G01330,AT5G14960);ORTHOMCL1312(AT5G02470,AT5G03415);ORTHOMCL72940(AT1G47870);ORTHOMCL74225(AT2G36010);ORTHOMCL818(AT3G48160);ORTHOMCL876(AT5G22220)	ORTHOMCL1312(CHC_T00003626001);ORTHOMCL818(CHC_T00005080001);ORTHOMCL876(CHC_T00004865001)	ORTHOMCL1312(gene-Gasu_02560);ORTHOMCL31945(gene-Gasu_07000);ORTHOMCL33069(gene-Gasu_41570);ORTHOMCL33097(gene-Gasu_42570);ORTHOMCL33568(gene-Gasu_55860);ORTHOMCL818(gene-Gasu_05010);ORTHOMCL876(gene-Gasu_53860)	ORTHOMCL1312(BWQ96_02124);ORTHOMCL46144(BWQ96_03198);ORTHOMCL46251(BWQ96_03499);ORTHOMCL48405(BWQ96_08450);ORTHOMCL818(BWQ96_02027);ORTHOMCL876(BWQ96_00175)	ORTHOMCL1312(Os10g0440100);ORTHOMCL51375(Os01g0678700);ORTHOMCL55226(Os03g0152100);ORTHOMCL57444(Os04g0112200);ORTHOMCL818(Os02g0739700,Os06g0245900);ORTHOMCL876(Os02g0537500,Os04g0416100,Os12g0158800)	ORTHOMCL818(evm.model.ctg000047_arrow_pilon.396);ORTHOMCL876(evm.model.ctg000047_arrow_pilon.1907);ORTHOMCL9957(evm.model.ctg000068_arrow_pilon.940)	ORTHOMCL1312(gene-BU14_0881s0003);ORTHOMCL818(gene-BU14_1234s0001,gene-BU14_1429s0002);ORTHOMCL876(gene-BU14_0082s0070);ORTHOMCL9957(gene-BU14_0066s0029)	ORTHOMCL1312(gene-FVE85_1466);ORTHOMCL29950(gene-FVE85_5710);ORTHOMCL818(gene-FVE85_0869);ORTHOMCL876(gene-FVE85_2544)	ORTHOMCL818(py04263.t1);ORTHOMCL876(py08006.t1);ORTHOMCL9957(py06126.t1)
EIL	6	0	0	0	7	0	0	0	0		ORTHOMCL11844(AT1G73730);ORTHOMCL14634(AT5G10120,AT5G65100);ORTHOMCL5820(AT2G27050,AT3G20770);ORTHOMCL76703(AT5G21120)	-	-	-	ORTHOMCL11844(Os09g0490200);ORTHOMCL54374(Os02g0689132);ORTHOMCL5820(Os03g0324200,Os03g0324300);ORTHOMCL58362(Os04g0456900);ORTHOMCL64884(Os07g0685700);ORTHOMCL66259(Os08g0508700)	-	-	-	-
ERF	123	0	0	0	0	0	0	0	0		ORTHOMCL10920(AT1G12610,AT1G63030);ORTHOMCL10972(AT1G15360);ORTHOMCL11223(AT1G28160);ORTHOMCL11230(AT1G28360);ORTHOMCL11341(AT1G33760,AT1G71450);ORTHOMCL11656(AT1G64380);ORTHOMCL12194(AT2G20880,AT4G28140);ORTHOMCL12751(AT2G47520);ORTHOMCL13163(AT3G16770);ORTHOMCL13714(AT3G57600);ORTHOMCL13973(AT4G13040);ORTHOMCL14350(AT4G34410);ORTHOMCL14659(AT5G11190,AT5G25390);ORTHOMCL14836(AT5G19790);ORTHOMCL1…	-	-	-	-	-	-	-	-
FAR1	17	0	0	0	29	0	0	0	0		ORTHOMCL10864(AT1G10240);ORTHOMCL12911(AT3G06250,AT5G18960);ORTHOMCL3628(AT1G76320,AT2G32250,AT3G22170,AT4G15090,AT4G19990);ORTHOMCL5640(AT1G52520,AT1G80010);ORTHOMCL5821(AT2G27110,AT4G38180);ORTHOMCL5882(AT2G43280,AT3G07500,AT3G59470,AT4G12850);ORTHOMCL76837(AT5G28530)	-	-	-	ORTHOMCL10864(Os04g0443000);ORTHOMCL16604(Os02g0542200,Os04g0421700);ORTHOMCL16627(Os03g0181600,Os07g0615900);ORTHOMCL3628(Os11g0681300);ORTHOMCL52072(Os01g0852650);ORTHOMCL53110(Os02g0202800);ORTHOMCL53388(Os02g0284500);ORTHOMCL53852(Os02g0550900);ORTHOMCL54072(Os02g0608100);ORTHOMCL55279(Os03g0164400);ORTHOMCL55649(Os03g0255000);ORTHOMCL55650(Os03g0255400);ORTHOMCL5640(Os02g0608300,Os03g0843700…	-	-	-	-
FHA	0	0	0	0	16	0	0	0	0		-	-	-	-	ORTHOMCL12206(Os11g0127800);ORTHOMCL12704(Os03g0127600);ORTHOMCL12818(Os10g0487300);ORTHOMCL13651(Os03g0800800);ORTHOMCL14825(Os03g0809700);ORTHOMCL15001(Os06g0275900);ORTHOMCL15505(Os04g0448900);ORTHOMCL4700(Os08g0528900);ORTHOMCL56865(Os03g0728500);ORTHOMCL63528(Os07g0190900);ORTHOMCL63607(Os07g0211400);ORTHOMCL67507(Os09g0505200);ORTHOMCL69502(Os11g0171700);ORTHOMCL70939(Os12g0124000);ORTHOMCL…	-	-	-	-
G2-like	42	1	1	2	0	1	1	2	2		ORTHOMCL10954(AT1G14600,AT2G02060);ORTHOMCL11315(AT1G32240,AT4G17695);ORTHOMCL11450(AT1G49560);ORTHOMCL11942(AT1G79430,AT3G12730);ORTHOMCL11975(AT2G01060);ORTHOMCL12017(AT2G03500);ORTHOMCL12181(AT2G20570);ORTHOMCL13076(AT3G13040);ORTHOMCL14571(AT5G06800);ORTHOMCL14771(AT5G16560);ORTHOMCL15101(AT5G45580);ORTHOMCL4419(AT1G13300,AT1G25550,AT1G68670,AT3G25790);ORTHOMCL4617(AT2G20400,AT3G04450,AT4G286…	ORTHOMCL44098(CHC_T00006643001)	ORTHOMCL33228(gene-Gasu_46530)	ORTHOMCL45154(BWQ96_00146);ORTHOMCL46689(BWQ96_04632)	-	ORTHOMCL18982(evm.model.ctg000005_arrow_pilon.203)	ORTHOMCL39550(gene-BU14_0696s0001)	ORTHOMCL28949(gene-FVE85_3271);ORTHOMCL29475(gene-FVE85_4496)	ORTHOMCL24135(py01653.t1);ORTHOMCL26121(py08914.t1)
GATA	30	7	8	9	0	13	7	3	4		ORTHOMCL12697(AT2G45050,AT3G60530);ORTHOMCL14197(AT4G26150,AT5G56860);ORTHOMCL4699(AT3G06740,AT3G16870,AT4G16141,AT5G49300);ORTHOMCL4724(AT3G24050,AT3G51080,AT4G34680,AT4G36240,AT5G66320);ORTHOMCL5771(AT2G18380,AT3G50870,AT4G36620);ORTHOMCL6984(AT1G08000,AT1G08010,AT2G28340);ORTHOMCL7428(AT1G51600,AT3G21175);ORTHOMCL74849(AT3G20750);ORTHOMCL75164(AT3G45170);ORTHOMCL75358(AT3G54810);ORTHOMCL76029(…	ORTHOMCL15541(CHC_T00000149001);ORTHOMCL16140(CHC_T00004893001);ORTHOMCL41486(CHC_T00001574001);ORTHOMCL41535(CHC_T00001657001);ORTHOMCL44289(CHC_T00007024001);ORTHOMCL44571(CHC_T00007623001);ORTHOMCL6408(CHC_T00002359001)	ORTHOMCL31800(gene-Gasu_02460);ORTHOMCL32702(gene-Gasu_30490);ORTHOMCL32817(gene-Gasu_33690);ORTHOMCL33022(gene-Gasu_39610);ORTHOMCL33456(gene-Gasu_52620);ORTHOMCL33513(gene-Gasu_54540);ORTHOMCL3736(gene-Gasu_08570);ORTHOMCL6408(gene-Gasu_04680)	ORTHOMCL16140(BWQ96_06833);ORTHOMCL45472(BWQ96_01047);ORTHOMCL45936(BWQ96_02564);ORTHOMCL45937(BWQ96_02565);ORTHOMCL45944(BWQ96_02578);ORTHOMCL48915(BWQ96_09650);ORTHOMCL48916(BWQ96_09651);ORTHOMCL6408(BWQ96_05408);ORTHOMCL8708(BWQ96_01079)	-	ORTHOMCL10462(evm.model.ctg000147_arrow_pilon.438);ORTHOMCL17188(evm.model.ctg000047_arrow_pilon.1240);ORTHOMCL17302(evm.model.ctg000047_arrow_pilon.2071);ORTHOMCL17648(evm.model.ctg000068_arrow_pilon.963);ORTHOMCL18134(evm.model.ctg000110_arrow_pilon.80);ORTHOMCL18234(evm.model.ctg000147_arrow_pilon.352);ORTHOMCL18904(evm.model.ctg000005_arrow_pilon.1018);ORTHOMCL19145(evm.model.ctg000005_arrow_…	ORTHOMCL10462(gene-BU14_0022s0095);ORTHOMCL36315(gene-BU14_0153s0018);ORTHOMCL36847(gene-BU14_0204s0003);ORTHOMCL37109(gene-BU14_0229s0008);ORTHOMCL37211(gene-BU14_0235s0012);ORTHOMCL38466(gene-BU14_0390s0003);ORTHOMCL39682(gene-BU14_0769s0003)	ORTHOMCL28955(gene-FVE85_3294);ORTHOMCL30873(gene-FVE85_7978);ORTHOMCL8708(gene-FVE85_7346)	ORTHOMCL10462(py02148.t1);ORTHOMCL17302(py00861.t1);ORTHOMCL18134(py11355.t1);ORTHOMCL24060(py01347.t1)
GRAS	34	0	0	0	52	0	0	0	0		ORTHOMCL10786(AT1G07520,AT2G29065);ORTHOMCL10787(AT1G07530,AT2G29060);ORTHOMCL11095(AT1G21450);ORTHOMCL11470(AT1G50420);ORTHOMCL11560(AT1G55580);ORTHOMCL11637(AT1G63100);ORTHOMCL12513(AT2G37650);ORTHOMCL13091(AT3G13840);ORTHOMCL13491(AT3G46600,AT5G59450);ORTHOMCL13560(AT3G49950);ORTHOMCL13914(AT4G08250);ORTHOMCL14408(AT4G37650);ORTHOMCL15034(AT5G41920);ORTHOMCL15241(AT5G52510);ORTHOMCL3520(AT1G14…	-	-	-	ORTHOMCL11095(Os01g0881500);ORTHOMCL11470(Os01g0948200);ORTHOMCL11560(Os06g0610350);ORTHOMCL11637(Os06g0127800);ORTHOMCL12513(Os03g0690600);ORTHOMCL13091(Os03g0408600);ORTHOMCL13560(Os07g0589200);ORTHOMCL13914(Os03g0263300);ORTHOMCL14408(Os07g0586900);ORTHOMCL15034(Os07g0567700);ORTHOMCL15241(Os04g0580300);ORTHOMCL16610(Os02g0662700,Os02g0663100);ORTHOMCL16794(Os11g0141500,Os12g0138100);ORTHOMCL1…	-	-	-	-
GRF	9	0	0	0	11	0	0	0	0		ORTHOMCL12482(AT2G36400,AT3G52910);ORTHOMCL73654(AT2G06200);ORTHOMCL74422(AT2G45480);ORTHOMCL74710(AT3G13960);ORTHOMCL76014(AT4G24150);ORTHOMCL77197(AT5G53660);ORTHOMCL7756(AT2G22840,AT4G37740)	-	-	-	ORTHOMCL54342(Os02g0678800);ORTHOMCL54427(Os02g0701300);ORTHOMCL54728(Os02g0776900);ORTHOMCL56687(Os03g0674700);ORTHOMCL58855(Os04g0574500);ORTHOMCL58976(Os04g0600900);ORTHOMCL61293(Os06g0116200);ORTHOMCL61697(Os06g0204800);ORTHOMCL64000(Os07g0467500);ORTHOMCL71675(Os12g0484900);ORTHOMCL7756(Os03g0729500)	-	-	-	-
GeBP	22	0	0	0	14	0	0	0	0		ORTHOMCL13820(AT4G00232,AT5G41765);ORTHOMCL211(AT1G11510,AT1G44810,AT1G55950,AT1G61730,AT1G66420,AT2G01370,AT2G20613,AT4G00130,AT4G00238,AT4G00250,AT4G00390,AT4G00610,AT4G01260,AT4G25210);ORTHOMCL74233(AT2G36340);ORTHOMCL7799(AT2G25650,AT4G00270,AT5G14280);ORTHOMCL8080(AT3G04930,AT5G28040)	-	-	-	ORTHOMCL50302(Os01g0249900);ORTHOMCL53403(Os02g0288200);ORTHOMCL54695(Os02g0768700);ORTHOMCL54702(Os02g0771200);ORTHOMCL56798(Os03g0708800);ORTHOMCL62305(Os06g0498000);ORTHOMCL64647(Os07g0636100);ORTHOMCL66090(Os08g0467600);ORTHOMCL66547(Os09g0100800);ORTHOMCL66549(Os09g0101300);ORTHOMCL66550(Os09g0102300);ORTHOMCL66610(Os09g0126600);ORTHOMCL67266(Os09g0451700);ORTHOMCL8080(Os03g0370250)	-	-	-	-
HB	0	0	0	0	9	0	0	0	0		-	-	-	-	ORTHOMCL11635(Os03g0123500);ORTHOMCL16647(Os03g0771500);ORTHOMCL50473(Os01g0302500);ORTHOMCL53024(Os02g0182800);ORTHOMCL56680(Os03g0673500);ORTHOMCL6072(Os03g0727000);ORTHOMCL6123(Os06g0646600);ORTHOMCL63297(Os07g0129700);ORTHOMCL7231(Os05g0129700)	-	-	-	-
HB-PHD	2	0	0	0	0	0	0	0	0		ORTHOMCL13221(AT3G19510);ORTHOMCL14264(AT4G29940)	-	-	-	-	-	-	-	-
HB-other	7	2	1	6	0	6	4	11	5		ORTHOMCL13198(AT3G18380);ORTHOMCL13869(AT4G02560);ORTHOMCL14662(AT5G11270);ORTHOMCL7281(AT1G28420,AT5G44180);ORTHOMCL75589(AT4G03250);ORTHOMCL75756(AT4G12750)	ORTHOMCL8820(CHC_T00003696001);ORTHOMCL9150(CHC_T00007649001)	ORTHOMCL31908(gene-Gasu_06070)	ORTHOMCL15595(BWQ96_00586);ORTHOMCL15709(BWQ96_01790);ORTHOMCL4633(BWQ96_06370);ORTHOMCL48955(BWQ96_09725);ORTHOMCL6540(BWQ96_10545);ORTHOMCL8820(BWQ96_00695)	-	ORTHOMCL10099(evm.model.ctg000108_arrow_pilon.473);ORTHOMCL22274(evm.model.ctg000108_arrow_pilon.678);ORTHOMCL22325(evm.model.ctg000108_arrow_pilon.791);ORTHOMCL23562(evm.model.ctg000147_arrow_pilon.766);ORTHOMCL6540(evm.model.ctg000108_arrow_pilon.401);ORTHOMCL9598(evm.model.ctg000047_arrow_pilon.1644)	ORTHOMCL10099(gene-BU14_0079s0014);ORTHOMCL38324(gene-BU14_0364s0014);ORTHOMCL6540(gene-BU14_0247s0008);ORTHOMCL9598(gene-BU14_0562s0010)	ORTHOMCL16647(gene-FVE85_1591);ORTHOMCL27777(gene-FVE85_0286);ORTHOMCL28109(gene-FVE85_1144);ORTHOMCL28208(gene-FVE85_1423);ORTHOMCL31044(gene-FVE85_8421);ORTHOMCL31045(gene-FVE85_8422);ORTHOMCL31140(gene-FVE85_8639);ORTHOMCL31705(gene-FVE85_9835);ORTHOMCL6072(gene-FVE85_1422);ORTHOMCL8820(gene-FVE85_7397);ORTHOMCL9150(gene-FVE85_8795)	ORTHOMCL10099(py08997.t1);ORTHOMCL24782(py03878.t1);ORTHOMCL6540(py07666.t1);ORTHOMCL9598(py08683.t1);ORTHOMCL9884(py05880.t1)
HD-ZIP	48	0	0	0	0	0	0	0	0		ORTHOMCL11022(AT1G17920,AT1G73360);ORTHOMCL11982(AT2G01430);ORTHOMCL12487(AT2G36610,AT5G03790);ORTHOMCL12734(AT2G46680,AT3G61890);ORTHOMCL12785(AT3G01470);ORTHOMCL1508(AT1G30490,AT1G52150,AT2G34710,AT4G32880,AT5G60690);ORTHOMCL3707(AT2G44910,AT3G60390,AT4G16780,AT4G17460,AT5G47370);ORTHOMCL4473(AT1G26960,AT1G69780,AT3G01220,AT5G15150);ORTHOMCL5423(AT1G05230,AT4G04890,AT4G21750);ORTHOMCL5772(AT2G1…	-	-	-	-	-	-	-	-
HRT	0	0	0	0	3	0	0	0	0		-	-	-	-	ORTHOMCL50185(Os01g0225700);ORTHOMCL6112(Os07g0586700);ORTHOMCL67690(Os09g0545500)	-	-	-	-
HRT-like	2	0	0	0	0	0	0	0	0		ORTHOMCL6112(AT4G26170,AT5G56780)	-	-	-	-	-	-	-	-
HSF	24	1	6	1	25	2	1	1	1		ORTHOMCL11415(AT1G46264);ORTHOMCL13341(AT3G24520);ORTHOMCL13596(AT3G51910,AT3G63350);ORTHOMCL13992(AT4G13980);ORTHOMCL14503(AT5G03720);ORTHOMCL15410(AT5G62020);ORTHOMCL237(AT3G02990,AT3G22830,AT4G17750,AT5G16820);ORTHOMCL6095(AT4G18880,AT5G45710);ORTHOMCL72798(AT1G32330);ORTHOMCL73285(AT1G67970);ORTHOMCL73483(AT1G77570);ORTHOMCL74023(AT2G26150);ORTHOMCL74349(AT2G41690);ORTHOMCL75735(AT4G11660);OR…	ORTHOMCL237(CHC_T00010102001)	ORTHOMCL237(gene-Gasu_51330);ORTHOMCL32145(gene-Gasu_13060);ORTHOMCL32266(gene-Gasu_16930);ORTHOMCL32610(gene-Gasu_27360);ORTHOMCL33075(gene-Gasu_41660);ORTHOMCL6095(gene-Gasu_29480)	ORTHOMCL237(BWQ96_04377)	ORTHOMCL11415(Os09g0455200);ORTHOMCL13341(Os02g0232000);ORTHOMCL13992(Os02g0496100);ORTHOMCL14503(Os02g0527300);ORTHOMCL15410(Os08g0546800);ORTHOMCL237(Os03g0161900,Os03g0795900,Os03g0854500,Os07g0178600,Os10g0419300);ORTHOMCL50954(Os01g0571300);ORTHOMCL51170(Os01g0625300);ORTHOMCL51617(Os01g0733200);ORTHOMCL55533(Os03g0224700);ORTHOMCL56048(Os03g0366800);ORTHOMCL56922(Os03g0745000);ORTHOMCL58828…	ORTHOMCL22270(evm.model.ctg000108_arrow_pilon.657);ORTHOMCL237(evm.model.ctg000033_arrow_pilon.1108)	ORTHOMCL36995(gene-BU14_0218s0017)	ORTHOMCL237(gene-FVE85_7367)	ORTHOMCL237(py10433.t1)
LBD	43	0	0	0	0	0	0	0	0		ORTHOMCL10759(AT1G06280);ORTHOMCL11686(AT1G65620);ORTHOMCL12362(AT2G30130);ORTHOMCL12592(AT2G40470);ORTHOMCL12639(AT2G42430);ORTHOMCL12703(AT2G45410,AT4G00210);ORTHOMCL13379(AT3G26620,AT3G26660);ORTHOMCL14145(AT4G22700,AT5G35900);ORTHOMCL15433(AT5G63090);ORTHOMCL5700(AT1G67100,AT1G68510,AT3G02550);ORTHOMCL6032(AT3G49940,AT4G37540,AT5G67420);ORTHOMCL6982(AT1G07900,AT2G28500);ORTHOMCL72536(AT1G1653…	-	-	-	-	-	-	-	-
LFY	1	0	0	0	1	0	0	0	0		ORTHOMCL15407(AT5G61850)	-	-	-	ORTHOMCL15407(Os04g0598300)	-	-	-	-
LIM	0	0	0	0	10	0	0	0	0		-	-	-	-	ORTHOMCL12575(Os03g0267800);ORTHOMCL14385(Os06g0182500);ORTHOMCL4665(Os02g0641000,Os03g0266100);ORTHOMCL5400(Os10g0503100);ORTHOMCL58679(Os04g0532500);ORTHOMCL61843(Os06g0237300);ORTHOMCL7157(Os03g0626600);ORTHOMCL71739(Os12g0510900);ORTHOMCL72019(Os12g0596800)	-	-	-	-
LOB	0	0	0	0	31	0	0	0	0		-	-	-	-	ORTHOMCL10759(Os01g0242400);ORTHOMCL11686(Os05g0417000);ORTHOMCL12362(Os05g0346800);ORTHOMCL12592(Os01g0825000);ORTHOMCL12639(Os02g0820500);ORTHOMCL15433(Os01g0169400);ORTHOMCL16781(Os11g0106900,Os12g0106200);ORTHOMCL49728(Os01g0129600);ORTHOMCL50955(Os01g0571500);ORTHOMCL50958(Os01g0571800);ORTHOMCL51773(Os01g0772100);ORTHOMCL52235(Os01g0889400);ORTHOMCL55210(Os03g0149000);ORTHOMCL55622(Os03g024…	-	-	-	-
LSD	3	0	3	0	0	1	0	0	1		ORTHOMCL11326(AT1G32540);ORTHOMCL14113(AT4G20380);ORTHOMCL75962(AT4G21610)	-	ORTHOMCL32548(gene-Gasu_25230);ORTHOMCL32608(gene-Gasu_27150);ORTHOMCL32835(gene-Gasu_34290)	-	-	ORTHOMCL9359(evm.model.ctg000033_arrow_pilon.1131)	-	-	ORTHOMCL9359(py01084.t1)
M-type	0	0	1	4	0	3	5	2	2		-	-	ORTHOMCL32171(gene-Gasu_13940)	ORTHOMCL4463(BWQ96_01467);ORTHOMCL45334(BWQ96_00660);ORTHOMCL46807(BWQ96_04874);ORTHOMCL48080(BWQ96_07707)	-	ORTHOMCL19243(evm.model.ctg000005_arrow_pilon.893);ORTHOMCL19271(evm.model.ctg000005_arrow_pilon.961);ORTHOMCL20728(evm.model.ctg000055_arrow_pilon.340)	ORTHOMCL35819(gene-BU14_0116s0023);ORTHOMCL35849(gene-BU14_0118s0027);ORTHOMCL37119(gene-BU14_0229s0021);ORTHOMCL39241(gene-BU14_0560s0006);ORTHOMCL39795(gene-BU14_0872s0003)	ORTHOMCL30421(gene-FVE85_6822);ORTHOMCL30518(gene-FVE85_7063)	ORTHOMCL24160(py01762.t1);ORTHOMCL24303(py02248.t1)
M-type_MADS	66	0	0	0	0	0	0	0	0		ORTHOMCL11046(AT1G18750);ORTHOMCL11596(AT1G59810,AT1G60040);ORTHOMCL11771(AT1G69540,AT2G03060);ORTHOMCL135(AT1G22590,AT1G31630,AT1G31640,AT1G33070,AT1G65300,AT1G65330,AT2G28700,AT3G05860,AT5G26580,AT5G26630,AT5G26650,AT5G27810,AT5G27960,AT5G48670);ORTHOMCL15307(AT5G55690,AT5G58890);ORTHOMCL2053(AT5G26880);ORTHOMCL2272(AT1G46408,AT1G60880,AT1G60920,AT5G04640,AT5G38620,AT5G49420,AT5G49490);ORTHOMCL…	-	-	-	-	-	-	-	-
MADS	0	0	0	0	56	0	0	0	0		-	-	-	-	ORTHOMCL11046(Os11g0658700);ORTHOMCL11802(Os08g0112700);ORTHOMCL12230(Os03g0186600);ORTHOMCL135(Os03g0582400);ORTHOMCL13650(Os06g0712700);ORTHOMCL13707(Os02g0579600);ORTHOMCL14090(Os01g0201700);ORTHOMCL14848(Os01g0883100);ORTHOMCL14896(Os02g0170300);ORTHOMCL4463(Os09g0507200);ORTHOMCL50121(Os01g0213300);ORTHOMCL50579(Os01g0340100);ORTHOMCL50580(Os01g0340400);ORTHOMCL51582(Os01g0726400);ORTHOMCL52…	-	-	-	-
MIKC_MADS	42	0	0	0	0	0	0	0	0		ORTHOMCL11802(AT1G71692);ORTHOMCL12230(AT2G22540);ORTHOMCL12232(AT2G22630,AT4G37940);ORTHOMCL12649(AT2G42830,AT3G58780);ORTHOMCL13650(AT3G54340);ORTHOMCL13707(AT3G57230);ORTHOMCL13709(AT3G57390,AT5G13790);ORTHOMCL14090(AT4G18960);ORTHOMCL14848(AT5G20240);ORTHOMCL14896(AT5G23260);ORTHOMCL3629(AT1G77080,AT5G10140,AT5G65050,AT5G65060,AT5G65070,AT5G65080);ORTHOMCL4463(AT1G24260,AT3G02310,AT5G15800);O…	-	-	-	-	-	-	-	-
MYB	144	6	12	10	0	5	5	22	3		ORTHOMCL10824(AT1G08810);ORTHOMCL11044(AT1G18710,AT1G74430);ORTHOMCL1120(AT2G23290,AT3G50060,AT4G37260,AT5G67300);ORTHOMCL11362(AT1G34670);ORTHOMCL11648(AT1G63910);ORTHOMCL12119(AT2G16720,AT4G34990);ORTHOMCL12310(AT2G26950,AT2G26960);ORTHOMCL12494(AT2G36890,AT5G23000);ORTHOMCL12512(AT2G37630);ORTHOMCL12828(AT3G02940,AT5G16770);ORTHOMCL12969(AT3G08500,AT5G12870);ORTHOMCL13031(AT3G11280,AT5G05790);…	ORTHOMCL1120(CHC_T00008608001);ORTHOMCL15806(CHC_T00007971001);ORTHOMCL2219(CHC_T00001055001);ORTHOMCL5942(CHC_T00007941001);ORTHOMCL8947(CHC_T00001660001);ORTHOMCL9061(CHC_T00000592001)	ORTHOMCL15724(gene-Gasu_32440);ORTHOMCL16630(gene-Gasu_23980);ORTHOMCL18588(gene-Gasu_15970);ORTHOMCL2219(gene-Gasu_56460);ORTHOMCL31765(gene-Gasu_01340);ORTHOMCL31966(gene-Gasu_07570);ORTHOMCL32431(gene-Gasu_21780);ORTHOMCL32496(gene-Gasu_23730);ORTHOMCL32786(gene-Gasu_33010);ORTHOMCL4112(gene-Gasu_45940);ORTHOMCL5944(gene-Gasu_49000);ORTHOMCL9061(gene-Gasu_37900)	ORTHOMCL15724(BWQ96_01941);ORTHOMCL15806(BWQ96_03005);ORTHOMCL1780(BWQ96_01534);ORTHOMCL2219(BWQ96_02651);ORTHOMCL47558(BWQ96_06651);ORTHOMCL47878(BWQ96_07367);ORTHOMCL48777(BWQ96_09351);ORTHOMCL5942(BWQ96_00007);ORTHOMCL8947(BWQ96_04614);ORTHOMCL9061(BWQ96_08565)	-	ORTHOMCL1120(evm.model.ctg000047_arrow_pilon.550);ORTHOMCL19920(evm.model.ctg000047_arrow_pilon.1219);ORTHOMCL2219(evm.model.ctg000147_arrow_pilon.198);ORTHOMCL4542(evm.model.ctg000068_arrow_pilon.327);ORTHOMCL9811(evm.model.ctg000068_arrow_pilon.1183)	ORTHOMCL2219(gene-BU14_0442s0024);ORTHOMCL39145(gene-BU14_0526s0013);ORTHOMCL39778(gene-BU14_0855s0003);ORTHOMCL5502(gene-BU14_0262s0006);ORTHOMCL9811(gene-BU14_1243s0002)	ORTHOMCL1120(gene-FVE85_6172);ORTHOMCL16566(gene-FVE85_5469);ORTHOMCL28254(gene-FVE85_1557);ORTHOMCL28580(gene-FVE85_2388);ORTHOMCL28876(gene-FVE85_3095);ORTHOMCL28877(gene-FVE85_3096);ORTHOMCL29144(gene-FVE85_3669);ORTHOMCL29145(gene-FVE85_3670);ORTHOMCL29184(gene-FVE85_3772);ORTHOMCL29564(gene-FVE85_4712);ORTHOMCL29881(gene-FVE85_5520);ORTHOMCL30021(gene-FVE85_5877);ORTHOMCL30304(gene-FVE85_652…	ORTHOMCL2219(py09955.t1);ORTHOMCL5866(py09754.t1);ORTHOMCL9811(py09814.t1)
MYB_related	66	16	24	21	0	27	15	36	17		ORTHOMCL10632(AT1G01060);ORTHOMCL10824(AT1G08810);ORTHOMCL11049(AT1G19000,AT1G74840);ORTHOMCL11462(AT1G49950);ORTHOMCL12496(AT2G36960);ORTHOMCL12996(AT3G09600,AT5G02840);ORTHOMCL13155(AT3G16350);ORTHOMCL13557(AT3G49850,AT5G67580);ORTHOMCL15100(AT5G45420);ORTHOMCL15138(AT5G47390);ORTHOMCL15321(AT5G56840);ORTHOMCL2187(AT1G01380,AT2G30420,AT2G30424,AT2G30432,AT2G46410,AT4G01060,AT5G53200);ORTHOMCL24…	ORTHOMCL15664(CHC_T00008098001);ORTHOMCL15688(CHC_T00004287001);ORTHOMCL15866(CHC_T00002252001);ORTHOMCL15895(CHC_T00009167001);ORTHOMCL16123(CHC_T00010229001);ORTHOMCL16227(CHC_T00002025001);ORTHOMCL16329(CHC_T00005183001);ORTHOMCL2706(CHC_T00006040001);ORTHOMCL3475(CHC_T00006883001);ORTHOMCL4112(CHC_T00000022001);ORTHOMCL4224(CHC_T00006844001);ORTHOMCL43042(CHC_T00004652001);ORTHOMCL44068(CHC_T…	ORTHOMCL16544(gene-Gasu_03640);ORTHOMCL2805(gene-Gasu_36470);ORTHOMCL31929(gene-Gasu_06660);ORTHOMCL31981(gene-Gasu_07930);ORTHOMCL31992(gene-Gasu_08330);ORTHOMCL32021(gene-Gasu_09320);ORTHOMCL32123(gene-Gasu_12450);ORTHOMCL32328(gene-Gasu_18610);ORTHOMCL32357(gene-Gasu_19440);ORTHOMCL32495(gene-Gasu_23720);ORTHOMCL32519(gene-Gasu_24430);ORTHOMCL32752(gene-Gasu_31830);ORTHOMCL33057(gene-Gasu_4135…	ORTHOMCL15664(BWQ96_01352);ORTHOMCL15688(BWQ96_01567);ORTHOMCL15866(BWQ96_03675);ORTHOMCL15895(BWQ96_03913);ORTHOMCL16123(BWQ96_06523);ORTHOMCL16329(BWQ96_09527);ORTHOMCL2706(BWQ96_05547);ORTHOMCL3475(BWQ96_04771);ORTHOMCL45162(BWQ96_00177);ORTHOMCL45415(BWQ96_00892);ORTHOMCL45527(BWQ96_01213);ORTHOMCL45960(BWQ96_02632);ORTHOMCL4659(BWQ96_00566);ORTHOMCL46670(BWQ96_04599);ORTHOMCL47074(BWQ96_0554…	-	ORTHOMCL16859(evm.model.ctg000005_arrow_pilon.241);ORTHOMCL16905(evm.model.ctg000005_arrow_pilon.628);ORTHOMCL17221(evm.model.ctg000047_arrow_pilon.1484);ORTHOMCL17401(evm.model.ctg000047_arrow_pilon.960);ORTHOMCL1780(evm.model.ctg000110_arrow_pilon.159);ORTHOMCL17844(evm.model.ctg000108_arrow_pilon.754);ORTHOMCL18948(evm.model.ctg000005_arrow_pilon.1125);ORTHOMCL1915(evm.model.ctg000109_arrow_pi…	ORTHOMCL1780(gene-BU14_0208s0002);ORTHOMCL18462(gene-BU14_0459s0021);ORTHOMCL2706(gene-BU14_0192s0037,gene-BU14_0200s0006);ORTHOMCL34350(gene-BU14_0031s0043);ORTHOMCL35561(gene-BU14_0103s0058);ORTHOMCL35660(gene-BU14_0108s0024);ORTHOMCL35664(gene-BU14_0108s0029);ORTHOMCL36006(gene-BU14_0130s0026);ORTHOMCL38386(gene-BU14_0377s0005);ORTHOMCL38655(gene-BU14_0422s0001);ORTHOMCL4224(gene-BU14_0383s000…	ORTHOMCL16541(gene-FVE85_7142);ORTHOMCL1780(gene-FVE85_0784);ORTHOMCL18588(gene-FVE85_2578);ORTHOMCL18603(gene-FVE85_3508,gene-FVE85_9611);ORTHOMCL2706(gene-FVE85_2805,gene-FVE85_8596);ORTHOMCL27861(gene-FVE85_0500);ORTHOMCL2805(gene-FVE85_0365);ORTHOMCL28181(gene-FVE85_1331);ORTHOMCL28245(gene-FVE85_1542);ORTHOMCL28396(gene-FVE85_1944);ORTHOMCL28602(gene-FVE85_2445);ORTHOMCL28603(gene-FVE85_2446…	ORTHOMCL10541(py04315.t1);ORTHOMCL16859(py06817.t1);ORTHOMCL16905(py07263.t1);ORTHOMCL17221(py00984.t1);ORTHOMCL17401(py10629.t1);ORTHOMCL1780(py00388.t1);ORTHOMCL18462(py08311.t1);ORTHOMCL1915(py08093.t1);ORTHOMCL24771(py03838.t1);ORTHOMCL24940(py04398.t1);ORTHOMCL2706(py01508.t1);ORTHOMCL4224(py07711.t1);ORTHOMCL5022(py08181.t1);ORTHOMCL9231(py05682.t1);ORTHOMCL9765(py03807.t1);ORTHOMCL9930(py0…
NAC	113	0	0	0	101	0	0	0	0		ORTHOMCL10650(AT1G01720);ORTHOMCL11185(AT1G26870);ORTHOMCL11332(AT1G33280,AT4G10350);ORTHOMCL11690(AT1G65910);ORTHOMCL11768(AT1G69490);ORTHOMCL11816(AT1G71930);ORTHOMCL11886(AT1G76420);ORTHOMCL11945(AT1G79580);ORTHOMCL12006(AT2G02450);ORTHOMCL12126(AT2G17040);ORTHOMCL12258(AT2G24430);ORTHOMCL12420(AT2G33480,AT5G13180);ORTHOMCL12656(AT2G43000);ORTHOMCL12831(AT3G03200,AT5G17260);ORTHOMCL13017(AT3G1…	-	-	-	ORTHOMCL10650(Os01g0884300);ORTHOMCL11185(Os08g0436700);ORTHOMCL11690(Os03g0119966);ORTHOMCL11768(Os03g0327800);ORTHOMCL11816(Os08g0103900);ORTHOMCL11886(Os08g0511200);ORTHOMCL11945(Os02g0252200);ORTHOMCL12006(Os01g0888300);ORTHOMCL12126(Os03g0133000);ORTHOMCL12258(Os09g0497900);ORTHOMCL12656(Os03g0777000);ORTHOMCL13185(Os09g0552800);ORTHOMCL13200(Os03g0624600);ORTHOMCL14241(Os05g0563000);ORTHOMC…	-	-	-	-
NF-X1	2	1	1	0	0	1	0	0	0		ORTHOMCL14548(AT5G05660);ORTHOMCL2788(AT1G10170)	ORTHOMCL2788(CHC_T00001109001)	ORTHOMCL2788(gene-Gasu_45530)	-	-	ORTHOMCL2788(evm.model.ctg000108_arrow_pilon.138)	-	-	-
NF-YA	10	0	1	1	0	1	1	1	1		ORTHOMCL4440(AT1G17590,AT1G54160,AT1G72830,AT3G14020);ORTHOMCL4486(AT1G30500,AT2G34720);ORTHOMCL8095(AT3G05690,AT5G06510);ORTHOMCL8194(AT3G20910,AT5G12840)	-	ORTHOMCL4486(gene-Gasu_09630)	ORTHOMCL46561(BWQ96_04322)	-	ORTHOMCL9743(evm.model.ctg000047_arrow_pilon.989)	ORTHOMCL9743(gene-BU14_0738s0006)	ORTHOMCL30614(gene-FVE85_7322)	ORTHOMCL9743(py03393.t1)
NF-YB	13	0	3	2	0	2	2	2	1		ORTHOMCL12318(AT2G27470);ORTHOMCL12757(AT2G47810);ORTHOMCL15144(AT5G47670);ORTHOMCL3094(AT5G08190,AT5G23090);ORTHOMCL72367(AT1G09030);ORTHOMCL72620(AT1G21970);ORTHOMCL73788(AT2G13570);ORTHOMCL765(AT2G37060,AT2G38880,AT3G53340);ORTHOMCL8440(AT4G14540,AT5G47640)	-	ORTHOMCL3094(gene-Gasu_58180);ORTHOMCL33252(gene-Gasu_47070);ORTHOMCL765(gene-Gasu_57750)	ORTHOMCL3094(BWQ96_02989);ORTHOMCL765(BWQ96_06573)	-	ORTHOMCL3094(evm.model.ctg000005_arrow_pilon.611);ORTHOMCL765(evm.model.ctg000033_arrow_pilon.679)	ORTHOMCL3094(gene-BU14_0328s0005);ORTHOMCL765(gene-BU14_1090s0002)	ORTHOMCL3094(gene-FVE85_1504);ORTHOMCL765(gene-FVE85_9681)	ORTHOMCL765(py08401.t1)
NF-YC	14	2	4	2	0	2	2	3	2		ORTHOMCL13056(AT3G12480);ORTHOMCL15067(AT5G43250);ORTHOMCL264(AT1G08970,AT1G54830,AT1G56170);ORTHOMCL3836(AT5G19490);ORTHOMCL6185(AT5G27910,AT5G50470,AT5G50480,AT5G50490);ORTHOMCL6983(AT1G07980);ORTHOMCL76916(AT5G38140);ORTHOMCL8292(AT3G48590,AT5G63470)	ORTHOMCL264(CHC_T00006861001);ORTHOMCL3836(CHC_T00006330001)	ORTHOMCL264(gene-Gasu_52260);ORTHOMCL31985(gene-Gasu_08110);ORTHOMCL3836(gene-Gasu_15160);ORTHOMCL6983(gene-Gasu_60760)	ORTHOMCL264(BWQ96_09009);ORTHOMCL3836(BWQ96_02562)	-	ORTHOMCL10036(evm.model.ctg000108_arrow_pilon.108);ORTHOMCL264(evm.model.ctg000110_arrow_pilon.1088)	ORTHOMCL10036(gene-BU14_0075s0019);ORTHOMCL264(gene-BU14_0322s0020)	ORTHOMCL264(gene-FVE85_3948);ORTHOMCL3836(gene-FVE85_0128);ORTHOMCL6983(gene-FVE85_8343)	ORTHOMCL10036(py03033.t1);ORTHOMCL264(py05086.t1)
NOZZLE	0	0	0	0	4	0	0	0	0		-	-	-	-	ORTHOMCL50118(Os01g0212500);ORTHOMCL5785(Os01g0676900,Os05g0559316);ORTHOMCL60793(Os05g0501800)	-	-	-	-
NZZ_SPL	1	0	0	0	0	0	0	0	0		ORTHOMCL76074(AT4G27330)	-	-	-	-	-	-	-	-
Nin-like	14	1	10	3	0	2	2	7	4		ORTHOMCL14371(AT4G35590);ORTHOMCL3542(AT1G20640,AT1G76350,AT2G17150,AT4G35270);ORTHOMCL4862(AT5G53040);ORTHOMCL5506(AT1G18790,AT1G74480,AT5G66990);ORTHOMCL7530(AT1G64530,AT4G24020);ORTHOMCL76284(AT4G38340);ORTHOMCL7961(AT2G43500,AT3G59580)	ORTHOMCL15953(CHC_T00000009001)	ORTHOMCL31817(gene-Gasu_03020);ORTHOMCL32075(gene-Gasu_11100);ORTHOMCL32355(gene-Gasu_19360);ORTHOMCL32472(gene-Gasu_22870);ORTHOMCL32682(gene-Gasu_29670);ORTHOMCL33020(gene-Gasu_39550);ORTHOMCL33177(gene-Gasu_44980);ORTHOMCL33187(gene-Gasu_45270);ORTHOMCL4862(gene-Gasu_63830,gene-Gasu_63920)	ORTHOMCL15953(BWQ96_04545);ORTHOMCL45183(BWQ96_00246);ORTHOMCL48242(BWQ96_08090)	-	ORTHOMCL19896(evm.model.ctg000047_arrow_pilon.116);ORTHOMCL9849(evm.model.ctg000068_arrow_pilon.1510)	ORTHOMCL38264(gene-BU14_0356s0014);ORTHOMCL9849(gene-BU14_0093s0048)	ORTHOMCL28096(gene-FVE85_1124);ORTHOMCL28544(gene-FVE85_2307);ORTHOMCL28616(gene-FVE85_2470);ORTHOMCL29866(gene-FVE85_5480);ORTHOMCL30738(gene-FVE85_7649);ORTHOMCL31698(gene-FVE85_9828);ORTHOMCL4862(gene-FVE85_4940)	ORTHOMCL24811(py03987.t1);ORTHOMCL24850(py04104.t1);ORTHOMCL4862(py04670.t1);ORTHOMCL9849(py02293.t1)
OFP	0	0	0	0	30	0	0	0	0		-	-	-	-	ORTHOMCL13888(Os04g0447900);ORTHOMCL14531(Os01g0863800);ORTHOMCL3497(Os01g0823500,Os05g0324600);ORTHOMCL50189(Os01g0226700);ORTHOMCL50772(Os01g0511400);ORTHOMCL51171(Os01g0625900);ORTHOMCL51613(Os01g0732300);ORTHOMCL52108(Os01g0864000);ORTHOMCL5426(Os03g0159400);ORTHOMCL54344(Os02g0679700);ORTHOMCL55110(Os03g0126450);ORTHOMCL55427(Os03g0197900);ORTHOMCL55941(Os03g0336900);ORTHOMCL58178(Os04g04151…	-	-	-	-
PBF-2-like	0	0	0	0	2	0	0	0	0		-	-	-	-	ORTHOMCL11798(Os02g0158400);ORTHOMCL7073(Os06g0145800)	-	-	-	-
PLATZ	0	0	0	0	13	0	0	0	0		-	-	-	-	ORTHOMCL12077(Os02g0183000);ORTHOMCL2262(Os01g0517800,Os01g0518000,Os06g0666100,Os08g0560300,Os11g0428700);ORTHOMCL52973(Os02g0172800);ORTHOMCL54274(Os02g0661400);ORTHOMCL54387(Os02g0692700);ORTHOMCL5522(Os06g0624900);ORTHOMCL66581(Os09g0116050);ORTHOMCL69183(Os10g0574700);ORTHOMCL7330(Os04g0591100)	-	-	-	-
RAV	6	0	0	0	0	0	0	0	0		ORTHOMCL11473(AT1G50680,AT1G51120);ORTHOMCL4417(AT1G13260,AT1G25560,AT1G68840,AT3G25730)	-	-	-	-	-	-	-	-
RWP-RK	0	0	0	0	9	0	0	0	0		-	-	-	-	ORTHOMCL14371(Os04g0564000);ORTHOMCL3542(Os03g0131100,Os09g0549450);ORTHOMCL50282(Os01g0246500);ORTHOMCL52791(Os02g0136000);ORTHOMCL5506(Os06g0228950);ORTHOMCL67236(Os09g0444100);ORTHOMCL7530(Os01g0236700);ORTHOMCL7961(Os04g0495800)	-	-	-	-
S1Fa-like	3	0	0	0	2	0	0	0	0		ORTHOMCL12502(AT2G37120,AT3G09735);ORTHOMCL13630(AT3G53370)	-	-	-	ORTHOMCL13630(Os04g0408700);ORTHOMCL58155(Os04g0408900)	-	-	-	-
SAP	1	0	0	0	1	0	0	0	0		ORTHOMCL76886(AT5G35770)	-	-	-	ORTHOMCL54363(Os02g0686500)	-	-	-	-
SBP	17	0	0	0	18	0	0	0	0		ORTHOMCL12634(AT2G42200,AT3G57920);ORTHOMCL14815(AT5G18830);ORTHOMCL5558(AT1G27360,AT1G27370,AT5G43270);ORTHOMCL5646(AT1G53160,AT2G33810,AT3G15270);ORTHOMCL7185(AT1G20980,AT1G76580);ORTHOMCL72236(AT1G02065);ORTHOMCL73321(AT1G69170);ORTHOMCL8007(AT2G47070,AT3G60030);ORTHOMCL8750(AT5G50570,AT5G50670)	-	-	-	ORTHOMCL14815(Os05g0408200);ORTHOMCL50435(Os01g0292900);ORTHOMCL52371(Os01g0922600);ORTHOMCL52981(Os02g0174100);ORTHOMCL52997(Os02g0177300);ORTHOMCL5558(Os02g0139400);ORTHOMCL5646(Os07g0505200);ORTHOMCL58755(Os04g0551500);ORTHOMCL59242(Os04g0656500);ORTHOMCL62845(Os06g0659100);ORTHOMCL62870(Os06g0663500);ORTHOMCL63039(Os06g0703500);ORTHOMCL66264(Os08g0509600);ORTHOMCL66365(Os08g0531600);ORTHOMCL6…	-	-	-	-
SRS	11	0	0	0	5	0	0	0	0		ORTHOMCL11327(AT1G32730);ORTHOMCL14685(AT5G12330);ORTHOMCL2242(AT1G19790,AT1G75520,AT2G18120,AT3G51060,AT4G36260,AT5G33210,AT5G66350);ORTHOMCL73934(AT2G21400);ORTHOMCL75349(AT3G54430)	-	-	-	ORTHOMCL14685(Os01g0954500);ORTHOMCL2242(Os09g0531600);ORTHOMCL60344(Os05g0386201);ORTHOMCL63085(Os06g0712600);ORTHOMCL66444(Os08g0547600)	-	-	-	-
STAT	2	0	0	0	0	0	0	0	0		ORTHOMCL7114(AT1G17040,AT1G78540)	-	-	-	-	-	-	-	-
Sigma70-like	0	0	0	0	5	0	0	0	0		-	-	-	-	ORTHOMCL11668(Os08g0163400);ORTHOMCL1699(Os08g0242800);ORTHOMCL61194(Os05g0589200);ORTHOMCL628(Os03g0271100,Os11g0448400)	-	-	-	-
TALE	21	0	1	0	0	0	0	0	0		ORTHOMCL11064(AT1G19700,AT1G75410);ORTHOMCL11635(AT1G62990);ORTHOMCL14321(AT4G32980);ORTHOMCL14473(AT5G02030);ORTHOMCL15028(AT5G41410);ORTHOMCL5761(AT2G16400,AT4G34610);ORTHOMCL6072(AT4G08150);ORTHOMCL6123(AT4G32040,AT5G11060,AT5G25220);ORTHOMCL7231(AT1G23380,AT1G70510);ORTHOMCL73173(AT1G62360);ORTHOMCL73436(AT1G75430);ORTHOMCL74038(AT2G27220);ORTHOMCL74059(AT2G27990);ORTHOMCL74222(AT2G35940);ORT…	-	ORTHOMCL6072(gene-Gasu_20940)	-	-	-	-	-	-
TAZ	0	0	0	0	5	0	0	0	0		-	-	-	-	ORTHOMCL10746(Os01g0893400);ORTHOMCL4433(Os02g0137500);ORTHOMCL58479(Os04g0482300);ORTHOMCL63046(Os06g0704800);ORTHOMCL8290(Os01g0908200)	-	-	-	-
TCP	24	0	0	0	23	0	0	0	0		ORTHOMCL11270(AT1G30210,AT4G18390);ORTHOMCL11772(AT1G69690);ORTHOMCL13388(AT3G27010);ORTHOMCL5605(AT1G35560,AT1G58100,AT1G72010);ORTHOMCL73270(AT1G67260);ORTHOMCL73308(AT1G68800);ORTHOMCL74126(AT2G31070);ORTHOMCL74245(AT2G37000);ORTHOMCL7454(AT1G53230,AT3G15030);ORTHOMCL74805(AT3G18550);ORTHOMCL75162(AT3G45150);ORTHOMCL75201(AT3G47620);ORTHOMCL76972(AT5G41030);ORTHOMCL7991(AT2G45680,AT5G51910);OR…	-	-	-	ORTHOMCL11772(Os06g0226700);ORTHOMCL13388(Os01g0924400);ORTHOMCL51742(Os01g0763200);ORTHOMCL54190(Os02g0635800);ORTHOMCL54213(Os02g0641100);ORTHOMCL54621(Os02g0747400);ORTHOMCL5605(Os11g0175700);ORTHOMCL56242(Os03g0422702);ORTHOMCL56792(Os03g0706500);ORTHOMCL57083(Os03g0785800);ORTHOMCL57662(Os04g0194600);ORTHOMCL58657(Os04g0526000);ORTHOMCL58720(Os04g0542302);ORTHOMCL60824(Os05g0513100);ORTHOMCL…	-	-	-	-
TUB	0	0	0	0	13	0	0	0	0		-	-	-	-	ORTHOMCL10985(Os02g0179400);ORTHOMCL11156(Os05g0437900);ORTHOMCL11520(Os05g0514300);ORTHOMCL12146(Os02g0705300);ORTHOMCL12762(Os07g0667000);ORTHOMCL51360(Os01g0674500);ORTHOMCL51726(Os01g0759100);ORTHOMCL52124(Os01g0866800);ORTHOMCL55987(Os03g0351400);ORTHOMCL59377(Os04g0687900);ORTHOMCL61043(Os05g0560400);ORTHOMCL64955(Os08g0103300);ORTHOMCL71121(Os12g0163400)	-	-	-	-
Tify	0	0	0	0	16	0	0	0	0		-	-	-	-	ORTHOMCL14698(Os04g0395800);ORTHOMCL54550(Os02g0732400);ORTHOMCL5510(Os03g0402800,Os07g0615200);ORTHOMCL55346(Os03g0180800);ORTHOMCL55347(Os03g0180900);ORTHOMCL55348(Os03g0181100);ORTHOMCL56155(Os03g0396500);ORTHOMCL5618(Os08g0428400);ORTHOMCL63389(Os07g0153000);ORTHOMCL67068(Os09g0401300);ORTHOMCL67216(Os09g0439200);ORTHOMCL68434(Os10g0391400);ORTHOMCL68436(Os10g0391801);ORTHOMCL68437(Os10g03924…	-	-	-	-
Trihelix	29	0	0	0	34	0	0	0	0		ORTHOMCL11537(AT1G54060,AT3G14180);ORTHOMCL12423(AT2G33550);ORTHOMCL12687(AT2G44730);ORTHOMCL13004(AT3G10000,AT5G03680);ORTHOMCL13006(AT3G10030);ORTHOMCL13027(AT3G11100,AT5G05550);ORTHOMCL13339(AT3G24490);ORTHOMCL13652(AT3G54390);ORTHOMCL13729(AT3G58630);ORTHOMCL14290(AT4G31270);ORTHOMCL15440(AT5G63420);ORTHOMCL5596(AT1G33240,AT1G76880,AT1G76890);ORTHOMCL7059(AT1G13450,AT3G25990);ORTHOMCL7190(AT1…	-	-	-	ORTHOMCL12423(Os02g0516800);ORTHOMCL12687(Os10g0564200);ORTHOMCL13339(Os01g0718900);ORTHOMCL13652(Os09g0558200);ORTHOMCL13729(Os05g0560600);ORTHOMCL14290(Os02g0174300);ORTHOMCL15440(Os02g0539600);ORTHOMCL16559(Os01g0549300,Os08g0178900);ORTHOMCL1780(Os04g0377932);ORTHOMCL50689(Os01g0373400);ORTHOMCL50824(Os01g0527900);ORTHOMCL51356(Os01g0674000);ORTHOMCL52645(Os02g0104500);ORTHOMCL53018(Os02g0181…	-	-	-	-
ULT	0	0	0	0	3	0	0	0	0		-	-	-	-	ORTHOMCL50882(Os01g0547200);ORTHOMCL60794(Os05g0502700);ORTHOMCL7734(Os01g0780800)	-	-	-	-
VARL	0	0	0	0	1	0	0	0	0		-	-	-	-	ORTHOMCL6058(Os01g0218800)	-	-	-	-
VOZ	2	0	0	0	2	0	0	0	0		ORTHOMCL11236(AT1G28520);ORTHOMCL74362(AT2G42400)	-	-	-	ORTHOMCL11236(Os05g0515700);ORTHOMCL51701(Os01g0753000)	-	-	-	-
WOX	16	0	0	0	0	0	0	0	0		ORTHOMCL11086(AT1G20700,AT1G20710);ORTHOMCL11416(AT1G46480);ORTHOMCL11984(AT2G01500,AT3G18010);ORTHOMCL12435(AT2G33880,AT5G45980);ORTHOMCL14369(AT4G35550);ORTHOMCL73868(AT2G17950);ORTHOMCL74069(AT2G28610);ORTHOMCL77052(AT5G46010);ORTHOMCL77314(AT5G59340);ORTHOMCL8065(AT3G03660,AT5G17810);ORTHOMCL8153(AT3G11260,AT5G05770)	-	-	-	-	-	-	-	-
WRKY	72	0	0	0	82	0	0	0	0		ORTHOMCL11284(AT1G30650,AT2G34830);ORTHOMCL11737(AT1G68150);ORTHOMCL11762(AT1G69310);ORTHOMCL12371(AT2G30590);ORTHOMCL12531(AT2G38470);ORTHOMCL12688(AT2G44745);ORTHOMCL12729(AT2G46400);ORTHOMCL12866(AT3G04670,AT5G28650);ORTHOMCL14205(AT4G26640);ORTHOMCL14441(AT4G39410);ORTHOMCL14694(AT5G13080);ORTHOMCL14739(AT5G15130);ORTHOMCL14947(AT5G26170);ORTHOMCL15068(AT5G43290);ORTHOMCL3618(AT1G66550,AT1G66…	-	-	-	ORTHOMCL11737(Os02g0770500);ORTHOMCL11762(Os03g0758000);ORTHOMCL12371(Os12g0597700);ORTHOMCL12531(Os01g0826400);ORTHOMCL12688(Os04g0545000);ORTHOMCL12729(Os09g0334500);ORTHOMCL14205(Os07g0583700);ORTHOMCL14441(Os01g0182700);ORTHOMCL14694(Os11g0490900);ORTHOMCL14739(Os06g0146250);ORTHOMCL14947(Os05g0537100);ORTHOMCL15068(Os01g0972800);ORTHOMCL4550(Os01g0289600);ORTHOMCL50015(Os01g0185900);ORTHOMCL…	-	-	-	-
Whirly	3	0	0	0	0	0	0	0	0		ORTHOMCL11798(AT1G71260);ORTHOMCL7073(AT1G14410,AT2G02740)	-	-	-	-	-	-	-	-
YABBY	6	0	1	0	0	1	1	1	2		ORTHOMCL10806(AT1G08465);ORTHOMCL11758(AT1G69180);ORTHOMCL12297(AT2G26580);ORTHOMCL72638(AT1G23420);ORTHOMCL7984(AT2G45190,AT4G00180)	-	ORTHOMCL33194(gene-Gasu_45490)	-	-	ORTHOMCL17800(evm.model.ctg000108_arrow_pilon.382)	ORTHOMCL36085(gene-BU14_0136s0010)	ORTHOMCL30980(gene-FVE85_8240)	ORTHOMCL17800(py07677.t1);ORTHOMCL23752(py00291.t1)
ZF-HD	17	0	0	0	15	0	0	0	0		ORTHOMCL14171(AT4G24660);ORTHOMCL4568(AT1G69600,AT3G28920,AT5G15210,AT5G39760,AT5G60480);ORTHOMCL5507(AT1G18835,AT1G74660,AT3G28917);ORTHOMCL7074(AT1G14440,AT2G02540);ORTHOMCL72497(AT1G14687);ORTHOMCL7592(AT1G75240,AT2G18350,AT3G50890);ORTHOMCL77002(AT5G42780);ORTHOMCL77449(AT5G65410)	-	-	-	ORTHOMCL14171(Os09g0466400);ORTHOMCL51210(Os01g0635550);ORTHOMCL54445(Os02g0706600);ORTHOMCL5507(Os11g0128300);ORTHOMCL56832(Os03g0718500);ORTHOMCL58243(Os04g0434500);ORTHOMCL61134(Os05g0579300);ORTHOMCL62156(Os06g0337200);ORTHOMCL65991(Os08g0438100);ORTHOMCL65992(Os08g0438400);ORTHOMCL66140(Os08g0479400);ORTHOMCL67113(Os09g0414500);ORTHOMCL67114(Os09g0414600);ORTHOMCL7074(Os11g0243300);ORTHOMCL7…	-	-	-	-
bHLH	153	6	3	13	121	9	5	3	6		ORTHOMCL10757(AT2G31280);ORTHOMCL10859(AT1G10120);ORTHOMCL11189(AT1G26945);ORTHOMCL11211(AT1G27660);ORTHOMCL11262(AT1G29950);ORTHOMCL11286(AT1G30670,AT2G34820);ORTHOMCL11365(AT1G35460,AT4G09180);ORTHOMCL11457(AT1G49770);ORTHOMCL11459(AT3G19500);ORTHOMCL11754(AT1G69010);ORTHOMCL11857(AT1G74500,AT3G47710);ORTHOMCL12090(AT2G14760,AT4G33880);ORTHOMCL12123(AT2G16910);ORTHOMCL12147(AT2G18300,AT4G36540)…	ORTHOMCL15654(CHC_T00006465001);ORTHOMCL15682(CHC_T00007453001);ORTHOMCL4059(CHC_T00006709001);ORTHOMCL41350(CHC_T00001327001);ORTHOMCL4214(CHC_T00005669001);ORTHOMCL43782(CHC_T00006059001)	ORTHOMCL1089(gene-Gasu_33900);ORTHOMCL31747(gene-Gasu_00690);ORTHOMCL31793(gene-Gasu_02340)	ORTHOMCL15654(BWQ96_01279);ORTHOMCL15682(BWQ96_01496);ORTHOMCL4059(BWQ96_04354);ORTHOMCL4214(BWQ96_08340,BWQ96_10460);ORTHOMCL45156(BWQ96_00150);ORTHOMCL45535(BWQ96_01235);ORTHOMCL45632(BWQ96_01512);ORTHOMCL45668(BWQ96_01676);ORTHOMCL45893(BWQ96_02427);ORTHOMCL46675(BWQ96_04609);ORTHOMCL47192(BWQ96_05867);ORTHOMCL47656(BWQ96_06898)	ORTHOMCL10859(Os03g0728900);ORTHOMCL11189(Os03g0171300);ORTHOMCL11457(Os04g0429400);ORTHOMCL11754(Os09g0475400);ORTHOMCL12123(Os02g0120500);ORTHOMCL12335(Os04g0381700);ORTHOMCL12586(Os01g0159800);ORTHOMCL12637(Os08g0506700);ORTHOMCL12907(Os05g0597000);ORTHOMCL13231(Os02g0433600);ORTHOMCL13328(Os05g0586300);ORTHOMCL13817(Os10g0556200);ORTHOMCL14130(Os07g0549600);ORTHOMCL14626(Os08g0108500);ORTHOMC…	ORTHOMCL10397(evm.model.ctg000128_arrow_pilon.31);ORTHOMCL17554(evm.model.ctg000068_arrow_pilon.38);ORTHOMCL17714(evm.model.ctg000091_arrow_pilon.487);ORTHOMCL18079(evm.model.ctg000110_arrow_pilon.450);ORTHOMCL18269(evm.model.ctg000147_arrow_pilon.592);ORTHOMCL19009(evm.model.ctg000005_arrow_pilon.286);ORTHOMCL22811(evm.model.ctg000110_arrow_pilon.104);ORTHOMCL4059(evm.model.ctg000047_arrow_pilon…	ORTHOMCL18079(gene-BU14_0077s0014);ORTHOMCL35044(gene-BU14_0072s0103);ORTHOMCL38458(gene-BU14_0389s0006);ORTHOMCL4059(gene-BU14_0458s0007);ORTHOMCL4214(gene-BU14_0033s0006)	ORTHOMCL28279(gene-FVE85_1622);ORTHOMCL30931(gene-FVE85_8112);ORTHOMCL31120(gene-FVE85_8600)	ORTHOMCL16866(py09681.t1);ORTHOMCL17554(py06449.t1);ORTHOMCL17714(py09718.t1);ORTHOMCL26558(py10483.t1);ORTHOMCL4059(py09191.t1);ORTHOMCL4214(py00463.t1)
bZIP	74	9	18	27	77	24	17	19	21		ORTHOMCL10803(AT1G08320);ORTHOMCL11386(AT1G42990);ORTHOMCL11393(AT1G43700);ORTHOMCL12140(AT2G17770,AT4G35900);ORTHOMCL12478(AT2G36270);ORTHOMCL12596(AT2G40620);ORTHOMCL13598(AT3G51960);ORTHOMCL14573(AT5G06839);ORTHOMCL14599(AT5G08141,AT5G60830);ORTHOMCL14661(AT5G11260);ORTHOMCL14932(AT5G24800);ORTHOMCL2794(AT1G13600,AT1G68880,AT2G04038,AT3G30530,AT5G15830,AT5G38800);ORTHOMCL3570(AT1G45249,AT1G497…	ORTHOMCL15690(CHC_T00000690001);ORTHOMCL15971(CHC_T00005056001);ORTHOMCL16309(CHC_T00004835001);ORTHOMCL16342(CHC_T00004528001);ORTHOMCL41075(CHC_T00000786001);ORTHOMCL41679(CHC_T00001906001);ORTHOMCL43311(CHC_T00005152001);ORTHOMCL43609(CHC_T00005752001);ORTHOMCL44005(CHC_T00006489001)	ORTHOMCL18705(gene-Gasu_18080);ORTHOMCL31855(gene-Gasu_04280);ORTHOMCL31949(gene-Gasu_07130);ORTHOMCL32125(gene-Gasu_12500);ORTHOMCL32139(gene-Gasu_12940);ORTHOMCL32303(gene-Gasu_18070);ORTHOMCL32320(gene-Gasu_18470);ORTHOMCL32499(gene-Gasu_23820);ORTHOMCL32504(gene-Gasu_23940);ORTHOMCL32573(gene-Gasu_26020);ORTHOMCL32960(gene-Gasu_38150);ORTHOMCL32981(gene-Gasu_38680);ORTHOMCL33002(gene-Gasu_390…	ORTHOMCL15591(BWQ96_00551);ORTHOMCL15690(BWQ96_01572);ORTHOMCL15971(BWQ96_04733);ORTHOMCL16309(BWQ96_09208);ORTHOMCL16342(BWQ96_09672);ORTHOMCL45250(BWQ96_00483);ORTHOMCL45544(BWQ96_01249);ORTHOMCL45736(BWQ96_01918);ORTHOMCL45779(BWQ96_02137);ORTHOMCL45964(BWQ96_02645);ORTHOMCL46201(BWQ96_03335);ORTHOMCL46580(BWQ96_04385);ORTHOMCL46801(BWQ96_04848);ORTHOMCL46857(BWQ96_04993);ORTHOMCL47298(BWQ96_0…	ORTHOMCL10803(Os11g0152700);ORTHOMCL11386(Os06g0622700);ORTHOMCL11393(Os12g0162500);ORTHOMCL12478(Os01g0859300);ORTHOMCL12596(Os03g0336200);ORTHOMCL13598(Os01g0801901);ORTHOMCL14573(Os09g0489500);ORTHOMCL14661(Os06g0601500);ORTHOMCL14932(Os02g0266800);ORTHOMCL16715(Os06g0720900,Os06g0724000);ORTHOMCL2794(Os02g0728001);ORTHOMCL3570(Os02g0766700,Os09g0456200);ORTHOMCL4454(Os04g0637000);ORTHOMCL4544…	ORTHOMCL10047(evm.model.ctg000108_arrow_pilon.200);ORTHOMCL10065(evm.model.ctg000108_arrow_pilon.272);ORTHOMCL10112(evm.model.ctg000108_arrow_pilon.577);ORTHOMCL10218(evm.model.ctg000109_arrow_pilon.420);ORTHOMCL10464(evm.model.ctg000147_arrow_pilon.472);ORTHOMCL16838(evm.model.ctg000005_arrow_pilon.127);ORTHOMCL16952(evm.model.ctg000005_arrow_pilon.966);ORTHOMCL17417(evm.model.ctg000055_arrow_pi…	ORTHOMCL10047(gene-BU14_0185s0003);ORTHOMCL10065(gene-BU14_0023s0052);ORTHOMCL10112(gene-BU14_0086s0015);ORTHOMCL10218(gene-BU14_0216s0011);ORTHOMCL10464(gene-BU14_1241s0001);ORTHOMCL18319(gene-BU14_0014s0072);ORTHOMCL35658(gene-BU14_0108s0019);ORTHOMCL36256(gene-BU14_0150s0013);ORTHOMCL39076(gene-BU14_0513s0012);ORTHOMCL6667(gene-BU14_0085s0007,gene-BU14_0085s0033);ORTHOMCL9223(gene-BU14_0333s00…	ORTHOMCL15591(gene-FVE85_8447);ORTHOMCL18705(gene-FVE85_7116);ORTHOMCL27987(gene-FVE85_0830);ORTHOMCL28311(gene-FVE85_1738);ORTHOMCL28361(gene-FVE85_1868);ORTHOMCL28502(gene-FVE85_2218);ORTHOMCL28702(gene-FVE85_2691);ORTHOMCL28923(gene-FVE85_3202);ORTHOMCL29489(gene-FVE85_4523);ORTHOMCL29493(gene-FVE85_4528);ORTHOMCL29494(gene-FVE85_4529);ORTHOMCL30146(gene-FVE85_6168);ORTHOMCL30540(gene-FVE85_71…	ORTHOMCL10047(py02736.t1);ORTHOMCL10065(py09118.t1);ORTHOMCL10112(py07657.t1);ORTHOMCL10218(py08760.t1);ORTHOMCL10464(py02169.t1);ORTHOMCL16838(py07510.t1);ORTHOMCL16952(py01766.t1);ORTHOMCL17417(py03708.t1);ORTHOMCL17832(py07583.t1);ORTHOMCL17863(py05743.t1);ORTHOMCL17866(py06975.t1);ORTHOMCL17867(py05181.t1);ORTHOMCL17924(py04967.t1);ORTHOMCL18319(py05239.t1);ORTHOMCL25310(py05814.t1);ORTHOMCL6…
mTERF	0	0	0	0	33	0	0	0	0		-	-	-	-	ORTHOMCL11851(Os12g0490000);ORTHOMCL11930(Os09g0560100);ORTHOMCL12211(Os07g0134700);ORTHOMCL12444(Os03g0785200);ORTHOMCL12678(Os02g0783100);ORTHOMCL134(Os02g0749800,Os07g0423000);ORTHOMCL13751(Os07g0409400);ORTHOMCL13877(Os05g0404000);ORTHOMCL14002(Os02g0602400);ORTHOMCL14421(Os08g0515800);ORTHOMCL15302(Os07g0583200);ORTHOMCL2908(Os02g0749900,Os06g0225100);ORTHOMCL3688(Os03g0360600);ORTHOMCL50692…	-	-	-	-
																						TF_family	Galdieria_sulphuraria	Chondrus_crispus	Gracilariopsis_chorda	Porphyra_haitanensis	Porphyra_umbilicalis	Pyropia_yezoensis	Porphyridium_purpureum
																						C2H2	8	35	79	107	77	76	72

## Sheet: C2H2
		C2H2
Bryophytes	Sphagnum_fallax (mosses)	183
	Physcomitrium_patens (mosses)	174
Charophyta	Chara_braunii	50
	penium_margaritaceum	1
Chlorophytes	Ulva_prolifera	1
	Chlamydomonas_reinhardtii	19
	Klebsormidium_nitens	48
	Dunaliella_salina	10
	Volvox_carteri	16
	Mesotaenium_endlicherianum	1
Rhodophytes	Pyropia yezoensis	76
	Porphyridium purpure	72
	Porphyra umbilicalis	77
	Gracilariopsis chorda	79
	Galdieria sulphuraria	8
	Chondrus crispus	35
	Porphyra haitanensis	107
Phaeophyta	Ectocarpus_siliculosus	19
	Laminaria_japonica	0
Bacillariophyceae	Phaeodactylum_tricornutum	5
land plant	Arabidopsis thaliana	100
	Oryza sativa	0
