# Supplementary material for: Genome-Wide Identification and Functional Analysis of C2H2 Zinc Finger Transcription Factor Genes in the Intertidal Macroalga Pyropia haitanensis
Source: Int J Mol Sci. 2025 Apr 24;26(9):4042. doi: 10.3390/ijms26094042 (PMC12071319; doi:10.3390/ijms26094042)
Supplement: Supplementary file 1 [file ijms-26-04042-s001.zip › Table S2ú║primers.xls]

## Sheet: BSA
Chr1	5350001	5830000	lower	-0.737076	evm.model.ctg000055_arrow_pilon.59	--	OSX79735.1 hypothetical protein BU14_0072s0093 [Porphyra umbilicalis]	BU14_0072s0093	BZIP domain-containing protein	-	-	-	-	-	GO:0003700//DNA-binding transcription factor activity	GO:0006355//regulation of transcription, DNA-templated	bZIP
Chr1	5100001	5280000	lower	-0.484792	evm.model.ctg000055_arrow_pilon.208	CBR1	OSX76572.1 hypothetical protein BU14_0185s0032 [Porphyra umbilicalis]	BU14_0185s0032	Carbonyl reductase	Metabolism;Metabolism;Metabolism	Global and overview maps;Metabolism of cofactors and vitamins;Lipid metabolism	ko01100//Metabolic pathways;ko00790//Folate biosynthesis;ko00590//Arachidonic acid metabolism	K00079;K00079;K00079	-	GO:0004316//3-oxoacyl-[acyl-carrier-protein] reductase (NADPH) activity;GO:0004757//sepiapterin reductase activity;GO:0008667//2,3-dihydro-2,3-dihydroxybenzoate dehydrogenase activity;GO:0008678//2-deoxy-D-gluconate 3-dehydrogenase activity;GO:0016491//oxidoreductase activity;GO:0016630//protochlorophyllide reductase activity;GO:0051287//NAD binding	GO:0000272//polysaccharide catabolic process;GO:0006633//fatty acid biosynthetic process;GO:0006729//tetrahydrobiopterin biosynthetic process;GO:0015995//chlorophyll biosynthetic process	--
Chr2	360001	730000	upper	0.495642	evm.model.ctg000033_arrow_pilon.106	Esd	OSX76120.1 hypothetical protein BU14_0206s0002 [Porphyra umbilicalis]	BU14_0206s0002	S-formylglutathione hydrolase (EC 3.1.2.12)	-	-	-	-	-	GO:0003743//translation initiation factor activity;GO:0008236//serine-type peptidase activity;GO:0018738//S-formylglutathione hydrolase activity	GO:0006508//proteolysis;GO:0046292//formaldehyde metabolic process	--
Chr2	360001	730000	upper	0.495642	evm.model.ctg000033_arrow_pilon.143	--	OSX75400.1 hypothetical protein BU14_0238s0023 [Porphyra umbilicalis]	BU14_0238s0023	Photosystem II reaction center Psb28 protein	-	-	-	-	-	-	-	--
Chr1	5100001	5280000	lower	-0.484792	evm.model.ctg000055_arrow_pilon.210	--	OSX74972.1 hypothetical protein BU14_0259s0007 [Porphyra umbilicalis]	BU14_0259s0007	Protein kinase domain-containing protein	-	-	-	-	-	-	-	--
Chr2	820001	1360000	upper	0.611293	evm.model.ctg000033_arrow_pilon.311	--	OSX74645.1 hypothetical protein BU14_0275s0004 [Porphyra umbilicalis]	BU14_0275s0004	Protein kinase domain-containing protein	-	-	-	-	-	GO:0004672//protein kinase activity;GO:0005506//iron ion binding;GO:0005524//ATP binding;GO:0018576//catechol 1,2-dioxygenase activity	GO:0006468//protein phosphorylation;GO:0009712//catechol-containing compound metabolic process	--
Chr2	820001	1360000	upper	0.611293	evm.model.ctg000033_arrow_pilon.300	--	OSX74662.1 hypothetical protein BU14_0275s0021 [Porphyra umbilicalis]	BU14_0275s0021	BZIP domain-containing protein	-	-	-	-	-	-	-	--
Chr1	5350001	5830000	lower	-0.737076	evm.model.ctg000055_arrow_pilon.131	--	OSX73741.1 hypothetical protein BU14_0329s0009 [Porphyra umbilicalis]	BU14_0329s0009	Protein kinase domain-containing protein	-	-	-	-	-	-	-	--
Chr1	5350001	5830000	lower	-0.737076	evm.model.ctg000055_arrow_pilon.151	fadB1	OSX73066.1 hypothetical protein BU14_0381s0007 [Porphyra umbilicalis]	BU14_0381s0007	Enoyl-CoA hydratase	-	-	-	-	GO:0016021//integral component of membrane;GO:0016507//mitochondrial fatty acid beta-oxidation multienzyme complex	GO:0003824//catalytic activity;GO:0003857//3-hydroxyacyl-CoA dehydrogenase activity;GO:0003860//3-hydroxyisobutyryl-CoA hydrolase activity;GO:0004165//dodecenoyl-CoA delta-isomerase activity;GO:0004300//enoyl-CoA hydratase activity;GO:0008233//peptidase activity;GO:0008692//3-hydroxybutyryl-CoA epimerase activity;GO:0008935//1,4-dihydroxy-2-naphthoyl-CoA synthase activity;GO:0016787//hydrolase ac…	GO:0006465//signal peptide processing;GO:0006508//proteolysis;GO:0006635//fatty acid beta-oxidation;GO:0009062//fatty acid catabolic process;GO:0009234//menaquinone biosynthetic process;GO:0010124//phenylacetate catabolic process;GO:0010128//benzoate catabolic process via CoA ligation;GO:0019439//aromatic compound catabolic process	--
Chr1	5350001	5830000	lower	-0.737076	evm.model.ctg000055_arrow_pilon.156	Hsph1	OSX73076.1 hypothetical protein BU14_0381s0017 [Porphyra umbilicalis]	BU14_0381s0017	Heat shock protein 70	-	-	-	-	-	GO:0005515//protein binding;GO:0005524//ATP binding;GO:0016887//ATP hydrolysis activity;GO:0051082//unfolded protein binding	GO:0006457//protein folding;GO:0006950//response to stress;GO:0008360//regulation of cell shape	--
Chr2	820001	1360000	upper	0.611293	evm.model.ctg000033_arrow_pilon.335	MGD1	OSX72499.1 hypothetical protein BU14_0428s0003 [Porphyra umbilicalis]	BU14_0428s0003	monogalactosyldiacylglycerol synthase (EC 2.4.1.46)	Metabolism;Metabolism	Global and overview maps;Lipid metabolism	ko01100//Metabolic pathways;ko00561//Glycerolipid metabolism	K03715;K03715	GO:0005575//cellular_component;GO:0005622//intracellular anatomical structure;GO:0005737//cytoplasm;GO:0009507//chloroplast;GO:0009526//plastid envelope;GO:0009528//plastid inner membrane;GO:0009536//plastid;GO:0009706//chloroplast inner membrane;GO:0009941//chloroplast envelope;GO:0016020//membrane;GO:0019866//organelle inner membrane;GO:0031090//organelle membrane;GO:0031967//organelle envelope…	GO:0003674//molecular_function;GO:0003824//catalytic activity;GO:0008194//UDP-glycosyltransferase activity;GO:0008378//galactosyltransferase activity;GO:0016740//transferase activity;GO:0016757//glycosyltransferase activity;GO:0016758//hexosyltransferase activity;GO:0035250//UDP-galactosyltransferase activity;GO:0046509//1,2-diacylglycerol 3-beta-galactosyltransferase activity	GO:0000003//reproduction;GO:0003006//developmental process involved in reproduction;GO:0006629//lipid metabolic process;GO:0006643//membrane lipid metabolic process;GO:0006664//glycolipid metabolic process;GO:0006996//organelle organization;GO:0007275//multicellular organism development;GO:0008150//biological_process;GO:0008152//metabolic process;GO:0008610//lipid biosynthetic process;GO:0009058/…	--
Chr2	360001	730000	upper	0.495642	evm.model.ctg000033_arrow_pilon.164	CIPK8	OSX72105.1 hypothetical protein BU14_0466s0004 [Porphyra umbilicalis]	BU14_0466s0004	Protein kinase domain-containing protein	-	-	-	-	GO:0005575//cellular_component;GO:0005622//intracellular anatomical structure;GO:0005634//nucleus;GO:0005737//cytoplasm;GO:0005886//plasma membrane;GO:0016020//membrane;GO:0043226//organelle;GO:0043227//membrane-bounded organelle;GO:0043229//intracellular organelle;GO:0043231//intracellular membrane-bounded organelle;GO:0071944//cell periphery	GO:0000166//nucleotide binding;GO:0003674//molecular_function;GO:0003824//catalytic activity;GO:0004672//protein kinase activity;GO:0004674//protein serine/threonine kinase activity;GO:0005488//binding;GO:0005524//ATP binding;GO:0016301//kinase activity;GO:0016740//transferase activity;GO:0016772//transferase activity, transferring phosphorus-containing groups;GO:0016773//phosphotransferase activ…	GO:0001101//response to acid chemical;GO:0006464//cellular protein modification process;GO:0006468//protein phosphorylation;GO:0006793//phosphorus metabolic process;GO:0006796//phosphate-containing compound metabolic process;GO:0006807//nitrogen compound metabolic process;GO:0007154//cell communication;GO:0007165//signal transduction;GO:0007275//multicellular organism development;GO:0008150//biol…	--
Chr1	5350001	5830000	lower	-0.737076	evm.model.ctg000055_arrow_pilon.117	mlkA	OSX71996.1 hypothetical protein BU14_0483s0009 [Porphyra umbilicalis]	BU14_0483s0009	Aurora kinase (EC 2.7.11.1)	-	-	-	-	-	GO:0004672//protein kinase activity;GO:0005524//ATP binding	GO:0006468//protein phosphorylation	--
Chr1	5350001	5830000	lower	-0.737076	evm.model.ctg000055_arrow_pilon.114	Pxmp2	OSX72005.1 hypothetical protein BU14_0483s0019 [Porphyra umbilicalis]	BU14_0483s0019	EXS domain-containing protein	Cellular Processes	Transport and catabolism	ko04146//Peroxisome	K13348	GO:0016021//integral component of membrane	-	-	--
Chr2	360001	730000	upper	0.495642	evm.model.ctg000033_arrow_pilon.135	UEV1C	OSX71603.1 hypothetical protein BU14_0519s0017 [Porphyra umbilicalis]	BU14_0519s0017	UBC core domain-containing protein	-	-	-	-	-	-	-	--
Chr2	360001	730000	upper	0.495642	evm.model.ctg000033_arrow_pilon.132	SODCC	OSX71607.1 hypothetical protein BU14_0519s0021 [Porphyra umbilicalis]	BU14_0519s0021	Sod_Cu domain-containing protein	Cellular Processes	Transport and catabolism	ko04146//Peroxisome	K04565	-	GO:0046872//metal ion binding	GO:0006801//superoxide metabolic process	--
Chr2	360001	730000	upper	0.495642	evm.model.ctg000033_arrow_pilon.131	mlkA	OSX71608.1 hypothetical protein BU14_0519s0022 [Porphyra umbilicalis]	BU14_0519s0022	Protein kinase domain-containing protein	-	-	-	-	-	GO:0004672//protein kinase activity;GO:0005524//ATP binding	GO:0006468//protein phosphorylation	--
Chr2	820001	1360000	upper	0.611293	evm.model.ctg000033_arrow_pilon.234	--	OSX70775.1 hypothetical protein BU14_0671s0004 [Porphyra umbilicalis]	BU14_0671s0004	Protein kinase domain-containing protein	-	-	-	-	-	-	-	--
Chr1	7240001	8180000	lower	-0.526576	evm.model.ctg000091_arrow_pilon.131	--	OSX70669.1 hypothetical protein BU14_0692s0002 [Porphyra umbilicalis]	BU14_0692s0002	BZIP domain-containing protein	-	-	-	-	GO:0030867//rough endoplasmic reticulum membrane	GO:0005524//ATP binding	GO:0007059//chromosome segregation;GO:0023041//neuronal signal transduction;GO:0030261//chromosome condensation	--
Chr1	10230001	10450000	lower	-0.508627	evm.model.ctg000091_arrow_pilon.847	actIII	OSX70150.1 hypothetical protein BU14_0881s0001, partial [Porphyra umbilicalis]	BU14_0881s0001	SDR family oxidoreductase	Metabolism;Metabolism;Metabolism;Metabolism;Metabolism	Global and overview maps;Global and overview maps;Global and overview maps;Lipid metabolism;Metabolism of cofactors and vitamins	ko01100//Metabolic pathways;ko01110//Biosynthesis of secondary metabolites;ko01212//Fatty acid metabolism;ko00061//Fatty acid biosynthesis;ko00780//Biotin metabolism	K00059;K00059;K00059;K00059;K00059	-	GO:0004316//3-oxoacyl-[acyl-carrier-protein] reductase (NADPH) activity;GO:0008667//2,3-dihydro-2,3-dihydroxybenzoate dehydrogenase activity;GO:0008678//2-deoxy-D-gluconate 3-dehydrogenase activity;GO:0016491//oxidoreductase activity;GO:0016630//protochlorophyllide reductase activity;GO:0051287//NAD binding	GO:0000272//polysaccharide catabolic process;GO:0006633//fatty acid biosynthetic process;GO:0015995//chlorophyll biosynthetic process	--
Chr1	7240001	8180000	lower	-0.526576	evm.model.ctg000091_arrow_pilon.151	cmk1	OSX69634.1 hypothetical protein BU14_1330s0004, partial [Porphyra umbilicalis]	BU14_1330s0004	Protein kinase domain-containing protein	-	-	-	-	GO:0005575//cellular_component;GO:0005622//intracellular anatomical structure;GO:0005634//nucleus;GO:0005737//cytoplasm;GO:0005886//plasma membrane;GO:0016020//membrane;GO:0043226//organelle;GO:0043227//membrane-bounded organelle;GO:0043229//intracellular organelle;GO:0043231//intracellular membrane-bounded organelle;GO:0071944//cell periphery	GO:0000166//nucleotide binding;GO:0003674//molecular_function;GO:0003824//catalytic activity;GO:0004672//protein kinase activity;GO:0004674//protein serine/threonine kinase activity;GO:0004683//calmodulin-dependent protein kinase activity;GO:0005488//binding;GO:0005509//calcium ion binding;GO:0005515//protein binding;GO:0005516//calmodulin binding;GO:0005524//ATP binding;GO:0009931//calcium-depen…	GO:0001101//response to acid chemical;GO:0006464//cellular protein modification process;GO:0006468//protein phosphorylation;GO:0006793//phosphorus metabolic process;GO:0006796//phosphate-containing compound metabolic process;GO:0006807//nitrogen compound metabolic process;GO:0007154//cell communication;GO:0007165//signal transduction;GO:0008150//biological_process;GO:0008152//metabolic process;GO…	--
Chr1	7240001	8180000	lower	-0.526576	evm.model.ctg000091_arrow_pilon.204	pkgB	OSX69570.1 hypothetical protein BU14_1385s0001 [Porphyra umbilicalis]	BU14_1385s0001	Protein kinase domain-containing protein	-	-	-	-	-	GO:0004672//protein kinase activity;GO:0005524//ATP binding	GO:0006468//protein phosphorylation	--
Chr1	10230001	10450000	lower	-0.508627	evm.model.ctg000091_arrow_pilon.839	PRKC2	OSX69570.1 hypothetical protein BU14_1385s0001 [Porphyra umbilicalis]	BU14_1385s0001	Protein kinase domain-containing protein	-	-	-	-	-	GO:0004672//protein kinase activity;GO:0005524//ATP binding	GO:0006468//protein phosphorylation	--
Chr1	5100001	5280000	lower	-0.484792	evm.model.ctg000055_arrow_pilon.186	plcd3a	OSX69205.1 hypothetical protein BU14_1738s0001, partial [Porphyra umbilicalis]	BU14_1738s0001	Phosphoinositide phospholipase C (EC 3.1.4.11)	Metabolism;Metabolism;Environmental Information Processing	Global and overview maps;Carbohydrate metabolism;Signal transduction	ko01100//Metabolic pathways;ko00562//Inositol phosphate metabolism;ko04070//Phosphatidylinositol signaling system	K05857;K05857;K05857	-	GO:0004435//phosphatidylinositol phospholipase C activity	GO:0006629//lipid metabolic process;GO:0007165//signal transduction;GO:0035556//intracellular signal transduction	--
Chr1	5350001	5830000	lower	-0.737076	evm.model.ctg000055_arrow_pilon.137	--	OSX69144.1 hypothetical protein BU14_1803s0002 [Porphyra umbilicalis]	BU14_1803s0002	Protein kinase domain-containing protein	-	-	-	-	-	-	-	--
Chr1	5350001	5830000	lower	-0.737076	evm.model.ctg000055_arrow_pilon.54	--	OSX68980.1 hypothetical protein BU14_2007s0001, partial [Porphyra umbilicalis]	BU14_2007s0001	Protein kinase domain-containing protein	-	-	-	-	-	-	-	--
Chr1	5100001	5280000	lower	-0.484792	evm.model.ctg000055_arrow_pilon.194	--	OSX68958.1 hypothetical protein BU14_2043s0001 [Porphyra umbilicalis]	BU14_2043s0001	Protein kinase domain-containing protein	-	-	-	-	-	-	-	--
Chr2	360001	730000	upper	0.495642	evm.model.ctg000033_arrow_pilon.111	PR46a	OSX68573.1 hypothetical protein BU14_2561s0001 [Porphyra umbilicalis]	BU14_2561s0001	Ubiquitin-fold modifier 1	-	-	-	-	GO:0005575//cellular_component;GO:0005622//intracellular anatomical structure;GO:0005634//nucleus;GO:0005737//cytoplasm;GO:0005783//endoplasmic reticulum;GO:0012505//endomembrane system;GO:0043226//organelle;GO:0043227//membrane-bounded organelle;GO:0043229//intracellular organelle;GO:0043231//intracellular membrane-bounded organelle	GO:0003674//molecular_function	GO:0003008//system process;GO:0006464//cellular protein modification process;GO:0006807//nitrogen compound metabolic process;GO:0006950//response to stress;GO:0008150//biological_process;GO:0008152//metabolic process;GO:0009966//regulation of signal transduction;GO:0009987//cellular process;GO:0010646//regulation of cell communication;GO:0010941//regulation of cell death;GO:0019538//protein metab…	--
Chr1	7240001	8180000	lower	-0.526576	evm.model.ctg000091_arrow_pilon.283	drkD	OSX68367.1 hypothetical protein BU14_2926s0001, partial [Porphyra umbilicalis]	BU14_2926s0001	Protein kinase domain-containing protein	-	-	-	-	-	GO:0004672//protein kinase activity;GO:0005524//ATP binding	GO:0006468//protein phosphorylation	--
Chr1	5100001	5280000	lower	-0.484792	evm.model.ctg000055_arrow_pilon.220	--	PSC72670.1 methionine sulfoxide reductase B [Micractinium conductrix]		Peptide-methionine (R)-S-oxide reductase	-	-	-	-	-	GO:0033743//peptide-methionine (R)-S-oxide reductase activity	GO:0006979//response to oxidative stress;GO:0030091//protein repair	--
Chr1	7240001	8180000	lower	-0.526576	evm.model.ctg000091_arrow_pilon.154	--	PXF44725.1 Hsp70 nucleotide exchange factor FES1 [Gracilariopsis chorda]		Hsp70 nucleotide exchange factor FES1	-	-	-	-	-	GO:0005515//protein binding	-	--
Chr1	7240001	8180000	lower	-0.526576	evm.model.ctg000091_arrow_pilon.290	DNAJC21	RMZ55703.1 hypothetical protein APUTEX25_005744, partial [Auxenochlorella protothecoides]		J domain-containing protein	-	-	-	-	-	GO:0005515//protein binding	GO:0006457//protein folding;GO:0009408//response to heat	--
Chr2	820001	1360000	upper	0.611293	evm.model.ctg000033_arrow_pilon.321	RAD18	GHP01473.1 E3 ubiquitin-protein ligase rad18 [Pycnococcus provasolii]			-	-	-	-	GO:0000109//nucleotide-excision repair complex;GO:0005680//anaphase-promoting complex;GO:0005737//cytoplasm	GO:0008270//zinc ion binding;GO:0046872//metal ion binding;GO:0061630//ubiquitin protein ligase activity;GO:0097602//cullin family protein binding	GO:0006289//nucleotide-excision repair;GO:0031145//anaphase-promoting complex-dependent catabolic process	--
Chr2	820001	1360000	upper	0.611293	evm.model.ctg000033_arrow_pilon.372	--	BBJ35515.1 small heat-shock protein [Neopyropia yezoensis]			Genetic Information Processing	Folding, sorting and degradation	ko04141//Protein processing in endoplasmic reticulum	K13993	-	-	-	--
Chr2	820001	1360000	upper	0.611293	evm.model.ctg000033_arrow_pilon.380	DUOX1	QKI80118.1 NAD(P)H oxidase [Asparagopsis taxiformis]			Environmental Information Processing;Organismal Systems	Signal transduction;Environmental adaptation	ko04016//MAPK signaling pathway - plant;ko04626//Plant-pathogen interaction	K13447;K13447	-	GO:0016491//oxidoreductase activity	-	--
Chr2	360001	730000	upper	0.495642	evm.model.ctg000033_arrow_pilon.139	PLGG1	OSX69213.1 hypothetical protein BU14_1732s0001 [Porphyra umbilicalis]	BU14_1732s0001	Sulfate_transp domain-containing protein	-	-	-	-	GO:0016021//integral component of membrane	-	GO:0055085//transmembrane transport	--
chr	start	end	direction	peak	GeneID	Symbol	Description			KEGG_A_class	KEGG_B_class	Pathway	K_ID	GO Component	GO Function	GO Process	TF_family
Chr1	7240001	8180000	lower	-0.526576	evm.model.ctg000091_arrow_pilon.217	--	OSX81239.1 hypothetical protein BU14_0023s0044 [Porphyra umbilicalis]	BU14_0023s0044	Piwi domain-containing protein	-	-	-	-	GO:0042627//chylomicron	GO:0004857//enzyme inhibitor activity	GO:0006629//lipid metabolic process	--
Chr1	7240001	8180000	lower	-0.526576	evm.model.ctg000091_arrow_pilon.327	--	OSX81239.1 hypothetical protein BU14_0023s0044 [Porphyra umbilicalis]	BU14_0023s0044	Piwi domain-containing protein	-	-	-	-	-	-	-	--
Chr1	6590001	6710000	lower	-0.525042	evm.model.ctg000091_arrow_pilon.2	--	OSX81240.1 hypothetical protein BU14_0023s0045 [Porphyra umbilicalis]	BU14_0023s0045	ANK_REP_REGION domain-containing protein	-	-	-	-	-	-	-	--
Chr2	820001	1360000	upper	0.611293	evm.model.ctg000033_arrow_pilon.249	--	OSX81253.1 hypothetical protein BU14_0023s0058 [Porphyra umbilicalis]	BU14_0023s0058	Sulfotransfer_1 domain-containing protein	-	-	-	-	-	-	-	--
Chr1	7240001	8180000	lower	-0.526576	evm.model.ctg000091_arrow_pilon.297	--	OSX81146.1 hypothetical protein BU14_0025s0028 [Porphyra umbilicalis]	BU14_0025s0028	DDE-1 domain-containing protein	-	-	-	-	-	-	-	--
Chr1	7240001	8180000	lower	-0.526576	evm.model.ctg000091_arrow_pilon.307	--	OSX81146.1 hypothetical protein BU14_0025s0028 [Porphyra umbilicalis]	BU14_0025s0028	DDE-1 domain-containing protein	-	-	-	-	-	-	-	--
Chr1	7240001	8180000	lower	-0.526576	evm.model.ctg000091_arrow_pilon.302	--	OSX81080.1 hypothetical protein BU14_0027s0106 [Porphyra umbilicalis]	BU14_0027s0106	ARID domain-containing protein	-	-	-	-	-	GO:0003677//DNA binding	-	--
Chr2	820001	1360000	upper	0.611293	evm.model.ctg000033_arrow_pilon.291	--	OSX80829.1 hypothetical protein BU14_0031s0001 [Porphyra umbilicalis]	BU14_0031s0001	RING-type domain-containing protein	-	-	-	-	-	GO:0003677//DNA binding	-	C2H2
Chr2	820001	1360000	upper	0.611293	evm.model.ctg000033_arrow_pilon.290	CYP18-1	OSX80831.1 hypothetical protein BU14_0031s0002 [Porphyra umbilicalis]	BU14_0031s0002	Peptidyl-prolyl cis-trans isomerase (PPIase) (EC 5.2.1.8)	-	-	-	-	-	GO:0003755//peptidyl-prolyl cis-trans isomerase activity	GO:0000413//protein peptidyl-prolyl isomerization	--
Chr2	820001	1360000	upper	0.611293	evm.model.ctg000033_arrow_pilon.289	--	OSX80830.1 hypothetical protein BU14_0031s0003 [Porphyra umbilicalis]	BU14_0031s0003	Vesicle-fusing ATPase	-	-	-	-	-	-	-	--
Chr2	820001	1360000	upper	0.611293	evm.model.ctg000033_arrow_pilon.269	--	OSX80836.1 hypothetical protein BU14_0031s0007 [Porphyra umbilicalis]	BU14_0031s0007	Secreted protein	-	-	-	-	-	-	-	--
Chr2	820001	1360000	upper	0.611293	evm.model.ctg000033_arrow_pilon.270	--	OSX80835.1 hypothetical protein BU14_0031s0008 [Porphyra umbilicalis]	BU14_0031s0008	Uncharacterized protein	-	-	-	-	-	-	-	--
Chr2	820001	1360000	upper	0.611293	evm.model.ctg000033_arrow_pilon.271	METTL5	OSX80840.1 hypothetical protein BU14_0031s0012 [Porphyra umbilicalis]	BU14_0031s0012	MTS domain-containing protein	-	-	-	-	-	GO:0003674//molecular_function;GO:0003676//nucleic acid binding;GO:0003824//catalytic activity;GO:0005488//binding;GO:0008168//methyltransferase activity;GO:0008171//O-methyltransferase activity;GO:0008276//protein methyltransferase activity;GO:0008649//rRNA methyltransferase activity;GO:0008689//3-demethylubiquinone-9 3-O-methyltransferase activity;GO:0008757//S-adenosylmethionine-dependent meth…	GO:0000154//rRNA modification;GO:0006412//translation;GO:0006464//cellular protein modification process;GO:0006744//ubiquinone biosynthetic process;GO:0008150//biological_process;GO:0008152//metabolic process;GO:0008299//isoprenoid biosynthetic process;GO:0009102//biotin biosynthetic process;GO:0015995//chlorophyll biosynthetic process;GO:0018364//peptidyl-glutamine methylation;GO:0031167//rRNA m…	--
Chr2	820001	1360000	upper	0.611293	evm.model.ctg000033_arrow_pilon.278	--	OSX80850.1 hypothetical protein BU14_0031s0022 [Porphyra umbilicalis]	BU14_0031s0022	V-SNARE coiled-coil homology domain-containing protein	Genetic Information Processing	Folding, sorting and degradation	ko04130//SNARE interactions in vesicular transport	K08515	GO:0016021//integral component of membrane;GO:0019031//viral envelope	-	GO:0016192//vesicle-mediated transport	--
Chr2	820001	1360000	upper	0.611293	evm.model.ctg000033_arrow_pilon.279	AIH	OSX80851.1 hypothetical protein BU14_0031s0024 [Porphyra umbilicalis]	BU14_0031s0024	Agmatine deiminase	Metabolism;Metabolism	Global and overview maps;Amino acid metabolism	ko01100//Metabolic pathways;ko00330//Arginine and proline metabolism	K10536;K10536	GO:0005737//cytoplasm	GO:0004668//protein-arginine deiminase activity;GO:0047632//agmatine deiminase activity	GO:0009446//putrescine biosynthetic process	--
Chr1	5350001	5830000	lower	-0.737076	evm.model.ctg000055_arrow_pilon.102	--	OSX80705.1 hypothetical protein BU14_0033s0049 [Porphyra umbilicalis]	BU14_0033s0049	glycerol kinase (EC 2.7.1.30)	-	-	-	-	-	GO:0004370//glycerol kinase activity;GO:0004856//xylulokinase activity;GO:0005515//protein binding;GO:0008737//L-fuculokinase activity;GO:0016773//phosphotransferase activity, alcohol group as acceptor;GO:0019200//carbohydrate kinase activity	GO:0005975//carbohydrate metabolic process;GO:0005997//xylulose metabolic process;GO:0006071//glycerol metabolic process;GO:0009255//Entner-Doudoroff pathway through 6-phosphogluconate;GO:0042355//L-fucose catabolic process;GO:0042732//D-xylose metabolic process	--
Chr1	7240001	8180000	lower	-0.526576	evm.model.ctg000091_arrow_pilon.171	--	OSX80492.1 hypothetical protein BU14_0051s0012 [Porphyra umbilicalis]	BU14_0051s0012	TFIIS N-terminal domain-containing protein	-	-	-	-	-	-	-	--
Chr1	6590001	6710000	lower	-0.525042	evm.model.ctg000091_arrow_pilon.1	--	OSX80420.1 hypothetical protein BU14_0052s0036 [Porphyra umbilicalis]	BU14_0052s0036	HMA domain-containing protein	-	-	-	-	-	-	-	--
Chr1	6590001	6710000	lower	-0.525042	evm.model.ctg000091_arrow_pilon.3	--	OSX80420.1 hypothetical protein BU14_0052s0036 [Porphyra umbilicalis]	BU14_0052s0036	HMA domain-containing protein	-	-	-	-	-	GO:0003964//RNA-directed DNA polymerase activity	GO:0000373//Group II intron splicing	--
Chr1	7240001	8180000	lower	-0.526576	evm.model.ctg000091_arrow_pilon.231	Senp1	OSX80434.1 hypothetical protein BU14_0052s0050 [Porphyra umbilicalis]	BU14_0052s0050	ULP_PROTEASE domain-containing protein	-	-	-	-	-	GO:0008234//cysteine-type peptidase activity	GO:0006508//proteolysis	--
Chr1	7240001	8180000	lower	-0.526576	evm.model.ctg000091_arrow_pilon.199	--	OSX80383.1 hypothetical protein BU14_0053s0046 [Porphyra umbilicalis]	BU14_0053s0046	DDE Tnp4 domain-containing protein	-	-	-	-	-	-	-	--
Chr1	6590001	6710000	lower	-0.525042	evm.model.ctg000128_arrow_pilon.99	mtaD	OSX80304.1 hypothetical protein BU14_0055s0026 [Porphyra umbilicalis]	BU14_0055s0026	Amidohydro-rel domain-containing protein	Metabolism;Metabolism	Global and overview maps;Amino acid metabolism	ko01100//Metabolic pathways;ko00270//Cysteine and methionine metabolism	K12960;K12960	-	GO:0000034//adenine deaminase activity;GO:0008448//N-acetylglucosamine-6-phosphate deacetylase activity;GO:0008892//guanine deaminase activity;GO:0016787//hydrolase activity;GO:0050416//formimidoylglutamate deiminase activity;GO:0050480//imidazolonepropionase activity	GO:0006040//amino sugar metabolic process;GO:0006147//guanine catabolic process;GO:0006168//adenine salvage;GO:0006548//histidine catabolic process;GO:0019557//histidine catabolic process to glutamate and formate	--
Chr1	7240001	8180000	lower	-0.526576	evm.model.ctg000091_arrow_pilon.158	--	OSX80251.1 hypothetical protein BU14_0056s0034 [Porphyra umbilicalis]	BU14_0056s0034	Coat protein	-	-	-	-	GO:0030176//integral component of endoplasmic reticulum membrane;GO:0032040//small-subunit processome	-	GO:0006270//DNA replication initiation;GO:2001256//regulation of store-operated calcium entry	--
Chr1	7240001	8180000	lower	-0.526576	evm.model.ctg000091_arrow_pilon.321	--	OSX80210.1 hypothetical protein BU14_0057s0031 [Porphyra umbilicalis]	BU14_0057s0031	CCHC-type domain-containing protein	-	-	-	-	-	GO:0003676//nucleic acid binding;GO:0008270//zinc ion binding	-	--
Chr1	7240001	8180000	lower	-0.526576	evm.model.ctg000091_arrow_pilon.147	--	OSX80071.1 hypothetical protein BU14_0060s0037 [Porphyra umbilicalis]	BU14_0060s0037	Phytase-like domain-containing protein	-	-	-	-	-	-	-	--
Chr2	360001	730000	upper	0.495642	evm.model.ctg000033_arrow_pilon.161	--	OSX80079.1 hypothetical protein BU14_0060s0044 [Porphyra umbilicalis]	BU14_0060s0044	JmjC domain-containing protein	-	-	-	-	-	-	-	--
Chr2	820001	1360000	upper	0.611293	evm.model.ctg000033_arrow_pilon.283	--	OSX80033.1 hypothetical protein BU14_0065s0038 [Porphyra umbilicalis]	BU14_0065s0038	VWFA domain-containing protein	-	-	-	-	-	-	-	--
Chr1	5350001	5830000	lower	-0.737076	evm.model.ctg000055_arrow_pilon.50	--	OSX79907.1 hypothetical protein BU14_0068s0003 [Porphyra umbilicalis]	BU14_0068s0003	Protein tyrosine phosphatase	-	-	-	-	-	GO:0004721//phosphoprotein phosphatase activity	-	--
Chr1	7240001	8180000	lower	-0.526576	evm.model.ctg000091_arrow_pilon.324	--	OSX79943.1 hypothetical protein BU14_0068s0038 [Porphyra umbilicalis]	BU14_0068s0038	ATP-dependent DNA helicase (EC 3.6.4.12)	-	-	-	-	-	-	-	--
Chr1	5350001	5830000	lower	-0.737076	evm.model.ctg000055_arrow_pilon.87	uvrD	OSX79887.1 hypothetical protein BU14_0070s0062 [Porphyra umbilicalis]	BU14_0070s0062	UvrD-like helicase ATP-binding domain-containing protein	Genetic Information Processing;Genetic Information Processing	Replication and repair;Replication and repair	ko03420//Nucleotide excision repair;ko03430//Mismatch repair	K03657;K03657	GO:0009338//exodeoxyribonuclease V complex	GO:0005524//ATP binding;GO:0008854//exodeoxyribonuclease V activity;GO:0016787//hydrolase activity;GO:0016818//hydrolase activity, acting on acid anhydrides, in phosphorus-containing anhydrides	GO:0000724//double-strand break repair via homologous recombination;GO:0006268//DNA unwinding involved in DNA replication;GO:0006281//DNA repair;GO:0006310//DNA recombination	--
Chr1	5350001	5830000	lower	-0.737076	evm.model.ctg000055_arrow_pilon.86	--	OSX79888.1 hypothetical protein BU14_0070s0063 [Porphyra umbilicalis]	BU14_0070s0063	Uncharacterized protein	-	-	-	-	-	-	-	--
Chr1	5350001	5830000	lower	-0.737076	evm.model.ctg000055_arrow_pilon.85	--	OSX79890.1 hypothetical protein BU14_0070s0064 [Porphyra umbilicalis]	BU14_0070s0064	GOLD domain-containing protein	-	-	-	-	-	-	-	--
Chr1	5350001	5830000	lower	-0.737076	evm.model.ctg000055_arrow_pilon.83	--	OSX79893.1 hypothetical protein BU14_0070s0068 [Porphyra umbilicalis]	BU14_0070s0068	HnRNP_Q_AcD domain-containing protein	-	-	-	-	-	-	-	--
Chr1	5350001	5830000	lower	-0.737076	evm.model.ctg000055_arrow_pilon.82	prmA	OSX79895.1 hypothetical protein BU14_0070s0070 [Porphyra umbilicalis]	BU14_0070s0070	L11 Mtase	-	-	-	-	GO:0005737//cytoplasm	GO:0008168//methyltransferase activity;GO:0008171//O-methyltransferase activity;GO:0008276//protein methyltransferase activity;GO:0008649//rRNA methyltransferase activity;GO:0008689//3-demethylubiquinone-9 3-O-methyltransferase activity;GO:0008757//S-adenosylmethionine-dependent methyltransferase activity;GO:0046025//precorrin-6Y C5,15-methyltransferase (decarboxylating) activity;GO:0046406//magn…	GO:0000154//rRNA modification;GO:0006400//tRNA modification;GO:0006412//translation;GO:0006464//cellular protein modification process;GO:0006744//ubiquinone biosynthetic process;GO:0008152//metabolic process;GO:0008299//isoprenoid biosynthetic process;GO:0009086//methionine biosynthetic process;GO:0009102//biotin biosynthetic process;GO:0015995//chlorophyll biosynthetic process;GO:0018364//peptid…	--
Chr1	5350001	5830000	lower	-0.737076	evm.model.ctg000055_arrow_pilon.78	--	OSX79897.1 hypothetical protein BU14_0070s0072 [Porphyra umbilicalis]	BU14_0070s0072	Uncharacterized protein	-	-	-	-	-	-	-	--
Chr1	5350001	5830000	lower	-0.737076	evm.model.ctg000055_arrow_pilon.77	--	OSX79898.1 hypothetical protein BU14_0070s0073 [Porphyra umbilicalis]	BU14_0070s0073	PARP-type domain-containing protein	-	-	-	-	-	-	-	--
Chr1	5350001	5830000	lower	-0.737076	evm.model.ctg000055_arrow_pilon.74	atp-1	OSX79899.1 hypothetical protein BU14_0070s0075 [Porphyra umbilicalis]	BU14_0070s0075	ATP synthase subunit alpha	Metabolism;Metabolism	Global and overview maps;Energy metabolism	ko01100//Metabolic pathways;ko00190//Oxidative phosphorylation	K02132;K02132	GO:0000275//mitochondrial proton-transporting ATP synthase complex, catalytic sector F(1);GO:0009288//bacterial-type flagellum;GO:0016469//proton-transporting two-sector ATPase complex;GO:0016471//vacuolar proton-transporting V-type ATPase complex;GO:0030257//type III protein secretion system complex;GO:0045261//proton-transporting ATP synthase complex, catalytic core F(1);GO:0045262//plasma memb…	GO:0004386//helicase activity;GO:0005524//ATP binding;GO:0008186//ATP-dependent activity, acting on RNA;GO:0008553//P-type proton-exporting transporter activity;GO:0016887//ATP hydrolysis activity;GO:0046933//proton-transporting ATP synthase activity, rotational mechanism;GO:0046961//proton-transporting ATPase activity, rotational mechanism	GO:0001539//cilium or flagellum-dependent cell motility;GO:0006353//DNA-templated transcription, termination;GO:0015986//ATP synthesis coupled proton transport;GO:0030254//protein secretion by the type III secretion system;GO:0046034//ATP metabolic process;GO:1902600//proton transmembrane transport	--
Chr1	5350001	5830000	lower	-0.737076	evm.model.ctg000055_arrow_pilon.73	--	OSX79901.1 hypothetical protein BU14_0070s0076 [Porphyra umbilicalis]	BU14_0070s0076	C2H2-type domain-containing protein	-	-	-	-	-	GO:0003755//peptidyl-prolyl cis-trans isomerase activity	-	C2H2
Chr1	5350001	5830000	lower	-0.737076	evm.model.ctg000055_arrow_pilon.72	--	OSX79902.1 hypothetical protein BU14_0070s0077 [Porphyra umbilicalis]	BU14_0070s0077	BHLH domain-containing protein	-	-	-	-	-	GO:0003700//DNA-binding transcription factor activity	GO:0006355//regulation of transcription, DNA-templated	--
Chr1	5350001	5830000	lower	-0.737076	evm.model.ctg000055_arrow_pilon.107	--	OSX79750.1 hypothetical protein BU14_0071s0005 [Porphyra umbilicalis]	BU14_0071s0005	Aa_trans domain-containing protein	-	-	-	-	-	-	-	--
Chr1	7240001	8180000	lower	-0.526576	evm.model.ctg000091_arrow_pilon.288	--	OSX79703.1 hypothetical protein BU14_0072s0061 [Porphyra umbilicalis]	BU14_0072s0061	PAS domain-containing protein	-	-	-	-	GO:0019028//viral capsid	GO:0005198//structural molecule activity	-	--
Chr1	7240001	8180000	lower	-0.526576	evm.model.ctg000091_arrow_pilon.284	--	OSX79704.1 hypothetical protein BU14_0072s0062 [Porphyra umbilicalis]	BU14_0072s0062	RING-type domain-containing protein	-	-	-	-	-	-	-	--
Chr1	7240001	8180000	lower	-0.526576	evm.model.ctg000091_arrow_pilon.287	--	OSX79708.1 hypothetical protein BU14_0072s0066 [Porphyra umbilicalis]	BU14_0072s0066	Phage tail protein	-	-	-	-	-	-	-	--
Chr1	5350001	5830000	lower	-0.737076	evm.model.ctg000055_arrow_pilon.56	NAA20	OSX79731.1 hypothetical protein BU14_0072s0088 [Porphyra umbilicalis]	BU14_0072s0088	N-acetyltransferase domain-containing protein	-	-	-	-	-	-	-	--
Chr1	5350001	5830000	lower	-0.737076	evm.model.ctg000055_arrow_pilon.58	--	OSX79734.1 hypothetical protein BU14_0072s0092 [Porphyra umbilicalis]	BU14_0072s0092	Vegetative cell wall protein gp1-like	-	-	-	-	-	-	-	--
Chr1	5350001	5830000	lower	-0.737076	evm.model.ctg000055_arrow_pilon.60	--	OSX79737.1 hypothetical protein BU14_0072s0095 [Porphyra umbilicalis]	BU14_0072s0095	Spc7 domain-containing protein	-	-	-	-	-	-	GO:0006779//porphyrin-containing compound biosynthetic process	--
Chr2	360001	730000	upper	0.495642	evm.model.ctg000033_arrow_pilon.125	--	OSX79742.1 hypothetical protein BU14_0072s0100 [Porphyra umbilicalis]	BU14_0072s0100	TENA_THI-4 domain-containing protein	-	-	-	-	-	GO:0050334//thiaminase activity	GO:0006772//thiamine metabolic process	--
Chr1	5350001	5830000	lower	-0.737076	evm.model.ctg000055_arrow_pilon.66	--	OSX79745.1 hypothetical protein BU14_0072s0103, partial [Porphyra umbilicalis]	BU14_0072s0103	BHLH domain-containing protein	-	-	-	-	-	-	-	--
Chr1	5350001	5830000	lower	-0.737076	evm.model.ctg000055_arrow_pilon.104	ald	OSX79481.1 hypothetical protein BU14_0076s0039 [Porphyra umbilicalis]	BU14_0076s0039	Aldedh domain-containing protein	-	-	-	-	-	GO:0003842//1-pyrroline-5-carboxylate dehydrogenase activity;GO:0004491//methylmalonate-semialdehyde dehydrogenase (acylating) activity;GO:0004777//succinate-semialdehyde dehydrogenase (NAD+) activity;GO:0008802//betaine-aldehyde dehydrogenase activity;GO:0009013//succinate-semialdehyde dehydrogenase [NAD(P)+] activity;GO:0016491//oxidoreductase activity;GO:0016620//oxidoreductase activity, actin…	GO:0006527//arginine catabolic process;GO:0006562//proline catabolic process;GO:0006574//valine catabolic process;GO:0006578//amino-acid betaine biosynthetic process;GO:0009450//gamma-aminobutyric acid catabolic process	--
Chr1	6590001	6710000	lower	-0.525042	evm.model.ctg000128_arrow_pilon.103	--	OSX79400.1 hypothetical protein BU14_0077s0020 [Porphyra umbilicalis]	BU14_0077s0020	AAA domain-containing protein	-	-	-	-	-	-	-	--
Chr1	7240001	8180000	lower	-0.526576	evm.model.ctg000091_arrow_pilon.247	--	OSX79400.1 hypothetical protein BU14_0077s0020 [Porphyra umbilicalis]	BU14_0077s0020	AAA domain-containing protein	-	-	-	-	-	-	-	--
Chr1	7240001	8180000	lower	-0.526576	evm.model.ctg000091_arrow_pilon.230	--	OSX79431.1 hypothetical protein BU14_0077s0051 [Porphyra umbilicalis]	BU14_0077s0051	SWIM-type domain-containing protein	-	-	-	-	-	-	-	--
Chr2	820001	1360000	upper	0.611293	evm.model.ctg000033_arrow_pilon.347	--	OSX79440.1 hypothetical protein BU14_0077s0060 [Porphyra umbilicalis]	BU14_0077s0060	G8 domain-containing protein	-	-	-	-	GO:0005886//plasma membrane;GO:0016021//integral component of membrane	-	GO:0075733//intracellular transport of virus	--
Chr1	7240001	8180000	lower	-0.526576	evm.model.ctg000091_arrow_pilon.162	--	OSX79326.1 hypothetical protein BU14_0081s0006 [Porphyra umbilicalis]	BU14_0081s0006	RTC domain-containing protein	-	-	-	-	-	GO:0016788//hydrolase activity, acting on ester bonds	-	--
Chr1	7240001	8180000	lower	-0.526576	evm.model.ctg000091_arrow_pilon.222	--	OSX79326.1 hypothetical protein BU14_0081s0006 [Porphyra umbilicalis]	BU14_0081s0006	RTC domain-containing protein	-	-	-	-	-	GO:0016788//hydrolase activity, acting on ester bonds	GO:0030639//polyketide biosynthetic process	--
Chr1	7240001	8180000	lower	-0.526576	evm.model.ctg000091_arrow_pilon.278	--	OSX79326.1 hypothetical protein BU14_0081s0006 [Porphyra umbilicalis]	BU14_0081s0006	RTC domain-containing protein	-	-	-	-	-	GO:0016788//hydrolase activity, acting on ester bonds	-	--
Chr1	10230001	10450000	lower	-0.508627	evm.model.ctg000091_arrow_pilon.842	--	OSX79279.1 hypothetical protein BU14_0082s0044 [Porphyra umbilicalis]	BU14_0082s0044	C2H2-type domain-containing protein	-	-	-	-	-	-	-	C2H2
Chr1	6590001	6710000	lower	-0.525042	evm.model.ctg000128_arrow_pilon.104	--	OSX79183.1 hypothetical protein BU14_0085s0034 [Porphyra umbilicalis]	BU14_0085s0034	3'-5' exonuclease domain-containing protein	-	-	-	-	-	GO:0003676//nucleic acid binding;GO:0008408//3'-5' exonuclease activity;GO:0016891//endoribonuclease activity, producing 5'-phosphomonoesters	GO:0006139//nucleobase-containing compound metabolic process;GO:0006396//RNA processing	--
Chr2	360001	730000	upper	0.495642	evm.model.ctg000033_arrow_pilon.180	--	OSX79026.1 hypothetical protein BU14_0091s0006 [Porphyra umbilicalis]	BU14_0091s0006	Sulfotransfer_1 domain-containing protein	-	-	-	-	-	-	-	--
Chr2	360001	730000	upper	0.495642	evm.model.ctg000033_arrow_pilon.181	--	OSX79027.1 hypothetical protein BU14_0091s0007 [Porphyra umbilicalis]	BU14_0091s0007	CST complex subunit TEN1	-	-	-	-	GO:1990879//CST complex	GO:0003697//single-stranded DNA binding	-	--
Chr1	7240001	8180000	lower	-0.526576	evm.model.ctg000091_arrow_pilon.133	cyp3	OSX78991.1 hypothetical protein BU14_0093s0034 [Porphyra umbilicalis]	BU14_0093s0034	Peptidylprolyl isomerase	-	-	-	-	GO:0005575//cellular_component;GO:0005576//extracellular region;GO:0005622//intracellular anatomical structure;GO:0005737//cytoplasm;GO:0005783//endoplasmic reticulum;GO:0005911//cell-cell junction;GO:0009506//plasmodesma;GO:0009507//chloroplast;GO:0009534//chloroplast thylakoid;GO:0009536//plastid;GO:0009579//thylakoid;GO:0012505//endomembrane system;GO:0030054//cell junction;GO:0031976//plastid…	GO:0003674//molecular_function;GO:0003755//peptidyl-prolyl cis-trans isomerase activity;GO:0003779//actin binding;GO:0003824//catalytic activity;GO:0016853//isomerase activity;GO:0016859//cis-trans isomerase activity;GO:0140096//catalytic activity, acting on a protein	GO:0000413//protein peptidyl-prolyl isomerization;GO:0006457//protein folding;GO:0006464//cellular protein modification process;GO:0006807//nitrogen compound metabolic process;GO:0007010//cytoskeleton organization;GO:0007275//multicellular organism development;GO:0008150//biological_process;GO:0008152//metabolic process;GO:0009987//cellular process;GO:0018193//peptidyl-amino acid modification;GO:…	--
Chr1	7240001	8180000	lower	-0.526576	evm.model.ctg000091_arrow_pilon.165	--	OSX78904.1 hypothetical protein BU14_0095s0020 [Porphyra umbilicalis]	BU14_0095s0020	PAS domain-containing protein	-	-	-	-	-	-	-	--
Chr1	7240001	8180000	lower	-0.526576	evm.model.ctg000091_arrow_pilon.166	--	OSX78904.1 hypothetical protein BU14_0095s0020 [Porphyra umbilicalis]	BU14_0095s0020	PAS domain-containing protein	-	-	-	-	-	-	-	--
Chr1	7240001	8180000	lower	-0.526576	evm.model.ctg000091_arrow_pilon.167	--	OSX78904.1 hypothetical protein BU14_0095s0020 [Porphyra umbilicalis]	BU14_0095s0020	PAS domain-containing protein	-	-	-	-	-	-	-	--
Chr1	7240001	8180000	lower	-0.526576	evm.model.ctg000091_arrow_pilon.168	--	OSX78904.1 hypothetical protein BU14_0095s0020 [Porphyra umbilicalis]	BU14_0095s0020	PAS domain-containing protein	-	-	-	-	-	-	-	--
Chr1	7240001	8180000	lower	-0.526576	evm.model.ctg000091_arrow_pilon.317	--	OSX78778.1 hypothetical protein BU14_0098s0004 [Porphyra umbilicalis]	BU14_0098s0004	ATPase	-	-	-	-	-	GO:0003824//catalytic activity	-	--
Chr1	7240001	8180000	lower	-0.526576	evm.model.ctg000091_arrow_pilon.318	--	OSX78779.1 hypothetical protein BU14_0098s0005 [Porphyra umbilicalis]	BU14_0098s0005	Transposase	-	-	-	-	-	-	-	--
Chr2	360001	730000	upper	0.495642	evm.model.ctg000033_arrow_pilon.102	cdsA	OSX78781.1 hypothetical protein BU14_0098s0007 [Porphyra umbilicalis]	BU14_0098s0007	Phosphatidate cytidylyltransferase (EC 2.7.7.41)	Metabolism;Metabolism;Metabolism;Environmental Information Processing	Global and overview maps;Global and overview maps;Lipid metabolism;Signal transduction	ko01100//Metabolic pathways;ko01110//Biosynthesis of secondary metabolites;ko00564//Glycerophospholipid metabolism;ko04070//Phosphatidylinositol signaling system	K00981;K00981;K00981;K00981	-	-	-	--
Chr2	360001	730000	upper	0.495642	evm.model.ctg000033_arrow_pilon.103	--	OSX78782.1 hypothetical protein BU14_0098s0008 [Porphyra umbilicalis]	BU14_0098s0008	Sec-independent protein translocase protein TatA	-	-	-	-	-	-	-	--
Chr2	360001	730000	upper	0.495642	evm.model.ctg000033_arrow_pilon.104	SPAC3A11.07	OSX78783.1 hypothetical protein BU14_0098s0009 [Porphyra umbilicalis]	BU14_0098s0009	Pyr_redox_2 domain-containing protein	-	-	-	-	-	GO:0016491//oxidoreductase activity	-	--
Chr2	360001	730000	upper	0.495642	evm.model.ctg000033_arrow_pilon.105	NDB2	OSX78783.1 hypothetical protein BU14_0098s0009 [Porphyra umbilicalis]	BU14_0098s0009	Pyr_redox_3 domain-containing protein	-	-	-	-	GO:0005576//extracellular region;GO:0042600//egg chorion	GO:0005213//structural constituent of egg chorion;GO:0016491//oxidoreductase activity;GO:0050451//CoA-disulfide reductase activity	GO:0007304//chorion-containing eggshell formation	--
Chr1	5100001	5280000	lower	-0.484792	evm.model.ctg000055_arrow_pilon.206	--	OSX78726.1 hypothetical protein BU14_0101s0007 [Porphyra umbilicalis]	BU14_0101s0007	PHD-type domain-containing protein	-	-	-	-	-	-	-	--
Chr1	7240001	8180000	lower	-0.526576	evm.model.ctg000091_arrow_pilon.180	--	OSX78586.1 hypothetical protein BU14_0105s0004 [Porphyra umbilicalis]	BU14_0105s0004	Reverse transcriptase domain-containing protein	-	-	-	-	-	-	-	--
Chr1	7240001	8180000	lower	-0.526576	evm.model.ctg000091_arrow_pilon.173	--	OSX78604.1 hypothetical protein BU14_0105s0022 [Porphyra umbilicalis]	BU14_0105s0022	RING-type domain-containing protein	-	-	-	-	-	-	-	--
Chr1	10230001	10450000	lower	-0.508627	evm.model.ctg000091_arrow_pilon.840	--	OSX78604.1 hypothetical protein BU14_0105s0022 [Porphyra umbilicalis]	BU14_0105s0022	RING-type domain-containing protein	-	-	-	-	-	-	-	--
Chr1	7240001	8180000	lower	-0.526576	evm.model.ctg000091_arrow_pilon.172	--	OSX78505.1 hypothetical protein BU14_0107s0014 [Porphyra umbilicalis]	BU14_0107s0014	PI3K/PI4K domain-containing protein	-	-	-	-	-	-	-	--
Chr1	7240001	8180000	lower	-0.526576	evm.model.ctg000091_arrow_pilon.175	--	OSX78511.1 hypothetical protein BU14_0107s0019 [Porphyra umbilicalis]	BU14_0107s0019	TFIIS N-terminal domain-containing protein	-	-	-	-	-	-	-	--
Chr2	820001	1360000	upper	0.611293	evm.model.ctg000033_arrow_pilon.317	--	OSX78413.1 hypothetical protein BU14_0109s0013 [Porphyra umbilicalis]	BU14_0109s0013	MYND-type domain-containing protein	-	-	-	-	-	-	-	--
Chr2	820001	1360000	upper	0.611293	evm.model.ctg000033_arrow_pilon.376	--	OSX78086.1 hypothetical protein BU14_0121s0014 [Porphyra umbilicalis]	BU14_0121s0014	WD_REPEATS_REGION domain-containing protein	-	-	-	-	-	-	-	--
Chr1	7240001	8180000	lower	-0.526576	evm.model.ctg000091_arrow_pilon.323	--	OSX77721.1 hypothetical protein BU14_0136s0018 [Porphyra umbilicalis]	BU14_0136s0018	DUF4262 domain-containing protein	-	-	-	-	-	-	-	--
Chr1	7240001	8180000	lower	-0.526576	evm.model.ctg000091_arrow_pilon.137	--	OSX77723.1 hypothetical protein BU14_0136s0020 [Porphyra umbilicalis]	BU14_0136s0020	CCHC-type domain-containing protein	-	-	-	-	-	GO:0003676//nucleic acid binding;GO:0008270//zinc ion binding	-	--
Chr1	7240001	8180000	lower	-0.526576	evm.model.ctg000091_arrow_pilon.273	TY3B-G	OSX77723.1 hypothetical protein BU14_0136s0020 [Porphyra umbilicalis]	BU14_0136s0020	CCHC-type domain-containing protein	-	-	-	-	GO:0030867//rough endoplasmic reticulum membrane	-	GO:0023041//neuronal signal transduction	--
Chr1	7240001	8180000	lower	-0.526576	evm.model.ctg000091_arrow_pilon.135	--	OSX77724.1 hypothetical protein BU14_0136s0021 [Porphyra umbilicalis]	BU14_0136s0021	PINc domain-containing protein	-	-	-	-	-	-	-	--
Chr1	7240001	8180000	lower	-0.526576	evm.model.ctg000091_arrow_pilon.260	--	OSX77724.1 hypothetical protein BU14_0136s0021 [Porphyra umbilicalis]	BU14_0136s0021	PINc domain-containing protein	-	-	-	-	-	-	-	--
Chr1	7240001	8180000	lower	-0.526576	evm.model.ctg000091_arrow_pilon.294	--	OSX77724.1 hypothetical protein BU14_0136s0021 [Porphyra umbilicalis]	BU14_0136s0021	PINc domain-containing protein	-	-	-	-	-	-	-	--
Chr1	10230001	10450000	lower	-0.508627	evm.model.ctg000091_arrow_pilon.885	--	OSX77724.1 hypothetical protein BU14_0136s0021 [Porphyra umbilicalis]	BU14_0136s0021	PINc domain-containing protein	-	-	-	-	-	-	-	--
Chr1	7240001	8180000	lower	-0.526576	evm.model.ctg000091_arrow_pilon.295	Tf2-11	OSX77725.1 hypothetical protein BU14_0136s0023 [Porphyra umbilicalis]	BU14_0136s0023	Chromo domain-containing protein	-	-	-	-	-	GO:0003677//DNA binding;GO:0009007//site-specific DNA-methyltransferase (adenine-specific) activity	GO:0015074//DNA integration;GO:0032775//DNA methylation on adenine	--
Chr1	7240001	8180000	lower	-0.526576	evm.model.ctg000091_arrow_pilon.245	--	OSX77676.1 hypothetical protein BU14_0138s0022 [Porphyra umbilicalis]	BU14_0138s0022	PHD-type domain-containing protein	-	-	-	-	-	-	-	--
Chr1	5350001	5830000	lower	-0.737076	evm.model.ctg000055_arrow_pilon.65	--	OSX77539.1 hypothetical protein BU14_0144s0004 [Porphyra umbilicalis]	BU14_0144s0004	DOMON domain-containing protein	-	-	-	-	-	GO:0004497//monooxygenase activity;GO:0005507//copper ion binding;GO:0016715//oxidoreductase activity, acting on paired donors, with incorporation or reduction of molecular oxygen, reduced ascorbate as one donor, and incorporation of one atom of oxygen	GO:0016540//protein autoprocessing	--
Chr1	5350001	5830000	lower	-0.737076	evm.model.ctg000055_arrow_pilon.63	CG5235	OSX77539.1 hypothetical protein BU14_0144s0004 [Porphyra umbilicalis]	BU14_0144s0004	DOMON domain-containing protein	-	-	-	-	-	GO:0004497//monooxygenase activity;GO:0005507//copper ion binding;GO:0016715//oxidoreductase activity, acting on paired donors, with incorporation or reduction of molecular oxygen, reduced ascorbate as one donor, and incorporation of one atom of oxygen	GO:0016540//protein autoprocessing	--
Chr2	360001	730000	upper	0.495642	evm.model.ctg000033_arrow_pilon.133	--	OSX77483.1 hypothetical protein BU14_0147s0008 [Porphyra umbilicalis]	BU14_0147s0008	RING-type domain-containing protein	-	-	-	-	GO:0000109//nucleotide-excision repair complex	GO:0046872//metal ion binding	GO:0006289//nucleotide-excision repair	--
Chr1	7240001	8180000	lower	-0.526576	evm.model.ctg000091_arrow_pilon.267	--	OSX77461.1 hypothetical protein BU14_0148s0037 [Porphyra umbilicalis]	BU14_0148s0037	Tub domain-containing protein	-	-	-	-	-	-	-	--
Chr1	7240001	8180000	lower	-0.526576	evm.model.ctg000091_arrow_pilon.256	--	OSX77465.1 hypothetical protein BU14_0148s0041 [Porphyra umbilicalis]	BU14_0148s0041	Dimer_Tnp_hAT domain-containing protein	-	-	-	-	-	GO:0003677//DNA binding;GO:0004803//transposase activity	GO:0006313//transposition, DNA-mediated	--
Chr1	7240001	8180000	lower	-0.526576	evm.model.ctg000091_arrow_pilon.266	--	OSX77465.1 hypothetical protein BU14_0148s0041 [Porphyra umbilicalis]	BU14_0148s0041	Dimer_Tnp_hAT domain-containing protein	-	-	-	-	-	-	-	--
Chr2	820001	1360000	upper	0.611293	evm.model.ctg000033_arrow_pilon.285	RDH8	OSX77320.1 hypothetical protein BU14_0152s0015 [Porphyra umbilicalis]	BU14_0152s0015	NAD(P)-binding protein	-	-	-	-	-	GO:0003824//catalytic activity;GO:0004316//3-oxoacyl-[acyl-carrier-protein] reductase (NADPH) activity;GO:0004757//sepiapterin reductase activity;GO:0008667//2,3-dihydro-2,3-dihydroxybenzoate dehydrogenase activity;GO:0008678//2-deoxy-D-gluconate 3-dehydrogenase activity;GO:0016491//oxidoreductase activity;GO:0016630//protochlorophyllide reductase activity;GO:0016655//oxidoreductase activity, act…	GO:0000272//polysaccharide catabolic process;GO:0006633//fatty acid biosynthetic process;GO:0006729//tetrahydrobiopterin biosynthetic process;GO:0008152//metabolic process;GO:0015995//chlorophyll biosynthetic process	--
Chr2	820001	1360000	upper	0.611293	evm.model.ctg000033_arrow_pilon.268	--	OSX77293.1 hypothetical protein BU14_0153s0035 [Porphyra umbilicalis]	BU14_0153s0035	LysM domain-containing protein	-	-	-	-	-	-	-	--
Chr1	10230001	10450000	lower	-0.508627	evm.model.ctg000091_arrow_pilon.872	--	OSX77157.1 hypothetical protein BU14_0159s0012 [Porphyra umbilicalis]	BU14_0159s0012	Uncharacterized protein	-	-	-	-	-	-	-	--
Chr1	10230001	10450000	lower	-0.508627	evm.model.ctg000091_arrow_pilon.871	PPT2	OSX77158.1 hypothetical protein BU14_0159s0013 [Porphyra umbilicalis]	BU14_0159s0013	TPT domain-containing protein	-	-	-	-	GO:0016020//membrane;GO:0016021//integral component of membrane	-	-	--
Chr2	820001	1360000	upper	0.611293	evm.model.ctg000033_arrow_pilon.352	--	OSX76991.1 hypothetical protein BU14_0166s0031 [Porphyra umbilicalis]	BU14_0166s0031	RING-type domain-containing protein	-	-	-	-	-	GO:0046872//metal ion binding	-	--
Chr1	7240001	8180000	lower	-0.526576	evm.model.ctg000091_arrow_pilon.198	--	OSX76994.1 hypothetical protein BU14_0166s0034 [Porphyra umbilicalis]	BU14_0166s0034	ANK_REP_REGION domain-containing protein	-	-	-	-	-	-	-	--
Chr2	820001	1360000	upper	0.611293	evm.model.ctg000033_arrow_pilon.284	--	OSX76959.1 hypothetical protein BU14_0167s0031 [Porphyra umbilicalis]	BU14_0167s0031	GLOBIN domain-containing protein	-	-	-	-	-	GO:0005515//protein binding	-	--
Chr1	5350001	5830000	lower	-0.737076	evm.model.ctg000055_arrow_pilon.69	melC2	OSX76856.1 hypothetical protein BU14_0171s0005 [Porphyra umbilicalis]	BU14_0171s0005	Tyrosinase_Cu-bd domain-containing protein	-	-	-	-	-	GO:0016491//oxidoreductase activity	-	--
Chr1	10230001	10450000	lower	-0.508627	evm.model.ctg000091_arrow_pilon.828	--	OSX76797.1 hypothetical protein BU14_0176s0039 [Porphyra umbilicalis]	BU14_0176s0039	Ion_trans domain-containing protein	-	-	-	-	GO:0016020//membrane	GO:0005272//sodium channel activity	GO:0006814//sodium ion transport	--
Chr1	7240001	8180000	lower	-0.526576	evm.model.ctg000091_arrow_pilon.242	--	OSX76802.1 hypothetical protein BU14_0176s0044 [Porphyra umbilicalis]	BU14_0176s0044	Ribosomal_S10 domain-containing protein	-	-	-	-	GO:0000314//organellar small ribosomal subunit;GO:0022627//cytosolic small ribosomal subunit	GO:0003735//structural constituent of ribosome	GO:0006412//translation	--
Chr1	6590001	6710000	lower	-0.525042	evm.model.ctg000128_arrow_pilon.112	--	OSX76659.1 hypothetical protein BU14_0180s0006 [Porphyra umbilicalis]	BU14_0180s0006	Tyr recombinase domain-containing protein	-	-	-	-	-	GO:0003677//DNA binding;GO:0009009//site-specific recombinase activity	GO:0006310//DNA recombination;GO:0015074//DNA integration	--
Chr1	7240001	8180000	lower	-0.526576	evm.model.ctg000091_arrow_pilon.188	--	OSX76666.1 hypothetical protein BU14_0180s0013 [Porphyra umbilicalis]	BU14_0180s0013	Integrase catalytic domain-containing protein	-	-	-	-	-	-	GO:0015074//DNA integration	--
Chr1	7240001	8180000	lower	-0.526576	evm.model.ctg000091_arrow_pilon.240	--	OSX76666.1 hypothetical protein BU14_0180s0013 [Porphyra umbilicalis]	BU14_0180s0013	Integrase catalytic domain-containing protein	-	-	-	-	-	-	GO:0015074//DNA integration	--
Chr1	7240001	8180000	lower	-0.526576	evm.model.ctg000091_arrow_pilon.250	--	OSX76444.1 hypothetical protein BU14_0190s0001 [Porphyra umbilicalis]	BU14_0190s0001	NAM-associated domain-containing protein	-	-	-	-	-	-	-	--
Chr1	7240001	8180000	lower	-0.526576	evm.model.ctg000091_arrow_pilon.279	--	OSX76444.1 hypothetical protein BU14_0190s0001 [Porphyra umbilicalis]	BU14_0190s0001	NAM-associated domain-containing protein	-	-	-	-	GO:0005634//nucleus	GO:0003677//DNA binding	GO:0006367//transcription initiation from RNA polymerase II promoter;GO:0032968//positive regulation of transcription elongation from RNA polymerase II promoter	--
Chr1	7240001	8180000	lower	-0.526576	evm.model.ctg000091_arrow_pilon.274	--	OSX76419.1 hypothetical protein BU14_0192s0036 [Porphyra umbilicalis]	BU14_0192s0036	MULE domain-containing protein	-	-	-	-	-	-	-	--
Chr1	10230001	10450000	lower	-0.508627	evm.model.ctg000091_arrow_pilon.873	--	OSX76219.1 hypothetical protein BU14_0202s0006 [Porphyra umbilicalis]	BU14_0202s0006	Apple domain-containing protein	-	-	-	-	-	-	-	--
Chr1	7240001	8180000	lower	-0.526576	evm.model.ctg000091_arrow_pilon.243	cox10	OSX76172.1 hypothetical protein BU14_0204s0018 [Porphyra umbilicalis]	BU14_0204s0018	Heme O synthase	Metabolism;Metabolism;Metabolism;Metabolism	Global and overview maps;Global and overview maps;Energy metabolism;Metabolism of cofactors and vitamins	ko01100//Metabolic pathways;ko01110//Biosynthesis of secondary metabolites;ko00190//Oxidative phosphorylation;ko00860//Porphyrin metabolism	K02257;K02257;K02257;K02257	GO:0005575//cellular_component;GO:0005622//intracellular anatomical structure;GO:0005634//nucleus;GO:0005730//nucleolus;GO:0005737//cytoplasm;GO:0005739//mitochondrion;GO:0005740//mitochondrial envelope;GO:0005743//mitochondrial inner membrane;GO:0005829//cytosol;GO:0016020//membrane;GO:0016021//integral component of membrane;GO:0019866//organelle inner membrane;GO:0031090//organelle membrane;GO:…	GO:0003674//molecular_function;GO:0003824//catalytic activity;GO:0004129//cytochrome-c oxidase activity;GO:0004311//farnesyltranstransferase activity;GO:0004659//prenyltransferase activity;GO:0005215//transporter activity;GO:0008324//cation transmembrane transporter activity;GO:0008412//4-hydroxybenzoate octaprenyltransferase activity;GO:0008495//protoheme IX farnesyltransferase activity;GO:00090…	GO:0000266//mitochondrial fission;GO:0006091//generation of precursor metabolites and energy;GO:0006119//oxidative phosphorylation;GO:0006123//mitochondrial electron transport, cytochrome c to oxygen;GO:0006139//nucleobase-containing compound metabolic process;GO:0006163//purine nucleotide metabolic process;GO:0006464//cellular protein modification process;GO:0006725//cellular aromatic compound m…	--
Chr2	360001	730000	upper	0.495642	evm.model.ctg000033_arrow_pilon.110	--	OSX76119.1 hypothetical protein BU14_0206s0001 [Porphyra umbilicalis]	BU14_0206s0001	Uncharacterized protein	-	-	-	-	-	-	-	--
Chr2	360001	730000	upper	0.495642	evm.model.ctg000033_arrow_pilon.108	Rbm19	OSX76122.1 hypothetical protein BU14_0206s0004 [Porphyra umbilicalis]	BU14_0206s0004	RRM domain-containing protein	-	-	-	-	-	GO:0003676//nucleic acid binding	GO:0008380//RNA splicing	--
Chr1	10230001	10450000	lower	-0.508627	evm.model.ctg000091_arrow_pilon.841	--	OSX75994.1 hypothetical protein BU14_0212s0014 [Porphyra umbilicalis]	BU14_0212s0014	DNA-directed DNA polymerase	-	-	-	-	-	-	-	--
Chr1	7240001	8180000	lower	-0.526576	evm.model.ctg000091_arrow_pilon.149	rps21	OSX75950.1 hypothetical protein BU14_0215s0011 [Porphyra umbilicalis]	BU14_0215s0011	40S ribosomal protein S21	Genetic Information Processing	Translation	ko03010//Ribosome	K02971	GO:0005840//ribosome	GO:0003735//structural constituent of ribosome	GO:0006412//translation	--
Chr1	7240001	8180000	lower	-0.526576	evm.model.ctg000091_arrow_pilon.298	--	OSX75751.1 hypothetical protein BU14_0223s0024 [Porphyra umbilicalis]	BU14_0223s0024	HTH CENPB-type domain-containing protein	-	-	-	-	GO:0016592//mediator complex	GO:0003712//transcription coregulator activity	GO:0006357//regulation of transcription by RNA polymerase II	--
Chr1	7240001	8180000	lower	-0.526576	evm.model.ctg000091_arrow_pilon.225	--	OSX75708.1 hypothetical protein BU14_0224s0006 [Porphyra umbilicalis]	BU14_0224s0006	DDE-1 domain-containing protein	-	-	-	-	-	GO:0003676//nucleic acid binding	-	--
Chr1	10230001	10450000	lower	-0.508627	evm.model.ctg000091_arrow_pilon.849	--	OSX75594.1 hypothetical protein BU14_0230s0017 [Porphyra umbilicalis]	BU14_0230s0017	OmpA-like domain-containing protein	-	-	-	-	-	-	-	--
Chr1	10230001	10450000	lower	-0.508627	evm.model.ctg000091_arrow_pilon.850	--	OSX75595.1 hypothetical protein BU14_0230s0018 [Porphyra umbilicalis]	BU14_0230s0018	COP9 signalosome complex subunit 3	-	-	-	-	-	GO:0008745//N-acetylmuramoyl-L-alanine amidase activity	GO:0030436//asexual sporulation	--
Chr1	10230001	10450000	lower	-0.508627	evm.model.ctg000091_arrow_pilon.852	omt3	OSX75597.1 hypothetical protein BU14_0230s0020 [Porphyra umbilicalis]	BU14_0230s0020	Methyltransf_25 domain-containing protein	-	-	-	-	-	GO:0008168//methyltransferase activity;GO:0008171//O-methyltransferase activity	-	--
Chr1	10230001	10450000	lower	-0.508627	evm.model.ctg000091_arrow_pilon.845	UAH	OSX75598.1 hypothetical protein BU14_0230s0021 [Porphyra umbilicalis]	BU14_0230s0021	M20_dimer domain-containing protein	Metabolism;Metabolism	Global and overview maps;Nucleotide metabolism	ko01100//Metabolic pathways;ko00230//Purine metabolism	K18151;K18151	-	GO:0004180//carboxypeptidase activity;GO:0004222//metalloendopeptidase activity;GO:0008777//acetylornithine deacetylase activity;GO:0016787//hydrolase activity;GO:0047652//allantoate deiminase activity	GO:0006508//proteolysis;GO:0006592//ornithine biosynthetic process;GO:0009442//allantoin assimilation pathway	--
Chr1	10230001	10450000	lower	-0.508627	evm.model.ctg000091_arrow_pilon.826	--	OSX75525.1 hypothetical protein BU14_0233s0003 [Porphyra umbilicalis]	BU14_0233s0003	ULP_PROTEASE domain-containing protein	-	-	-	-	-	GO:0004526//ribonuclease P activity;GO:0008234//cysteine-type peptidase activity	GO:0006396//RNA processing;GO:0006508//proteolysis	--
Chr2	820001	1360000	upper	0.611293	evm.model.ctg000033_arrow_pilon.293	--	OSX75393.1 hypothetical protein BU14_0238s0016 [Porphyra umbilicalis]	BU14_0238s0016	SHR-BD domain-containing protein	-	-	-	-	-	-	-	--
Chr2	360001	730000	upper	0.495642	evm.model.ctg000033_arrow_pilon.145	NCU08340	OSX75401.1 hypothetical protein BU14_0238s0024 [Porphyra umbilicalis]	BU14_0238s0024	ADP-ribosylation factor	Cellular Processes	Transport and catabolism	ko04144//Endocytosis	K07937	-	GO:0003924//GTPase activity;GO:0005525//GTP binding;GO:0019001//guanyl nucleotide binding;GO:0031683//G-protein beta/gamma-subunit complex binding	GO:0007186//G protein-coupled receptor signaling pathway	--
Chr2	360001	730000	upper	0.495642	evm.model.ctg000033_arrow_pilon.148	--	OSX75407.1 hypothetical protein BU14_0238s0030 [Porphyra umbilicalis]	BU14_0238s0030	DAO domain-containing protein	-	-	-	-	-	GO:0004729//oxygen-dependent protoporphyrinogen oxidase activity	GO:0006779//porphyrin-containing compound biosynthetic process;GO:0051191//prosthetic group biosynthetic process	--
Chr2	820001	1360000	upper	0.611293	evm.model.ctg000033_arrow_pilon.341	--	OSX75294.1 hypothetical protein BU14_0242s0012 [Porphyra umbilicalis]	BU14_0242s0012	F-box domain-containing protein	-	-	-	-	-	-	-	--
Chr1	7240001	8180000	lower	-0.526576	evm.model.ctg000091_arrow_pilon.157	--	OSX75203.1 hypothetical protein BU14_0247s0001 [Porphyra umbilicalis]	BU14_0247s0001	Tyr recombinase domain-containing protein	-	-	-	-	-	GO:0003677//DNA binding;GO:0009007//site-specific DNA-methyltransferase (adenine-specific) activity	GO:0032775//DNA methylation on adenine	--
Chr1	7240001	8180000	lower	-0.526576	evm.model.ctg000091_arrow_pilon.326	--	OSX75203.1 hypothetical protein BU14_0247s0001 [Porphyra umbilicalis]	BU14_0247s0001	Tyr recombinase domain-containing protein	-	-	-	-	-	GO:0003677//DNA binding;GO:0009007//site-specific DNA-methyltransferase (adenine-specific) activity	GO:0032775//DNA methylation on adenine	--
Chr1	5350001	5830000	lower	-0.737076	evm.model.ctg000055_arrow_pilon.163	--	OSX74916.1 hypothetical protein BU14_0261s0007 [Porphyra umbilicalis]	BU14_0261s0007	RING-type domain-containing protein	Genetic Information Processing	Folding, sorting and degradation	ko04120//Ubiquitin mediated proteolysis	K10144	GO:0005680//anaphase-promoting complex	GO:0008270//zinc ion binding;GO:0046872//metal ion binding;GO:0061630//ubiquitin protein ligase activity;GO:0097602//cullin family protein binding	GO:0031145//anaphase-promoting complex-dependent catabolic process	--
Chr2	360001	730000	upper	0.495642	evm.model.ctg000033_arrow_pilon.175	--	OSX74746.1 hypothetical protein BU14_0269s0026 [Porphyra umbilicalis]	BU14_0269s0026	AcidPPc domain-containing protein	-	-	-	-	-	-	-	--
Chr2	360001	730000	upper	0.495642	evm.model.ctg000033_arrow_pilon.146	ABC1	OSX74717.1 hypothetical protein BU14_0271s0012 [Porphyra umbilicalis]	BU14_0271s0012	ABC1 domain-containing protein	-	-	-	-	-	GO:0016709//oxidoreductase activity, acting on paired donors, with incorporation or reduction of molecular oxygen, NAD(P)H as one donor, and incorporation of one atom of oxygen	GO:0006744//ubiquinone biosynthetic process	--
Chr1	7240001	8180000	lower	-0.526576	evm.model.ctg000091_arrow_pilon.311	--	OSX74679.1 hypothetical protein BU14_0273s0004 [Porphyra umbilicalis]	BU14_0273s0004	CCHC-type domain-containing protein	-	-	-	-	-	GO:0003676//nucleic acid binding;GO:0004523//RNA-DNA hybrid ribonuclease activity	GO:0015074//DNA integration	--
Chr2	820001	1360000	upper	0.611293	evm.model.ctg000033_arrow_pilon.307	--	OSX74652.1 hypothetical protein BU14_0275s0011 [Porphyra umbilicalis]	BU14_0275s0011	acidPPc domain-containing protein	-	-	-	-	-	-	-	--
Chr2	820001	1360000	upper	0.611293	evm.model.ctg000033_arrow_pilon.302	--	OSX74660.1 hypothetical protein BU14_0275s0019 [Porphyra umbilicalis]	BU14_0275s0019	Uncharacterized protein	-	-	-	-	-	GO:0004864//protein phosphatase inhibitor activity	GO:0009966//regulation of signal transduction;GO:0043666//regulation of phosphoprotein phosphatase activity	--
Chr2	820001	1360000	upper	0.611293	evm.model.ctg000033_arrow_pilon.301	--	OSX74661.1 hypothetical protein BU14_0275s0020 [Porphyra umbilicalis]	BU14_0275s0020	Methyltransf_14 domain-containing protein	-	-	-	-	-	-	-	--
Chr2	820001	1360000	upper	0.611293	evm.model.ctg000033_arrow_pilon.299	exo2	OSX74663.1 hypothetical protein BU14_0275s0022 [Porphyra umbilicalis]	BU14_0275s0022		Genetic Information Processing;Genetic Information Processing	Folding, sorting and degradation;Translation	ko03018//RNA degradation;ko03008//Ribosome biogenesis in eukaryotes	K12618;K12618	-	GO:0003676//nucleic acid binding;GO:0004527//exonuclease activity	-	--
Chr2	820001	1360000	upper	0.611293	evm.model.ctg000033_arrow_pilon.294	--	OSX74668.1 hypothetical protein BU14_0275s0027 [Porphyra umbilicalis]	BU14_0275s0027	Chorein N-terminal domain-containing protein	-	-	-	-	-	-	-	--
Chr1	7240001	8180000	lower	-0.526576	evm.model.ctg000091_arrow_pilon.152	--	OSX74623.1 hypothetical protein BU14_0279s0009 [Porphyra umbilicalis]	BU14_0279s0009	Calcium-dependent phosphoinositide phospholipase C	-	-	-	-	-	-	-	--
Chr1	5350001	5830000	lower	-0.737076	evm.model.ctg000055_arrow_pilon.138	RFC1	OSX74491.1 hypothetical protein BU14_0286s0004 [Porphyra umbilicalis]	BU14_0286s0004	Replication factor C subunit 1	Genetic Information Processing;Genetic Information Processing;Genetic Information Processing	Replication and repair;Replication and repair;Replication and repair	ko03420//Nucleotide excision repair;ko03030//DNA replication;ko03430//Mismatch repair	K10754;K10754;K10754	GO:0000502//proteasome complex;GO:0005663//DNA replication factor C complex;GO:0009360//DNA polymerase III complex;GO:0009379//Holliday junction helicase complex	GO:0003689//DNA clamp loader activity;GO:0003723//RNA binding;GO:0003724//RNA helicase activity;GO:0003887//DNA-directed DNA polymerase activity;GO:0003911//DNA ligase (NAD+) activity;GO:0004252//serine-type endopeptidase activity;GO:0005524//ATP binding;GO:0009378//four-way junction helicase activity;GO:0016887//ATP hydrolysis activity	GO:0006260//DNA replication;GO:0006281//DNA repair;GO:0006310//DNA recombination;GO:0006508//proteolysis;GO:0009306//protein secretion;GO:0010498//proteasomal protein catabolic process;GO:0019941//modification-dependent protein catabolic process	--
Chr1	5350001	5830000	lower	-0.737076	evm.model.ctg000055_arrow_pilon.141	--	OSX74499.1 hypothetical protein BU14_0286s0012 [Porphyra umbilicalis]	BU14_0286s0012	MFS domain-containing protein	-	-	-	-	GO:0005887//integral component of plasma membrane;GO:0016020//membrane	GO:0005351//carbohydrate:proton symporter activity;GO:0015169//glycerol-3-phosphate transmembrane transporter activity;GO:0015297//antiporter activity;GO:0015514//nitrite efflux transmembrane transporter activity;GO:0022857//transmembrane transporter activity;GO:0042910//xenobiotic transmembrane transporter activity	GO:0006855//xenobiotic transmembrane transport;GO:0008643//carbohydrate transport;GO:0015707//nitrite transport;GO:0015794//glycerol-3-phosphate transmembrane transport;GO:0042908//xenobiotic transport;GO:0055085//transmembrane transport	--
Chr1	5350001	5830000	lower	-0.737076	evm.model.ctg000055_arrow_pilon.140	PDL2	OSX74500.1 hypothetical protein BU14_0286s0013 [Porphyra umbilicalis]	BU14_0286s0013	4a-hydroxytetrahydrobiopterin dehydratase (EC 4.2.1.96)	Metabolism;Metabolism	Global and overview maps;Metabolism of cofactors and vitamins	ko01100//Metabolic pathways;ko00790//Folate biosynthesis	K01724;K01724	-	GO:0008124//4-alpha-hydroxytetrahydrobiopterin dehydratase activity	GO:0006729//tetrahydrobiopterin biosynthetic process	--
Chr1	5350001	5830000	lower	-0.737076	evm.model.ctg000055_arrow_pilon.147	--	OSX74512.1 hypothetical protein BU14_0286s0025 [Porphyra umbilicalis]	BU14_0286s0025	Reverse transcriptase domain-containing protein	-	-	-	-	-	GO:0003964//RNA-directed DNA polymerase activity	GO:0000373//Group II intron splicing	--
Chr1	10230001	10450000	lower	-0.508627	evm.model.ctg000091_arrow_pilon.854	sigA1	OSX74434.1 hypothetical protein BU14_0289s0013 [Porphyra umbilicalis]	BU14_0289s0013	RNA_pol_sigma70 domain-containing protein	-	-	-	-	-	GO:0003677//DNA binding;GO:0003700//DNA-binding transcription factor activity;GO:0016987//sigma factor activity	GO:0006352//DNA-templated transcription, initiation;GO:0006355//regulation of transcription, DNA-templated;GO:0006950//response to stress;GO:0030436//asexual sporulation;GO:0042173//regulation of sporulation resulting in formation of a cellular spore	--
Chr1	7240001	8180000	lower	-0.526576	evm.model.ctg000091_arrow_pilon.116	--	OSX74371.1 hypothetical protein BU14_0292s0014 [Porphyra umbilicalis]	BU14_0292s0014	Integrase catalytic domain-containing protein	-	-	-	-	GO:0042627//chylomicron	GO:0008047//enzyme activator activity	GO:0006629//lipid metabolic process;GO:0006869//lipid transport;GO:0015074//DNA integration	--
Chr1	7240001	8180000	lower	-0.526576	evm.model.ctg000091_arrow_pilon.239	--	OSX74371.1 hypothetical protein BU14_0292s0014 [Porphyra umbilicalis]	BU14_0292s0014	Integrase catalytic domain-containing protein	-	-	-	-	GO:0005840//ribosome;GO:0042627//chylomicron	GO:0003735//structural constituent of ribosome;GO:0008047//enzyme activator activity	GO:0006412//translation;GO:0006629//lipid metabolic process;GO:0006869//lipid transport	--
Chr1	10230001	10450000	lower	-0.508627	evm.model.ctg000091_arrow_pilon.869	--	OSX74381.1 hypothetical protein BU14_0292s0023 [Porphyra umbilicalis]	BU14_0292s0023	Protein translocase subunit SecE	-	-	-	-	GO:0005887//integral component of plasma membrane;GO:0016020//membrane	GO:0015450//protein-transporting ATPase activity	GO:0006605//protein targeting;GO:0006886//intracellular protein transport;GO:0043952//protein transport by the Sec complex	--
Chr2	820001	1360000	upper	0.611293	evm.model.ctg000033_arrow_pilon.318	--	OSX74338.1 hypothetical protein BU14_0293s0009 [Porphyra umbilicalis]	BU14_0293s0009	GH115_C domain-containing protein	-	-	-	-	-	-	-	--
Chr1	6590001	6710000	lower	-0.525042	evm.model.ctg000128_arrow_pilon.110	--	OSX74081.1 hypothetical protein BU14_0309s0002 [Porphyra umbilicalis]	BU14_0309s0002	CCHC-type domain-containing protein	-	-	-	-	-	-	-	--
Chr1	7240001	8180000	lower	-0.526576	evm.model.ctg000091_arrow_pilon.117	--	OSX74081.1 hypothetical protein BU14_0309s0002 [Porphyra umbilicalis]	BU14_0309s0002	CCHC-type domain-containing protein	-	-	-	-	-	GO:0003676//nucleic acid binding;GO:0008270//zinc ion binding	-	--
Chr1	7240001	8180000	lower	-0.526576	evm.model.ctg000091_arrow_pilon.189	--	OSX74081.1 hypothetical protein BU14_0309s0002 [Porphyra umbilicalis]	BU14_0309s0002	CCHC-type domain-containing protein	-	-	-	-	-	GO:0003676//nucleic acid binding;GO:0008270//zinc ion binding	-	--
Chr1	7240001	8180000	lower	-0.526576	evm.model.ctg000091_arrow_pilon.193	--	OSX74081.1 hypothetical protein BU14_0309s0002 [Porphyra umbilicalis]	BU14_0309s0002	CCHC-type domain-containing protein	-	-	-	-	-	-	-	--
Chr1	7240001	8180000	lower	-0.526576	evm.model.ctg000091_arrow_pilon.241	--	OSX74081.1 hypothetical protein BU14_0309s0002 [Porphyra umbilicalis]	BU14_0309s0002	CCHC-type domain-containing protein	-	-	-	-	-	GO:0003676//nucleic acid binding;GO:0008270//zinc ion binding	-	--
Chr1	7240001	8180000	lower	-0.526576	evm.model.ctg000091_arrow_pilon.300	--	OSX73987.1 hypothetical protein BU14_0316s0015 [Porphyra umbilicalis]	BU14_0316s0015	CULLIN_2 domain-containing protein	-	-	-	-	-	-	-	--
Chr1	7240001	8180000	lower	-0.526576	evm.model.ctg000091_arrow_pilon.263	--	OSX73949.1 hypothetical protein BU14_0317s0009 [Porphyra umbilicalis]	BU14_0317s0009	ENTH domain-containing protein	-	-	-	-	-	GO:0005543//phospholipid binding	-	--
Chr1	10230001	10450000	lower	-0.508627	evm.model.ctg000091_arrow_pilon.832	--	OSX73965.1 hypothetical protein BU14_0317s0024 [Porphyra umbilicalis]	BU14_0317s0024	C2H2-type domain-containing protein	-	-	-	-	-	-	-	--
Chr1	6590001	6710000	lower	-0.525042	evm.model.ctg000128_arrow_pilon.102	--	OSX73970.1 hypothetical protein BU14_0317s0029 [Porphyra umbilicalis]	BU14_0317s0029	Tyr recombinase domain-containing protein	-	-	-	-	-	GO:0003677//DNA binding	GO:0015074//DNA integration	--
Chr1	6590001	6710000	lower	-0.525042	evm.model.ctg000128_arrow_pilon.113	--	OSX73937.1 hypothetical protein BU14_0319s0025 [Porphyra umbilicalis]	BU14_0319s0025	Basic proline-rich protein	-	-	-	-	-	-	GO:0006606//protein import into nucleus	--
Chr1	7240001	8180000	lower	-0.526576	evm.model.ctg000091_arrow_pilon.138	--	OSX73900.1 hypothetical protein BU14_0320s0011 [Porphyra umbilicalis]	BU14_0320s0011	PrgI family protein	-	-	-	-	-	-	-	--
Chr1	10230001	10450000	lower	-0.508627	evm.model.ctg000091_arrow_pilon.881	ACX2	OSX73904.1 hypothetical protein BU14_0320s0016 [Porphyra umbilicalis]	BU14_0320s0016	Acyl-coenzyme A oxidase	Metabolism;Metabolism;Metabolism;Cellular Processes;Metabolism;Metabolism;Metabolism;Metabolism;Metabolism;Metabolism	Global and overview maps;Global and overview maps;Global and overview maps;Transport and catabolism;Global and overview maps;Carbohydrate metabolism;Lipid metabolism;Lipid metabolism;Metabolism of other amino acids;Lipid metabolism	ko01100//Metabolic pathways;ko01110//Biosynthesis of secondary metabolites;ko01200//Carbon metabolism;ko04146//Peroxisome;ko01212//Fatty acid metabolism;ko00640//Propanoate metabolism;ko00071//Fatty acid degradation;ko01040//Biosynthesis of unsaturated fatty acids;ko00410//beta-Alanine metabolism;ko00592//alpha-Linolenic acid metabolism	K00232;K00232;K00232;K00232;K00232;K00232;K00232;K00232;K00232;K00232	GO:0005777//peroxisome	GO:0003997//acyl-CoA oxidase activity;GO:0016627//oxidoreductase activity, acting on the CH-CH group of donors	GO:0006635//fatty acid beta-oxidation	--
Chr2	820001	1360000	upper	0.611293	evm.model.ctg000033_arrow_pilon.353	ALIS1	OSX73881.1 hypothetical protein BU14_0322s0015 [Porphyra umbilicalis]	BU14_0322s0015	Lem3 cdc50 family protein	-	-	-	-	GO:0016020//membrane	-	-	--
Chr1	10230001	10450000	lower	-0.508627	evm.model.ctg000091_arrow_pilon.851	--	OSX73783.1 hypothetical protein BU14_0328s0035 [Porphyra umbilicalis]	BU14_0328s0035	Hint domain-containing protein	-	-	-	-	-	-	-	--
Chr2	820001	1360000	upper	0.611293	evm.model.ctg000033_arrow_pilon.355	--	OSX73690.1 hypothetical protein BU14_0331s0009 [Porphyra umbilicalis]	BU14_0331s0009	DUF317 domain-containing protein/VOC domain-containing protein	-	-	-	-	-	-	-	--
Chr1	7240001	8180000	lower	-0.526576	evm.model.ctg000091_arrow_pilon.159	--	OSX73602.1 hypothetical protein BU14_0334s0003 [Porphyra umbilicalis]	BU14_0334s0003	Tyr recombinase domain-containing protein	-	-	-	-	-	GO:0003677//DNA binding;GO:0009007//site-specific DNA-methyltransferase (adenine-specific) activity	GO:0006310//DNA recombination;GO:0015074//DNA integration;GO:0032775//DNA methylation on adenine	--
Chr1	7240001	8180000	lower	-0.526576	evm.model.ctg000091_arrow_pilon.197	--	OSX73602.1 hypothetical protein BU14_0334s0003 [Porphyra umbilicalis]	BU14_0334s0003	Tyr recombinase domain-containing protein	-	-	-	-	-	GO:0003676//nucleic acid binding;GO:0004523//RNA-DNA hybrid ribonuclease activity	-	--
Chr1	7240001	8180000	lower	-0.526576	evm.model.ctg000091_arrow_pilon.148	SRSF10	OSX73545.1 hypothetical protein BU14_0339s0009 [Porphyra umbilicalis]	BU14_0339s0009	RRM domain-containing protein	Genetic Information Processing	Transcription	ko03040//Spliceosome	K12900	-	GO:0003676//nucleic acid binding	GO:0008380//RNA splicing	--
Chr1	7240001	8180000	lower	-0.526576	evm.model.ctg000091_arrow_pilon.130	--	OSX73549.1 hypothetical protein BU14_0339s0013 [Porphyra umbilicalis]	BU14_0339s0013	Uncharacterized protein	-	-	-	-	-	-	-	--
Chr1	7240001	8180000	lower	-0.526576	evm.model.ctg000091_arrow_pilon.132	--	OSX73552.1 hypothetical protein BU14_0339s0016 [Porphyra umbilicalis]	BU14_0339s0016	Protein sym1	Cellular Processes	Transport and catabolism	ko04146//Peroxisome	K13348	GO:0005575//cellular_component;GO:0005622//intracellular anatomical structure;GO:0005737//cytoplasm;GO:0005739//mitochondrion;GO:0005740//mitochondrial envelope;GO:0005743//mitochondrial inner membrane;GO:0016020//membrane;GO:0016021//integral component of membrane;GO:0019866//organelle inner membrane;GO:0031090//organelle membrane;GO:0031224//intrinsic component of membrane;GO:0031966//mitochond…	-	-	--
Chr1	7240001	8180000	lower	-0.526576	evm.model.ctg000091_arrow_pilon.141	--	OSX73556.1 hypothetical protein BU14_0339s0020 [Porphyra umbilicalis]	BU14_0339s0020	CDT1 domain-containing protein	-	-	-	-	-	-	-	--
Chr1	7240001	8180000	lower	-0.526576	evm.model.ctg000091_arrow_pilon.143	cysG	OSX73558.1 hypothetical protein BU14_0339s0022 [Porphyra umbilicalis]	BU14_0339s0022	TP_methylase domain-containing protein	Metabolism;Metabolism;Metabolism	Global and overview maps;Global and overview maps;Metabolism of cofactors and vitamins	ko01100//Metabolic pathways;ko01110//Biosynthesis of secondary metabolites;ko00860//Porphyrin metabolism	K02302;K02302;K02302	GO:0005737//cytoplasm	GO:0004851//uroporphyrin-III C-methyltransferase activity;GO:0008168//methyltransferase activity;GO:0008649//rRNA methyltransferase activity;GO:0008757//S-adenosylmethionine-dependent methyltransferase activity;GO:0030788//precorrin-2 C20-methyltransferase activity;GO:0030789//precorrin-3B C17-methyltransferase activity;GO:0046026//precorrin-4 C11-methyltransferase activity	GO:0000451//rRNA 2'-O-methylation;GO:0009236//cobalamin biosynthetic process;GO:0019354//siroheme biosynthetic process	--
Chr1	7240001	8180000	lower	-0.526576	evm.model.ctg000091_arrow_pilon.144	ribo-1	OSX73559.1 hypothetical protein BU14_0339s0023 [Porphyra umbilicalis]	BU14_0339s0023	Dolichyl-diphosphooligosaccharide--protein glycosyltransferase subunit 1	Metabolism;Genetic Information Processing;Metabolism;Metabolism	Global and overview maps;Folding, sorting and degradation;Glycan biosynthesis and metabolism;Glycan biosynthesis and metabolism	ko01100//Metabolic pathways;ko04141//Protein processing in endoplasmic reticulum;ko00510//N-Glycan biosynthesis;ko00513//Various types of N-glycan biosynthesis	K12666;K12666;K12666;K12666	GO:0016021//integral component of membrane	-	GO:0006486//protein glycosylation	--
Chr1	7240001	8180000	lower	-0.526576	evm.model.ctg000091_arrow_pilon.145	--	OSX73561.1 hypothetical protein BU14_0339s0024 [Porphyra umbilicalis]	BU14_0339s0024	DUF1499 domain-containing protein	-	-	-	-	-	-	-	--
Chr1	7240001	8180000	lower	-0.526576	evm.model.ctg000091_arrow_pilon.146	--	OSX73562.1 hypothetical protein BU14_0339s0025 [Porphyra umbilicalis]	BU14_0339s0025	Hint domain-containing protein	-	-	-	-	-	-	GO:0016540//protein autoprocessing	--
Chr2	820001	1360000	upper	0.611293	evm.model.ctg000033_arrow_pilon.304	EIF1AX	OSX73523.1 hypothetical protein BU14_0340s0007 [Porphyra umbilicalis]	BU14_0340s0007	S1-like domain-containing protein	-	-	-	-	-	GO:0003723//RNA binding;GO:0003743//translation initiation factor activity	GO:0006413//translational initiation	--
Chr1	5350001	5830000	lower	-0.737076	evm.model.ctg000055_arrow_pilon.94	--	OSX73511.1 hypothetical protein BU14_0341s0007 [Porphyra umbilicalis]	BU14_0341s0007	C2H2-type domain-containing protein	-	-	-	-	-	-	-	C2H2
Chr1	7240001	8180000	lower	-0.526576	evm.model.ctg000091_arrow_pilon.271	--	OSX73473.1 hypothetical protein BU14_0345s0005 [Porphyra umbilicalis]	BU14_0345s0005	PH_RBD domain-containing protein	-	-	-	-	-	-	-	--
Chr1	7240001	8180000	lower	-0.526576	evm.model.ctg000091_arrow_pilon.257	--	OSX73440.1 hypothetical protein BU14_0347s0004, partial [Porphyra umbilicalis]	BU14_0347s0004	CCHC-type domain-containing protein	-	-	-	-	-	GO:0003676//nucleic acid binding;GO:0008270//zinc ion binding	-	--
Chr1	7240001	8180000	lower	-0.526576	evm.model.ctg000091_arrow_pilon.319	ORF	OSX73440.1 hypothetical protein BU14_0347s0004, partial [Porphyra umbilicalis]	BU14_0347s0004	CCHC-type domain-containing protein	-	-	-	-	-	-	-	--
Chr1	5350001	5830000	lower	-0.737076	evm.model.ctg000055_arrow_pilon.146	Slc24a4	OSX73395.1 hypothetical protein BU14_0352s0014 [Porphyra umbilicalis]	BU14_0352s0014	Na_Ca_ex domain-containing protein	-	-	-	-	GO:0005887//integral component of plasma membrane;GO:0016021//integral component of membrane	GO:0005432//calcium:sodium antiporter activity;GO:0015368//calcium:cation antiporter activity	GO:0006814//sodium ion transport;GO:0006816//calcium ion transport;GO:0006874//cellular calcium ion homeostasis;GO:0006883//cellular sodium ion homeostasis;GO:0055085//transmembrane transport	--
Chr1	7240001	8180000	lower	-0.526576	evm.model.ctg000091_arrow_pilon.134	--	OSX73397.1 hypothetical protein BU14_0352s0016 [Porphyra umbilicalis]	BU14_0352s0016	SAP domain-containing protein	-	-	-	-	-	-	-	--
Chr1	7240001	8180000	lower	-0.526576	evm.model.ctg000091_arrow_pilon.268	--	OSX73295.1 hypothetical protein BU14_0359s0003 [Porphyra umbilicalis]	BU14_0359s0003	DDE Tnp4 domain-containing protein	-	-	-	-	-	-	-	--
Chr1	7240001	8180000	lower	-0.526576	evm.model.ctg000091_arrow_pilon.156	--	OSX73279.1 hypothetical protein BU14_0361s0007 [Porphyra umbilicalis]	BU14_0361s0007	Lipase_3 domain-containing protein	-	-	-	-	-	GO:0003677//DNA binding	GO:0006275//regulation of DNA replication	--
Chr1	7240001	8180000	lower	-0.526576	evm.model.ctg000091_arrow_pilon.183	--	OSX73279.1 hypothetical protein BU14_0361s0007 [Porphyra umbilicalis]	BU14_0361s0007	Lipase_4 domain-containing protein	-	-	-	-	-	GO:0003677//DNA binding;GO:0016409//palmitoyltransferase activity	GO:0006275//regulation of DNA replication	--
Chr2	360001	730000	upper	0.495642	evm.model.ctg000033_arrow_pilon.186	spg1	OSX73094.1 hypothetical protein BU14_0378s0005 [Porphyra umbilicalis]	BU14_0378s0005	Septum-promoting GTP-binding protein 1	-	-	-	-	GO:0005737//cytoplasm	GO:0003924//GTPase activity;GO:0005525//GTP binding;GO:0019001//guanyl nucleotide binding;GO:0031683//G-protein beta/gamma-subunit complex binding;GO:0043022//ribosome binding	GO:0007186//G protein-coupled receptor signaling pathway;GO:0042254//ribosome biogenesis	--
Chr1	5350001	5830000	lower	-0.737076	evm.model.ctg000055_arrow_pilon.149	trx	OSX73065.1 hypothetical protein BU14_0381s0005 [Porphyra umbilicalis]	BU14_0381s0005	SET domain-containing protein	-	-	-	-	-	GO:0005515//protein binding	-	--
Chr2	820001	1360000	upper	0.611293	evm.model.ctg000033_arrow_pilon.295	crtB	OSX72961.1 hypothetical protein BU14_0392s0019 [Porphyra umbilicalis]	BU14_0392s0019	15-cis-phytoene synthase (EC 2.5.1.32)	Metabolism;Metabolism;Metabolism	Global and overview maps;Global and overview maps;Metabolism of terpenoids and polyketides	ko01100//Metabolic pathways;ko01110//Biosynthesis of secondary metabolites;ko00906//Carotenoid biosynthesis	K02291;K02291;K02291	-	-	-	--
Chr2	360001	730000	upper	0.495642	evm.model.ctg000033_arrow_pilon.163	--	OSX72926.1 hypothetical protein BU14_0393s0014 [Porphyra umbilicalis]	BU14_0393s0014	Nudix hydrolase domain-containing protein	-	-	-	-	-	GO:0016787//hydrolase activity	-	--
Chr1	5100001	5280000	lower	-0.484792	evm.model.ctg000055_arrow_pilon.209	--	OSX72739.1 hypothetical protein BU14_0407s0003 [Porphyra umbilicalis]	BU14_0407s0003	Kinesin motor domain-containing protein	-	-	-	-	-	-	-	--
Chr2	820001	1360000	upper	0.611293	evm.model.ctg000033_arrow_pilon.239	mcfF	OSX72648.1 hypothetical protein BU14_0416s0010 [Porphyra umbilicalis]	BU14_0416s0010	Mitochondrial carrier protein	-	-	-	-	-	-	-	--
Chr2	820001	1360000	upper	0.611293	evm.model.ctg000033_arrow_pilon.238	At4g39970	OSX72649.1 hypothetical protein BU14_0416s0011 [Porphyra umbilicalis]	BU14_0416s0011	HAD family hydrolase	-	-	-	-	-	GO:0008801//beta-phosphoglucomutase activity;GO:0008967//phosphoglycolate phosphatase activity;GO:0016787//hydrolase activity;GO:0016827//hydrolase activity, acting on acid carbon-phosphorus bonds;GO:0018784//(S)-2-haloacid dehalogenase activity	GO:0006805//xenobiotic metabolic process;GO:0008152//metabolic process;GO:0009636//response to toxic substance;GO:0009853//photorespiration;GO:0019635//2-aminoethylphosphonate catabolic process;GO:0019636//phosphonoacetate metabolic process;GO:0019700//organic phosphonate catabolic process;GO:0043094//cellular metabolic compound salvage;GO:0046352//disaccharide catabolic process	--
Chr2	820001	1360000	upper	0.611293	evm.model.ctg000033_arrow_pilon.237	--	OSX72650.1 hypothetical protein BU14_0416s0012 [Porphyra umbilicalis]	BU14_0416s0012	GYF domain-containing protein	-	-	-	-	-	GO:0005515//protein binding	-	--
Chr2	820001	1360000	upper	0.611293	evm.model.ctg000033_arrow_pilon.241	--	OSX72653.1 hypothetical protein BU14_0416s0015 [Porphyra umbilicalis]	BU14_0416s0015	CR-type domain-containing protein	-	-	-	-	-	GO:0005515//protein binding;GO:0031072//heat shock protein binding;GO:0051082//unfolded protein binding	GO:0006457//protein folding;GO:0009408//response to heat	--
Chr2	820001	1360000	upper	0.611293	evm.model.ctg000033_arrow_pilon.242	cysS	OSX72654.1 hypothetical protein BU14_0416s0016 [Porphyra umbilicalis]	BU14_0416s0016	cysteine--tRNA ligase (EC 6.1.1.16) (Cysteinyl-tRNA synthetase)	Genetic Information Processing	Translation	ko00970//Aminoacyl-tRNA biosynthesis	K01883	GO:0005737//cytoplasm	GO:0000166//nucleotide binding;GO:0004812//aminoacyl-tRNA ligase activity;GO:0004817//cysteine-tRNA ligase activity;GO:0004822//isoleucine-tRNA ligase activity;GO:0004824//lysine-tRNA ligase activity;GO:0004825//methionine-tRNA ligase activity;GO:0005524//ATP binding	GO:0006418//tRNA aminoacylation for protein translation;GO:0006423//cysteinyl-tRNA aminoacylation;GO:0006428//isoleucyl-tRNA aminoacylation;GO:0006430//lysyl-tRNA aminoacylation;GO:0006431//methionyl-tRNA aminoacylation;GO:0010125//mycothiol biosynthetic process	--
Chr2	360001	730000	upper	0.495642	evm.model.ctg000033_arrow_pilon.121	rpl23	OSX72601.1 hypothetical protein BU14_0419s0007 [Porphyra umbilicalis]	BU14_0419s0007	60S ribosomal protein L23	Genetic Information Processing	Translation	ko03010//Ribosome	K02894	GO:0000315//organellar large ribosomal subunit;GO:0005840//ribosome;GO:0022625//cytosolic large ribosomal subunit	GO:0003735//structural constituent of ribosome	GO:0006412//translation	--
Chr1	7240001	8180000	lower	-0.526576	evm.model.ctg000091_arrow_pilon.234	--	OSX72530.1 hypothetical protein BU14_0427s0020 [Porphyra umbilicalis]	BU14_0427s0020	Peptidase_S9 domain-containing protein	-	-	-	-	-	-	-	--
Chr1	5100001	5280000	lower	-0.484792	evm.model.ctg000055_arrow_pilon.205	--	OSX72462.1 hypothetical protein BU14_0433s0020 [Porphyra umbilicalis]	BU14_0433s0020	DDE Tnp4 domain-containing protein	-	-	-	-	-	-	-	--
Chr1	7240001	8180000	lower	-0.526576	evm.model.ctg000091_arrow_pilon.248	--	OSX72462.1 hypothetical protein BU14_0433s0020 [Porphyra umbilicalis]	BU14_0433s0020	DDE Tnp5 domain-containing protein	-	-	-	-	-	-	-	--
Chr2	360001	730000	upper	0.495642	evm.model.ctg000033_arrow_pilon.165	Os12g0615400	OSX72407.1 hypothetical protein BU14_0438s0002 [Porphyra umbilicalis]	BU14_0438s0002	SAM_MPBQ_MSBQ_MT domain-containing protein	Metabolism;Metabolism;Metabolism	Global and overview maps;Global and overview maps;Metabolism of cofactors and vitamins	ko01100//Metabolic pathways;ko01110//Biosynthesis of secondary metabolites;ko00130//Ubiquinone and other terpenoid-quinone biosynthesis	K12502;K12502;K12502	-	GO:0008168//methyltransferase activity;GO:0008171//O-methyltransferase activity	GO:0008299//isoprenoid biosynthetic process;GO:0009102//biotin biosynthetic process;GO:0009234//menaquinone biosynthetic process	--
Chr1	7240001	8180000	lower	-0.526576	evm.model.ctg000091_arrow_pilon.210	--	OSX72377.1 hypothetical protein BU14_0442s0012 [Porphyra umbilicalis]	BU14_0442s0012	DDE-1 domain-containing protein	-	-	-	-	GO:0001534//radial spoke;GO:0016593//Cdc73/Paf1 complex	GO:0003677//DNA binding;GO:0051536//iron-sulfur cluster binding	GO:0006368//transcription elongation from RNA polymerase II promoter;GO:0016570//histone modification;GO:0060271//cilium assembly;GO:0060294//cilium movement involved in cell motility	--
Chr1	7240001	8180000	lower	-0.526576	evm.model.ctg000091_arrow_pilon.118	RECQL4A	OSX72181.1 hypothetical protein BU14_0459s0002 [Porphyra umbilicalis]	BU14_0459s0002	DNA helicase	Genetic Information Processing	Replication and repair	ko03440//Homologous recombination	K10901	-	GO:0003676//nucleic acid binding;GO:0004386//helicase activity;GO:0005524//ATP binding;GO:0043138//3'-5' DNA helicase activity	GO:0006139//nucleobase-containing compound metabolic process;GO:0006260//DNA replication;GO:0006281//DNA repair;GO:0006310//DNA recombination;GO:0043571//maintenance of CRISPR repeat elements	--
Chr1	7240001	8180000	lower	-0.526576	evm.model.ctg000091_arrow_pilon.119	ABC1K8	OSX72182.1 hypothetical protein BU14_0459s0003 [Porphyra umbilicalis]	BU14_0459s0003	ABC1 domain-containing protein	-	-	-	-	-	GO:0016709//oxidoreductase activity, acting on paired donors, with incorporation or reduction of molecular oxygen, NAD(P)H as one donor, and incorporation of one atom of oxygen	GO:0006744//ubiquinone biosynthetic process	--
Chr1	10230001	10450000	lower	-0.508627	evm.model.ctg000091_arrow_pilon.879	--	OSX72192.1 hypothetical protein BU14_0459s0013 [Porphyra umbilicalis]	BU14_0459s0013	HintN domain-containing protein	-	-	-	-	-	-	GO:0016540//protein autoprocessing	--
Chr1	5350001	5830000	lower	-0.737076	evm.model.ctg000055_arrow_pilon.132	--	OSX72176.1 hypothetical protein BU14_0461s0017 [Porphyra umbilicalis]	BU14_0461s0017	Amino_oxidase domain-containing protein	-	-	-	-	-	-	-	--
Chr2	820001	1360000	upper	0.611293	evm.model.ctg000033_arrow_pilon.254	--	OSX72110.1 hypothetical protein BU14_0465s0001, partial [Porphyra umbilicalis]	BU14_0465s0001	CR-type domain-containing protein	-	-	-	-	-	GO:0031072//heat shock protein binding;GO:0051082//unfolded protein binding	-	--
Chr2	820001	1360000	upper	0.611293	evm.model.ctg000033_arrow_pilon.252	Os01g0367900	OSX72111.1 hypothetical protein BU14_0465s0003 [Porphyra umbilicalis]	BU14_0465s0003	SNF2 family N-terminal domain-containing protein	-	-	-	-	GO:0005634//nucleus	GO:0003676//nucleic acid binding;GO:0003677//DNA binding;GO:0005524//ATP binding;GO:0016787//hydrolase activity;GO:0016818//hydrolase activity, acting on acid anhydrides, in phosphorus-containing anhydrides	GO:0006338//chromatin remodeling	--
Chr2	820001	1360000	upper	0.611293	evm.model.ctg000033_arrow_pilon.255	dusA	OSX72115.1 hypothetical protein BU14_0465s0006 [Porphyra umbilicalis]	BU14_0465s0006	Dus domain-containing protein	-	-	-	-	-	GO:0000049//tRNA binding;GO:0000166//nucleotide binding;GO:0003674//molecular_function;GO:0003676//nucleic acid binding;GO:0003723//RNA binding;GO:0003824//catalytic activity;GO:0005488//binding;GO:0016491//oxidoreductase activity;GO:0016627//oxidoreductase activity, acting on the CH-CH group of donors;GO:0017150//tRNA dihydrouridine synthase activity;GO:0036094//small molecule binding;GO:0043167…	GO:0002943//tRNA dihydrouridine synthesis;GO:0006139//nucleobase-containing compound metabolic process;GO:0006396//RNA processing;GO:0006399//tRNA metabolic process;GO:0006400//tRNA modification;GO:0006725//cellular aromatic compound metabolic process;GO:0006807//nitrogen compound metabolic process;GO:0008033//tRNA processing;GO:0008150//biological_process;GO:0008152//metabolic process;GO:0009451…	--
Chr2	820001	1360000	upper	0.611293	evm.model.ctg000033_arrow_pilon.256	gatD	OSX72116.1 hypothetical protein BU14_0465s0007 [Porphyra umbilicalis]	BU14_0465s0007	asparaginase (EC 3.5.1.1)	Metabolism;Metabolism;Metabolism;Metabolism	Global and overview maps;Global and overview maps;Amino acid metabolism;Metabolism of other amino acids	ko01100//Metabolic pathways;ko01110//Biosynthesis of secondary metabolites;ko00250//Alanine, aspartate and glutamate metabolism;ko00460//Cyanoamino acid metabolism	K01424;K01424;K01424;K01424	-	GO:0050567//glutaminyl-tRNA synthase (glutamine-hydrolyzing) activity	GO:0006396//RNA processing;GO:0006424//glutamyl-tRNA aminoacylation	--
Chr2	820001	1360000	upper	0.611293	evm.model.ctg000033_arrow_pilon.257	--	OSX72117.1 hypothetical protein BU14_0465s0008 [Porphyra umbilicalis]	BU14_0465s0008	RasGEF domain containing protein	-	-	-	-	-	-	-	--
Chr2	820001	1360000	upper	0.611293	evm.model.ctg000033_arrow_pilon.259	--	OSX72120.1 hypothetical protein BU14_0465s0011 [Porphyra umbilicalis]	BU14_0465s0011	Transmembrane protein	-	-	-	-	-	-	-	--
Chr2	820001	1360000	upper	0.611293	evm.model.ctg000033_arrow_pilon.260	IP5P5	OSX72123.1 hypothetical protein BU14_0465s0014 [Porphyra umbilicalis]	BU14_0465s0014	IPPc domain-containing protein	Metabolism;Metabolism;Environmental Information Processing	Global and overview maps;Carbohydrate metabolism;Signal transduction	ko01100//Metabolic pathways;ko00562//Inositol phosphate metabolism;ko04070//Phosphatidylinositol signaling system	K01099;K01099;K01099	-	-	GO:0007165//signal transduction	--
Chr1	7240001	8180000	lower	-0.526576	evm.model.ctg000091_arrow_pilon.127	At5g10820	OSX72098.1 hypothetical protein BU14_0469s0011 [Porphyra umbilicalis]	BU14_0469s0011	BT1 family protein	-	-	-	-	-	GO:0004520//endodeoxyribonuclease activity;GO:0046872//metal ion binding	GO:0043571//maintenance of CRISPR repeat elements	--
Chr1	5350001	5830000	lower	-0.737076	evm.model.ctg000055_arrow_pilon.103	--	OSX72069.1 hypothetical protein BU14_0471s0008 [Porphyra umbilicalis]	BU14_0471s0008	AAA domain-containing protein	-	-	-	-	-	-	-	--
Chr1	10230001	10450000	lower	-0.508627	evm.model.ctg000091_arrow_pilon.882	--	OSX72069.1 hypothetical protein BU14_0471s0008 [Porphyra umbilicalis]	BU14_0471s0008	AAA domain-containing protein	-	-	-	-	-	-	-	--
Chr2	360001	730000	upper	0.495642	evm.model.ctg000033_arrow_pilon.189	--	OSX72045.1 hypothetical protein BU14_0477s0002 [Porphyra umbilicalis]	BU14_0477s0002	PUB domain-containing protein	-	-	-	-	GO:0016592//mediator complex	GO:0003712//transcription coregulator activity	GO:0006357//regulation of transcription by RNA polymerase II	--
Chr1	5350001	5830000	lower	-0.737076	evm.model.ctg000055_arrow_pilon.96	--	OSX71993.1 hypothetical protein BU14_0483s0006 [Porphyra umbilicalis]	BU14_0483s0006	Aa_trans domain-containing protein	-	-	-	-	-	-	-	--
Chr1	5350001	5830000	lower	-0.737076	evm.model.ctg000055_arrow_pilon.97	--	OSX71994.1 hypothetical protein BU14_0483s0007 [Porphyra umbilicalis]	BU14_0483s0007	Chlorophyll a-b binding protein, chloroplastic	Metabolism;Metabolism	Global and overview maps;Energy metabolism	ko01100//Metabolic pathways;ko00196//Photosynthesis - antenna proteins	K08907;K08907	-	-	-	--
Chr1	5350001	5830000	lower	-0.737076	evm.model.ctg000055_arrow_pilon.118	--	OSX71995.1 hypothetical protein BU14_0483s0008 [Porphyra umbilicalis]	BU14_0483s0008	Radical SAM protein	-	-	-	-	-	GO:0003824//catalytic activity;GO:0051536//iron-sulfur cluster binding	-	--
Chr1	5350001	5830000	lower	-0.737076	evm.model.ctg000055_arrow_pilon.128	--	OSX71997.1 hypothetical protein BU14_0483s0010 [Porphyra umbilicalis]	BU14_0483s0010	Uncharacterized protein	-	-	-	-	-	-	-	--
Chr1	5350001	5830000	lower	-0.737076	evm.model.ctg000055_arrow_pilon.122	--	OSX71999.1 hypothetical protein BU14_0483s0012 [Porphyra umbilicalis]	BU14_0483s0012	type II protein arginine methyltransferase (EC 2.1.1.320)	-	-	-	-	-	-	-	--
Chr1	5350001	5830000	lower	-0.737076	evm.model.ctg000055_arrow_pilon.120	Inpp5d	OSX72001.1 hypothetical protein BU14_0483s0014 [Porphyra umbilicalis]	BU14_0483s0014	IPPc domain-containing protein	-	-	-	-	-	-	-	--
Chr1	5350001	5830000	lower	-0.737076	evm.model.ctg000055_arrow_pilon.115	--	OSX72006.1 hypothetical protein BU14_0483s0018 [Porphyra umbilicalis]	BU14_0483s0018	Single-stranded DNA-binding protein	-	-	-	-	-	-	-	--
Chr1	5350001	5830000	lower	-0.737076	evm.model.ctg000055_arrow_pilon.113	--	OSX72005.1 hypothetical protein BU14_0483s0019 [Porphyra umbilicalis]	BU14_0483s0019	EXS domain-containing protein	-	-	-	-	-	-	-	--
Chr1	5350001	5830000	lower	-0.737076	evm.model.ctg000055_arrow_pilon.101	--	OSX71917.1 hypothetical protein BU14_0490s0015 [Porphyra umbilicalis]	BU14_0490s0015	Pterin-binding domain-containing protein	-	-	-	-	-	-	-	--
Chr2	820001	1360000	upper	0.611293	evm.model.ctg000033_arrow_pilon.369	--	OSX71847.1 hypothetical protein BU14_0494s0001 [Porphyra umbilicalis]	BU14_0494s0001	Cytochrome P450	-	-	-	-	-	GO:0005506//iron ion binding;GO:0016705//oxidoreductase activity, acting on paired donors, with incorporation or reduction of molecular oxygen;GO:0020037//heme binding	-	--
Chr2	820001	1360000	upper	0.611293	evm.model.ctg000033_arrow_pilon.370	--	OSX71848.1 hypothetical protein BU14_0494s0002 [Porphyra umbilicalis]	BU14_0494s0002	Uncharacterized protein	-	-	-	-	-	-	-	--
Chr2	820001	1360000	upper	0.611293	evm.model.ctg000033_arrow_pilon.386	--	OSX71849.1 hypothetical protein BU14_0494s0003 [Porphyra umbilicalis]	BU14_0494s0003	Peptidase S1 domain-containing protein	-	-	-	-	-	GO:0004252//serine-type endopeptidase activity;GO:0016773//phosphotransferase activity, alcohol group as acceptor	GO:0006508//proteolysis;GO:0009244//lipopolysaccharide core region biosynthetic process	--
Chr2	820001	1360000	upper	0.611293	evm.model.ctg000033_arrow_pilon.387	--	OSX71851.1 hypothetical protein BU14_0494s0005 [Porphyra umbilicalis]	BU14_0494s0005	DUF4220 domain-containing protein	-	-	-	-	-	-	-	--
Chr2	360001	730000	upper	0.495642	evm.model.ctg000033_arrow_pilon.160	ABCG2	OSX71782.1 hypothetical protein BU14_0501s0001 [Porphyra umbilicalis]	BU14_0501s0001	Probable ATP-dependent transporter ycf16	Environmental Information Processing	Membrane transport	ko02010//ABC transporters	K05681	GO:0005575//cellular_component;GO:0005737//cytoplasm;GO:0005887//integral component of plasma membrane;GO:0009380//excinuclease repair complex;GO:0009898//cytoplasmic side of plasma membrane;GO:0016020//membrane;GO:0016021//integral component of membrane;GO:0043190//ATP-binding cassette (ABC) transporter complex;GO:0055051//ATP-binding cassette (ABC) transporter complex, integrated substrate bind…	GO:0003674//molecular_function;GO:0003723//RNA binding;GO:0003724//RNA helicase activity;GO:0003924//GTPase activity;GO:0005260//intracellularly ATP-gated chloride channel activity;GO:0005319//lipid transporter activity;GO:0005524//ATP binding;GO:0005525//GTP binding;GO:0009381//excinuclease ABC activity;GO:0015220//choline transmembrane transporter activity;GO:0015221//lipopolysaccharide transme…	GO:0000910//cytokinesis;GO:0006289//nucleotide-excision repair;GO:0006810//transport;GO:0006817//phosphate ion transport;GO:0006824//cobalt ion transport;GO:0006855//xenobiotic transmembrane transport;GO:0006869//lipid transport;GO:0007601//visual perception;GO:0008150//biological_process;GO:0008272//sulfate transport;GO:0009306//protein secretion;GO:0015675//nickel cation transport;GO:0015689//m…	--
Chr2	360001	730000	upper	0.495642	evm.model.ctg000033_arrow_pilon.159	--	OSX71781.1 hypothetical protein BU14_0501s0002 [Porphyra umbilicalis]	BU14_0501s0002	HECT domain-containing protein	-	-	-	-	-	-	-	--
Chr2	360001	730000	upper	0.495642	evm.model.ctg000033_arrow_pilon.166	--	OSX71786.1 hypothetical protein BU14_0501s0005 [Porphyra umbilicalis]	BU14_0501s0005	TAZ-type domain-containing protein	-	-	-	-	-	-	-	--
Chr2	360001	730000	upper	0.495642	evm.model.ctg000033_arrow_pilon.167	--	OSX71785.1 hypothetical protein BU14_0501s0006 [Porphyra umbilicalis]	BU14_0501s0006	Uncharacterized protein	-	-	-	-	-	-	-	--
Chr2	360001	730000	upper	0.495642	evm.model.ctg000033_arrow_pilon.168	--	OSX71787.1 hypothetical protein BU14_0501s0007 [Porphyra umbilicalis]	BU14_0501s0007	CMP/dCMP-type deaminase domain-containing protein	-	-	-	-	-	GO:0008251//tRNA-specific adenosine deaminase activity;GO:0008703//5-amino-6-(5-phosphoribosylamino)uracil reductase activity;GO:0008835//diaminohydroxyphosphoribosylaminopyrimidine deaminase activity	GO:0002100//tRNA wobble adenosine to inosine editing;GO:0009231//riboflavin biosynthetic process	--
Chr2	360001	730000	upper	0.495642	evm.model.ctg000033_arrow_pilon.169	--	OSX71788.1 hypothetical protein BU14_0501s0008 [Porphyra umbilicalis]	BU14_0501s0008	REJ domain-containing protein	-	-	-	-	-	-	-	--
Chr2	360001	730000	upper	0.495642	evm.model.ctg000033_arrow_pilon.170	CSP41B	OSX71789.1 hypothetical protein BU14_0501s0009 [Porphyra umbilicalis]	BU14_0501s0009	Epimerase domain-containing protein	-	-	-	-	-	GO:0003824//catalytic activity;GO:0003854//3-beta-hydroxy-delta5-steroid dehydrogenase activity;GO:0003978//UDP-glucose 4-epimerase activity;GO:0008460//dTDP-glucose 4,6-dehydratase activity;GO:0008712//ADP-glyceromanno-heptose 6-epimerase activity;GO:0016616//oxidoreductase activity, acting on the CH-OH group of donors, NAD or NADP as acceptor;GO:0016757//glycosyltransferase activity	GO:0005975//carbohydrate metabolic process;GO:0006012//galactose metabolic process;GO:0006694//steroid biosynthetic process;GO:0009243//O antigen biosynthetic process;GO:0009244//lipopolysaccharide core region biosynthetic process;GO:0019305//dTDP-rhamnose biosynthetic process	--
Chr2	360001	730000	upper	0.495642	evm.model.ctg000033_arrow_pilon.171	rnc	OSX71790.1 hypothetical protein BU14_0501s0010 [Porphyra umbilicalis]	BU14_0501s0010	RNase III domain-containing protein	-	-	-	-	-	GO:0004525//ribonuclease III activity	GO:0006396//RNA processing	--
Chr2	360001	730000	upper	0.495642	evm.model.ctg000033_arrow_pilon.172	--	OSX71791.1 hypothetical protein BU14_0501s0011 [Porphyra umbilicalis]	BU14_0501s0011	Ac45-VOA1_TM domain-containing protein	-	-	-	-	GO:0016021//integral component of membrane;GO:0033180//proton-transporting V-type ATPase, V1 domain	GO:0009055//electron transfer activity	GO:1902600//proton transmembrane transport	--
Chr2	360001	730000	upper	0.495642	evm.model.ctg000033_arrow_pilon.177	PLDGAMMA2	OSX71795.1 hypothetical protein BU14_0501s0015 [Porphyra umbilicalis]	BU14_0501s0015	phospholipase D (EC 3.1.4.4)	Metabolism;Metabolism;Metabolism;Cellular Processes;Metabolism	Global and overview maps;Global and overview maps;Lipid metabolism;Transport and catabolism;Lipid metabolism	ko01100//Metabolic pathways;ko01110//Biosynthesis of secondary metabolites;ko00564//Glycerophospholipid metabolism;ko04144//Endocytosis;ko00565//Ether lipid metabolism	K01115;K01115;K01115;K01115;K01115	GO:0005575//cellular_component;GO:0005622//intracellular anatomical structure;GO:0005737//cytoplasm;GO:0005911//cell-cell junction;GO:0009506//plasmodesma;GO:0016020//membrane;GO:0030054//cell junction;GO:0055044//symplast	GO:0003674//molecular_function;GO:0003824//catalytic activity;GO:0004620//phospholipase activity;GO:0004630//phospholipase D activity;GO:0005488//binding;GO:0005543//phospholipid binding;GO:0005546//phosphatidylinositol-4,5-bisphosphate binding;GO:0008081//phosphoric diester hydrolase activity;GO:0008289//lipid binding;GO:0008808//cardiolipin synthase activity;GO:0016298//lipase activity;GO:00167…	GO:0002376//immune system process;GO:0006629//lipid metabolic process;GO:0006950//response to stress;GO:0006952//defense response;GO:0006955//immune response;GO:0008150//biological_process;GO:0008152//metabolic process;GO:0009056//catabolic process;GO:0009605//response to external stimulus;GO:0009607//response to biotic stimulus;GO:0009617//response to bacterium;GO:0010035//response to inorganic …	--
Chr2	360001	730000	upper	0.495642	evm.model.ctg000033_arrow_pilon.176	drrA	OSX71796.1 hypothetical protein BU14_0501s0016 [Porphyra umbilicalis]	BU14_0501s0016	Probable ATP-dependent transporter ycf16	-	-	-	-	GO:0005575//cellular_component;GO:0005887//integral component of plasma membrane;GO:0009380//excinuclease repair complex;GO:0009898//cytoplasmic side of plasma membrane;GO:0016021//integral component of membrane;GO:0043190//ATP-binding cassette (ABC) transporter complex;GO:0055051//ATP-binding cassette (ABC) transporter complex, integrated substrate binding;GO:0055052//ATP-binding cassette (ABC) …	GO:0005260//intracellularly ATP-gated chloride channel activity;GO:0005319//lipid transporter activity;GO:0005524//ATP binding;GO:0009381//excinuclease ABC activity;GO:0015220//choline transmembrane transporter activity;GO:0015221//lipopolysaccharide transmembrane transporter activity;GO:0015412//ABC-type molybdate transporter activity;GO:0015413//ABC-type nickel transporter activity;GO:0015414//…	GO:0000910//cytokinesis;GO:0006259//DNA metabolic process;GO:0006289//nucleotide-excision repair;GO:0006810//transport;GO:0006817//phosphate ion transport;GO:0006824//cobalt ion transport;GO:0006855//xenobiotic transmembrane transport;GO:0006869//lipid transport;GO:0007601//visual perception;GO:0008150//biological_process;GO:0008272//sulfate transport;GO:0015675//nickel cation transport;GO:001568…	--
Chr2	360001	730000	upper	0.495642	evm.model.ctg000033_arrow_pilon.173	--	OSX71797.1 hypothetical protein BU14_0501s0017 [Porphyra umbilicalis]	BU14_0501s0017	KTSC domain-containing protein	-	-	-	-	-	-	-	--
Chr2	360001	730000	upper	0.495642	evm.model.ctg000033_arrow_pilon.179	--	OSX71801.1 hypothetical protein BU14_0501s0021 [Porphyra umbilicalis]	BU14_0501s0021	Plasma membrane fusion protein PRM1	-	-	-	-	-	-	-	--
Chr1	5350001	5830000	lower	-0.737076	evm.model.ctg000055_arrow_pilon.92	--	OSX71751.1 hypothetical protein BU14_0504s0004 [Porphyra umbilicalis]	BU14_0504s0004	DUF1775 domain-containing protein	-	-	-	-	-	-	GO:0006952//defense response	--
Chr1	7240001	8180000	lower	-0.526576	evm.model.ctg000091_arrow_pilon.316	--	OSX71643.1 hypothetical protein BU14_0517s0013 [Porphyra umbilicalis]	BU14_0517s0013	MAGE domain-containing protein	-	-	-	-	-	-	-	--
Chr1	10230001	10450000	lower	-0.508627	evm.model.ctg000091_arrow_pilon.834	SMARCAL1	OSX71624.1 hypothetical protein BU14_0518s0016 [Porphyra umbilicalis]	BU14_0518s0016	Helicase ATP-binding domain-containing protein	-	-	-	-	-	-	-	--
Chr2	360001	730000	upper	0.495642	evm.model.ctg000033_arrow_pilon.112	enol-1	OSX71585.1 hypothetical protein BU14_0519s0001 [Porphyra umbilicalis]	BU14_0519s0001	phosphopyruvate hydratase (EC 4.2.1.11)	Metabolism;Metabolism;Metabolism;Metabolism;Metabolism;Genetic Information Processing	Global and overview maps;Global and overview maps;Global and overview maps;Global and overview maps;Carbohydrate metabolism;Folding, sorting and degradation	ko01100//Metabolic pathways;ko01110//Biosynthesis of secondary metabolites;ko01200//Carbon metabolism;ko01230//Biosynthesis of amino acids;ko00010//Glycolysis / Gluconeogenesis;ko03018//RNA degradation	K01689;K01689;K01689;K01689;K01689;K01689	-	GO:0004634//phosphopyruvate hydratase activity;GO:0016836//hydro-lyase activity;GO:0050096//methylaspartate ammonia-lyase activity	GO:0006096//glycolytic process;GO:0009234//menaquinone biosynthetic process;GO:0019670//anaerobic glutamate catabolic process	--
Chr2	360001	730000	upper	0.495642	evm.model.ctg000033_arrow_pilon.116	EMC6	OSX71588.1 hypothetical protein BU14_0519s0004 [Porphyra umbilicalis]	BU14_0519s0004	ER membrane protein complex subunit 6	-	-	-	-	-	-	-	--
Chr2	360001	730000	upper	0.495642	evm.model.ctg000033_arrow_pilon.115	--	OSX71589.1 hypothetical protein BU14_0519s0006 [Porphyra umbilicalis]	BU14_0519s0006	Sulfotransfer_1 domain-containing protein	-	-	-	-	-	-	-	--
Chr2	360001	730000	upper	0.495642	evm.model.ctg000033_arrow_pilon.113	TMN9	OSX71591.1 hypothetical protein BU14_0519s0007 [Porphyra umbilicalis]	BU14_0519s0007	Transmembrane 9 superfamily member	-	-	-	-	GO:0016021//integral component of membrane	-	-	--
Chr2	360001	730000	upper	0.495642	evm.model.ctg000033_arrow_pilon.117	TMN7	OSX71591.1 hypothetical protein BU14_0519s0007 [Porphyra umbilicalis]	BU14_0519s0007	Transmembrane 9 superfamily member	-	-	-	-	GO:0016021//integral component of membrane	-	-	--
Chr2	360001	730000	upper	0.495642	evm.model.ctg000033_arrow_pilon.119	--	OSX71595.1 hypothetical protein BU14_0519s0010 [Porphyra umbilicalis]	BU14_0519s0010	ASXH domain-containing protein	-	-	-	-	-	-	-	--
Chr2	360001	730000	upper	0.495642	evm.model.ctg000033_arrow_pilon.123	RPN10	OSX71599.1 hypothetical protein BU14_0519s0013 [Porphyra umbilicalis]	BU14_0519s0013	VWFA domain-containing protein	Genetic Information Processing	Folding, sorting and degradation	ko03050//Proteasome	K03029	-	-	-	--
Chr2	360001	730000	upper	0.495642	evm.model.ctg000033_arrow_pilon.124	--	OSX71598.1 hypothetical protein BU14_0519s0014 [Porphyra umbilicalis]	BU14_0519s0014	Energy transducer TonB	-	-	-	-	-	-	GO:0034551//mitochondrial respiratory chain complex III assembly	--
Chr2	360001	730000	upper	0.495642	evm.model.ctg000033_arrow_pilon.136	--	OSX71602.1 hypothetical protein BU14_0519s0016 [Porphyra umbilicalis]	BU14_0519s0016	PHD-type domain-containing protein	-	-	-	-	-	GO:0031072//heat shock protein binding;GO:0051082//unfolded protein binding	-	--
Chr2	360001	730000	upper	0.495642	evm.model.ctg000033_arrow_pilon.134	--	OSX71604.1 hypothetical protein BU14_0519s0018 [Porphyra umbilicalis]	BU14_0519s0018	ABC transmembrane type-1 domain-containing protein	-	-	-	-	GO:0005887//integral component of plasma membrane;GO:0016020//membrane;GO:0055052//ATP-binding cassette (ABC) transporter complex, substrate-binding subunit-containing	GO:0004634//phosphopyruvate hydratase activity;GO:0015414//ABC-type nitrate transporter activity	GO:0006096//glycolytic process;GO:0015706//nitrate transport;GO:0055085//transmembrane transport	--
Chr1	7240001	8180000	lower	-0.526576	evm.model.ctg000091_arrow_pilon.286	--	OSX71291.1 hypothetical protein BU14_0562s0003 [Porphyra umbilicalis]	BU14_0562s0003	N-acetyltransferase domain-containing protein	-	-	-	-	-	-	-	--
Chr2	360001	730000	upper	0.495642	evm.model.ctg000033_arrow_pilon.182	At4g32950	OSX71152.1 hypothetical protein BU14_0586s0006 [Porphyra umbilicalis]	BU14_0586s0006	PPM-type phosphatase domain-containing protein	-	-	-	-	-	GO:0016791//phosphatase activity	-	--
Chr1	10230001	10450000	lower	-0.508627	evm.model.ctg000091_arrow_pilon.844	--	OSX70920.1 hypothetical protein BU14_0634s0006 [Porphyra umbilicalis]	BU14_0634s0006	2Fe-2S ferredoxin-type domain-containing protein	-	-	-	-	-	GO:0009055//electron transfer activity;GO:0031072//heat shock protein binding;GO:0051082//unfolded protein binding;GO:0051536//iron-sulfur cluster binding	-	--
Chr2	820001	1360000	upper	0.611293	evm.model.ctg000033_arrow_pilon.326	PED1	OSX70780.1 hypothetical protein BU14_0668s0001 [Porphyra umbilicalis]	BU14_0668s0001	Thiolase_N domain-containing protein	Metabolism;Metabolism;Metabolism;Metabolism;Metabolism	Global and overview maps;Global and overview maps;Global and overview maps;Lipid metabolism;Lipid metabolism	ko01100//Metabolic pathways;ko01110//Biosynthesis of secondary metabolites;ko01212//Fatty acid metabolism;ko00071//Fatty acid degradation;ko00592//alpha-Linolenic acid metabolism	K10527;K10527;K10527;K10527;K10527	-	GO:0003985//acetyl-CoA C-acetyltransferase activity;GO:0003988//acetyl-CoA C-acyltransferase activity;GO:0016747//acyltransferase activity, transferring groups other than amino-acyl groups	GO:0006631//fatty acid metabolic process;GO:0006633//fatty acid biosynthetic process;GO:0009062//fatty acid catabolic process	--
Chr2	820001	1360000	upper	0.611293	evm.model.ctg000033_arrow_pilon.325	At3g10130	OSX70781.1 hypothetical protein BU14_0668s0002 [Porphyra umbilicalis]	BU14_0668s0002	SOUL heme-binding protein	-	-	-	-	-	-	-	--
Chr2	820001	1360000	upper	0.611293	evm.model.ctg000033_arrow_pilon.323	--	OSX70786.1 hypothetical protein BU14_0668s0007 [Porphyra umbilicalis]	BU14_0668s0007	SET domain-containing protein	-	-	-	-	-	GO:0005515//protein binding	-	--
Chr2	820001	1360000	upper	0.611293	evm.model.ctg000033_arrow_pilon.316	--	OSX70561.1 hypothetical protein BU14_0720s0001 [Porphyra umbilicalis]	BU14_0720s0001	SUEL-type lectin domain-containing protein	-	-	-	-	-	-	-	--
Chr1	7240001	8180000	lower	-0.526576	evm.model.ctg000091_arrow_pilon.163	--	OSX70536.1 hypothetical protein BU14_0728s0002 [Porphyra umbilicalis]	BU14_0728s0002	Lactamase_B domain-containing protein	-	-	-	-	-	GO:0004416//hydroxyacylglutathione hydrolase activity	GO:0019243//methylglyoxal catabolic process to D-lactate via S-lactoyl-glutathione	--
Chr1	10230001	10450000	lower	-0.508627	evm.model.ctg000091_arrow_pilon.831	--	OSX70446.1 hypothetical protein BU14_0749s0001 [Porphyra umbilicalis]	BU14_0749s0001	Reverse transcriptase domain-containing protein	-	-	-	-	GO:0005886//plasma membrane;GO:0016021//integral component of membrane	-	-	--
Chr1	5350001	5830000	lower	-0.737076	evm.model.ctg000055_arrow_pilon.100	--	OSX70388.1 hypothetical protein BU14_0771s0005 [Porphyra umbilicalis]	BU14_0771s0005	DDE Tnp4 domain-containing protein	-	-	-	-	-	-	-	--
Chr1	7240001	8180000	lower	-0.526576	evm.model.ctg000091_arrow_pilon.237	--	OSX70191.1 hypothetical protein BU14_0861s0003 [Porphyra umbilicalis]	BU14_0861s0003	Chromo domain-containing protein	-	-	-	-	-	-	-	--
Chr1	7240001	8180000	lower	-0.526576	evm.model.ctg000091_arrow_pilon.236	GID8	OSX70192.1 hypothetical protein BU14_0861s0004 [Porphyra umbilicalis]	BU14_0861s0004	LisH domain-containing protein	-	-	-	-	-	GO:0005515//protein binding	-	--
Chr1	7240001	8180000	lower	-0.526576	evm.model.ctg000091_arrow_pilon.264	--	OSX70195.1 hypothetical protein BU14_0861s0007 [Porphyra umbilicalis]	BU14_0861s0007	PSII_Pbs31 domain-containing protein	Metabolism;Metabolism	Global and overview maps;Energy metabolism	ko01100//Metabolic pathways;ko00195//Photosynthesis	K08901;K08901	GO:0009523//photosystem II;GO:0009654//photosystem II oxygen evolving complex;GO:0016021//integral component of membrane;GO:0019898//extrinsic component of membrane;GO:0030096//plasma membrane-derived thylakoid photosystem II	GO:0003674//molecular_function;GO:0005509//calcium ion binding;GO:0015204//urea transmembrane transporter activity	GO:0015979//photosynthesis;GO:0071918//urea transmembrane transport	--
Chr1	7240001	8180000	lower	-0.526576	evm.model.ctg000091_arrow_pilon.265	--	OSX70196.1 hypothetical protein BU14_0861s0008 [Porphyra umbilicalis]	BU14_0861s0008	RNase III domain-containing protein	-	-	-	-	-	GO:0004525//ribonuclease III activity	GO:0006396//RNA processing	--
Chr1	7240001	8180000	lower	-0.526576	evm.model.ctg000091_arrow_pilon.281	--	OSX70199.1 hypothetical protein BU14_0861s0011 [Porphyra umbilicalis]	BU14_0861s0011	C-type lectin domain-containing protein	-	-	-	-	GO:0005737//cytoplasm	GO:0003756//protein disulfide isomerase activity;GO:0015036//disulfide oxidoreductase activity;GO:0016667//oxidoreductase activity, acting on a sulfur group of donors	GO:0006457//protein folding;GO:0006790//sulfur compound metabolic process	--
Chr1	10230001	10450000	lower	-0.508627	evm.model.ctg000091_arrow_pilon.868	--	OSX70181.1 hypothetical protein BU14_0871s0003 [Porphyra umbilicalis]	BU14_0871s0003	Rhodanese domain-containing protein	-	-	-	-	-	-	-	--
Chr2	820001	1360000	upper	0.611293	evm.model.ctg000033_arrow_pilon.275	isp6	OSX70161.1 hypothetical protein BU14_0880s0005 [Porphyra umbilicalis]	BU14_0880s0005	Peptidase_S8 domain-containing protein	-	-	-	-	-	GO:0008236//serine-type peptidase activity	GO:0006508//proteolysis;GO:0009306//protein secretion	--
Chr2	820001	1360000	upper	0.611293	evm.model.ctg000033_arrow_pilon.277	SP3	OSX70161.1 hypothetical protein BU14_0880s0005 [Porphyra umbilicalis]	BU14_0880s0005	Peptidase_S9 domain-containing protein	-	-	-	-	-	GO:0008236//serine-type peptidase activity	GO:0006508//proteolysis;GO:0009306//protein secretion	--
Chr2	360001	730000	upper	0.495642	evm.model.ctg000033_arrow_pilon.206	papA	OSX70145.1 hypothetical protein BU14_0887s0008 [Porphyra umbilicalis]	BU14_0887s0008	polynucleotide adenylyltransferase (EC 2.7.7.19)	Genetic Information Processing	Translation	ko03015//mRNA surveillance pathway	K14376	-	GO:0003723//RNA binding;GO:0004652//polynucleotide adenylyltransferase activity;GO:0016779//nucleotidyltransferase activity	GO:0043631//RNA polyadenylation	--
Chr1	7240001	8180000	lower	-0.526576	evm.model.ctg000091_arrow_pilon.255	--	OSX70093.1 hypothetical protein BU14_0923s0002 [Porphyra umbilicalis]	BU14_0923s0002	SWIM-type domain-containing protein	-	-	-	-	-	-	-	--
Chr1	5100001	5280000	lower	-0.484792	evm.model.ctg000055_arrow_pilon.204	--	OSX70073.1 hypothetical protein BU14_0930s0005 [Porphyra umbilicalis]	BU14_0930s0005	6-pyruvoyltetrahydropterin synthase (EC 4.2.3.12)	-	-	-	-	-	GO:0003824//catalytic activity	GO:0008616//queuosine biosynthetic process	--
Chr1	5100001	5280000	lower	-0.484792	evm.model.ctg000055_arrow_pilon.203	TBC1D14	OSX70074.1 hypothetical protein BU14_0930s0006 [Porphyra umbilicalis]	BU14_0930s0006	Rab-GAP TBC domain-containing protein	-	-	-	-	-	-	-	--
Chr1	5100001	5280000	lower	-0.484792	evm.model.ctg000055_arrow_pilon.202	PVA11	OSX70075.1 hypothetical protein BU14_0930s0007 [Porphyra umbilicalis]	BU14_0930s0007	MSP domain-containing protein	-	-	-	-	-	GO:0008121//ubiquinol-cytochrome-c reductase activity	-	--
Chr2	820001	1360000	upper	0.611293	evm.model.ctg000033_arrow_pilon.276	--	OSX70011.1 hypothetical protein BU14_0953s0004 [Porphyra umbilicalis]	BU14_0953s0004	HintN domain-containing protein	-	-	-	-	-	GO:0003723//RNA binding	GO:0016540//protein autoprocessing	--
Chr2	820001	1360000	upper	0.611293	evm.model.ctg000033_arrow_pilon.357	melC2	OSX69873.1 hypothetical protein BU14_1049s0002 [Porphyra umbilicalis]	BU14_1049s0002	Adenylate kinase	-	-	-	-	-	GO:0004017//adenylate kinase activity;GO:0005198//structural molecule activity;GO:0005515//protein binding;GO:0016491//oxidoreductase activity	GO:0009151//purine deoxyribonucleotide metabolic process;GO:0016226//iron-sulfur cluster assembly	--
Chr1	7240001	8180000	lower	-0.526576	evm.model.ctg000091_arrow_pilon.314	--	OSX69839.1 hypothetical protein BU14_1082s0002 [Porphyra umbilicalis]	BU14_1082s0002	Reverse transcriptase domain-containing protein	-	-	-	-	-	-	-	--
Chr1	7240001	8180000	lower	-0.526576	evm.model.ctg000091_arrow_pilon.207	gnl	OSX69748.1 hypothetical protein BU14_1215s0001 [Porphyra umbilicalis]	BU14_1215s0001	SGL domain-containing protein	-	-	-	-	-	-	-	--
Chr1	10230001	10450000	lower	-0.508627	evm.model.ctg000091_arrow_pilon.865	--	OSX69717.1 hypothetical protein BU14_1246s0001, partial [Porphyra umbilicalis]	BU14_1246s0001	dolichyl-P-Glc:Glc2Man9GlcNAc2-PP-dolichol alpha-1,2-glucosyltransferase (EC 2.4.1.256)	Metabolism;Metabolism	Global and overview maps;Glycan biosynthesis and metabolism	ko01100//Metabolic pathways;ko00510//N-Glycan biosynthesis	K03850;K03850	GO:0005634//nucleus	GO:0106073//dolichyl pyrophosphate Glc2Man9GlcNAc2 alpha-1,2-glucosyltransferase activity	GO:0006488//dolichol-linked oligosaccharide biosynthetic process	--
Chr1	10230001	10450000	lower	-0.508627	evm.model.ctg000091_arrow_pilon.864	GLN4	OSX69719.1 hypothetical protein BU14_1246s0003 [Porphyra umbilicalis]	BU14_1246s0003	Glutamine synthetase (EC 6.3.1.2)	Metabolism;Metabolism;Metabolism;Metabolism;Metabolism;Metabolism	Global and overview maps;Global and overview maps;Carbohydrate metabolism;Amino acid metabolism;Energy metabolism;Amino acid metabolism	ko01100//Metabolic pathways;ko01230//Biosynthesis of amino acids;ko00630//Glyoxylate and dicarboxylate metabolism;ko00250//Alanine, aspartate and glutamate metabolism;ko00910//Nitrogen metabolism;ko00220//Arginine biosynthesis	K01915;K01915;K01915;K01915;K01915;K01915	-	GO:0004356//glutamate-ammonia ligase activity	GO:0006542//glutamine biosynthetic process;GO:0006807//nitrogen compound metabolic process	--
Chr1	10230001	10450000	lower	-0.508627	evm.model.ctg000091_arrow_pilon.863	--	OSX69720.1 hypothetical protein BU14_1246s0004 [Porphyra umbilicalis]	BU14_1246s0004	DUF4203 domain-containing protein	-	-	-	-	-	-	-	--
Chr2	360001	730000	upper	0.495642	evm.model.ctg000033_arrow_pilon.198	cut23	OSX69671.1 hypothetical protein BU14_1288s0003 [Porphyra umbilicalis]	BU14_1288s0003	TPR_REGION domain-containing protein	Genetic Information Processing	Folding, sorting and degradation	ko04120//Ubiquitin mediated proteolysis	K03355	GO:0000151//ubiquitin ligase complex;GO:0000152//nuclear ubiquitin ligase complex;GO:0005575//cellular_component;GO:0005622//intracellular anatomical structure;GO:0005634//nucleus;GO:0005680//anaphase-promoting complex;GO:0031461//cullin-RING ubiquitin ligase complex;GO:0032991//protein-containing complex;GO:0043226//organelle;GO:0043227//membrane-bounded organelle;GO:0043229//intracellular organ…	GO:0000166//nucleotide binding;GO:0003677//DNA binding;GO:0004813//alanine-tRNA ligase activity;GO:0005515//protein binding;GO:0005524//ATP binding	GO:0006355//regulation of transcription, DNA-templated;GO:0006419//alanyl-tRNA aminoacylation;GO:0006464//cellular protein modification process;GO:0006807//nitrogen compound metabolic process;GO:0007049//cell cycle;GO:0007088//regulation of mitotic nuclear division;GO:0007346//regulation of mitotic cell cycle;GO:0008150//biological_process;GO:0008152//metabolic process;GO:0009987//cellular proces…	--
Chr2	360001	730000	upper	0.495642	evm.model.ctg000033_arrow_pilon.151	rti1	OSX69540.1 hypothetical protein BU14_1410s0001 [Porphyra umbilicalis]	BU14_1410s0001	DNA repair and recombination protein RAD59	-	-	-	-	-	-	-	--
Chr1	5100001	5280000	lower	-0.484792	evm.model.ctg000055_arrow_pilon.197	RPN2B	OSX69534.1 hypothetical protein BU14_1417s0001 [Porphyra umbilicalis]	BU14_1417s0001	RPN2_C domain-containing protein	Genetic Information Processing	Folding, sorting and degradation	ko03050//Proteasome	K03032	GO:0016021//integral component of membrane	GO:0005249//voltage-gated potassium channel activity;GO:0005515//protein binding;GO:0030955//potassium ion binding	GO:0006813//potassium ion transport	--
Chr1	5350001	5830000	lower	-0.737076	evm.model.ctg000055_arrow_pilon.68	--	OSX69474.1 hypothetical protein BU14_1478s0001 [Porphyra umbilicalis]	BU14_1478s0001	Uncharacterized protein	-	-	-	-	-	-	-	--
Chr2	820001	1360000	upper	0.611293	evm.model.ctg000033_arrow_pilon.348	blt801	OSX69365.1 hypothetical protein BU14_1583s0001 [Porphyra umbilicalis]	BU14_1583s0001	RRM domain-containing protein	-	-	-	-	-	GO:0003676//nucleic acid binding	GO:0008380//RNA splicing	--
Chr1	5350001	5830000	lower	-0.737076	evm.model.ctg000055_arrow_pilon.110	--	OSX69216.1 hypothetical protein BU14_1729s0001 [Porphyra umbilicalis]	BU14_1729s0001	Secreted protein	-	-	-	-	-	-	-	--
Chr2	360001	730000	upper	0.495642	evm.model.ctg000033_arrow_pilon.140	--	OSX69214.1 hypothetical protein BU14_1732s0002 [Porphyra umbilicalis]	BU14_1732s0002	GOLD domain-containing protein	-	-	-	-	GO:0005886//plasma membrane;GO:0016021//integral component of membrane	GO:0004564//beta-fructofuranosidase activity;GO:0004575//sucrose alpha-glucosidase activity	-	--
Chr2	360001	730000	upper	0.495642	evm.model.ctg000033_arrow_pilon.191	--	OSX69206.1 hypothetical protein BU14_1737s0001 [Porphyra umbilicalis]	BU14_1737s0001	SAP domain-containing protein	-	-	-	-	-	-	-	--
Chr2	360001	730000	upper	0.495642	evm.model.ctg000033_arrow_pilon.187	--	OSX69208.1 hypothetical protein BU14_1737s0003 [Porphyra umbilicalis]	BU14_1737s0003	Microsomal glutathione S-transferase 3	Metabolism;Metabolism	Global and overview maps;Metabolism of other amino acids	ko01100//Metabolic pathways;ko00480//Glutathione metabolism	K00799;K00799	-	-	-	--
Chr1	10230001	10450000	lower	-0.508627	evm.model.ctg000091_arrow_pilon.862	--	OSX69199.1 hypothetical protein BU14_1749s0001 [Porphyra umbilicalis]	BU14_1749s0001	Thioredoxin domain-containing protein	-	-	-	-	GO:0005737//cytoplasm	GO:0003756//protein disulfide isomerase activity;GO:0015036//disulfide oxidoreductase activity	GO:0006457//protein folding	--
Chr1	5350001	5830000	lower	-0.737076	evm.model.ctg000055_arrow_pilon.136	--	OSX69143.1 hypothetical protein BU14_1803s0001 [Porphyra umbilicalis]	BU14_1803s0001	WH2 domain-containing protein	-	-	-	-	-	-	-	--
Chr2	360001	730000	upper	0.495642	evm.model.ctg000033_arrow_pilon.142	DDB_G0293552	OSX69139.1 hypothetical protein BU14_1809s0001 [Porphyra umbilicalis]	BU14_1809s0001	DUF659 domain-containing protein	-	-	-	-	-	-	-	--
Chr2	360001	730000	upper	0.495642	evm.model.ctg000033_arrow_pilon.201	--	OSX69135.1 hypothetical protein BU14_1813s0001 [Porphyra umbilicalis]	BU14_1813s0001	ULP_PROTEASE domain-containing protein	-	-	-	-	GO:0016021//integral component of membrane	GO:0005249//voltage-gated potassium channel activity;GO:0008234//cysteine-type peptidase activity;GO:0030955//potassium ion binding	GO:0006508//proteolysis;GO:0006813//potassium ion transport	--
Chr1	7240001	8180000	lower	-0.526576	evm.model.ctg000091_arrow_pilon.170	--	OSX69116.1 hypothetical protein BU14_1841s0001, partial [Porphyra umbilicalis]	BU14_1841s0001	Hint domain-containing protein	-	-	-	-	-	-	GO:0016540//protein autoprocessing	--
Chr1	5100001	5280000	lower	-0.484792	evm.model.ctg000055_arrow_pilon.201	--	OSX69085.1 hypothetical protein BU14_1882s0001, partial [Porphyra umbilicalis]	BU14_1882s0001	Uncharacterized protein	-	-	-	-	GO:0005737//cytoplasm	GO:0004594//pantothenate kinase activity;GO:0004849//uridine kinase activity;GO:0005524//ATP binding;GO:0016301//kinase activity;GO:0016887//ATP hydrolysis activity;GO:0043531//ADP binding	GO:0015937//coenzyme A biosynthetic process;GO:0046108//uridine metabolic process	--
Chr2	820001	1360000	upper	0.611293	evm.model.ctg000033_arrow_pilon.327	ctps	OSX69046.1 hypothetical protein BU14_1929s0001 [Porphyra umbilicalis]	BU14_1929s0001	CTP synthase (EC 6.3.4.2) (UTP--ammonia ligase)	Metabolism;Metabolism	Global and overview maps;Nucleotide metabolism	ko01100//Metabolic pathways;ko00240//Pyrimidine metabolism	K01937;K01937	GO:0005951//carbamoyl-phosphate synthase complex	GO:0000107//imidazoleglycerol-phosphate synthase activity;GO:0003883//CTP synthase activity;GO:0003922//GMP synthase (glutamine-hydrolyzing) activity;GO:0004088//carbamoyl-phosphate synthase (glutamine-hydrolyzing) activity;GO:0016787//hydrolase activity;GO:0016884//carbon-nitrogen ligase activity, with glutamine as amido-N-donor	GO:0000105//histidine biosynthetic process;GO:0006177//GMP biosynthetic process;GO:0006221//pyrimidine nucleotide biosynthetic process;GO:0009220//pyrimidine ribonucleotide biosynthetic process	--
Chr1	5350001	5830000	lower	-0.737076	evm.model.ctg000055_arrow_pilon.129	dlat-1	OSX69039.1 hypothetical protein BU14_1934s0002, partial [Porphyra umbilicalis]	BU14_1934s0002	Peripheral subunit-binding (PSBD) domain-containing protein	Metabolism;Metabolism;Metabolism;Metabolism;Metabolism;Metabolism	Global and overview maps;Global and overview maps;Global and overview maps;Carbohydrate metabolism;Carbohydrate metabolism;Carbohydrate metabolism	ko01100//Metabolic pathways;ko01110//Biosynthesis of secondary metabolites;ko01200//Carbon metabolism;ko00010//Glycolysis / Gluconeogenesis;ko00620//Pyruvate metabolism;ko00020//Citrate cycle (TCA cycle)	K00627;K00627;K00627;K00627;K00627;K00627	GO:0045252//oxoglutarate dehydrogenase complex;GO:0045254//pyruvate dehydrogenase complex	GO:0004149//dihydrolipoyllysine-residue succinyltransferase activity;GO:0004738//pyruvate dehydrogenase activity;GO:0004742//dihydrolipoyllysine-residue acetyltransferase activity;GO:0016746//acyltransferase activity	GO:0006086//acetyl-CoA biosynthetic process from pyruvate;GO:0006099//tricarboxylic acid cycle;GO:0006554//lysine catabolic process	--
Chr1	7240001	8180000	lower	-0.526576	evm.model.ctg000091_arrow_pilon.252	CNOT9	OSX69004.1 hypothetical protein BU14_1978s0002 [Porphyra umbilicalis]	BU14_1978s0002	CCR4-NOT transcription complex subunit 9	Genetic Information Processing	Folding, sorting and degradation	ko03018//RNA degradation	K12606	-	-	-	--
Chr2	820001	1360000	upper	0.611293	evm.model.ctg000033_arrow_pilon.247	GC1	OSX68997.1 hypothetical protein BU14_1985s0002 [Porphyra umbilicalis]	BU14_1985s0002	DUF1731 domain-containing protein	-	-	-	-	-	GO:0003824//catalytic activity;GO:0003854//3-beta-hydroxy-delta5-steroid dehydrogenase activity;GO:0003978//UDP-glucose 4-epimerase activity;GO:0008460//dTDP-glucose 4,6-dehydratase activity;GO:0008712//ADP-glyceromanno-heptose 6-epimerase activity;GO:0016616//oxidoreductase activity, acting on the CH-OH group of donors, NAD or NADP as acceptor;GO:0016757//glycosyltransferase activity;GO:0051287/…	GO:0005975//carbohydrate metabolic process;GO:0006012//galactose metabolic process;GO:0006694//steroid biosynthetic process;GO:0009243//O antigen biosynthetic process;GO:0009244//lipopolysaccharide core region biosynthetic process;GO:0019305//dTDP-rhamnose biosynthetic process	--
Chr1	5100001	5280000	lower	-0.484792	evm.model.ctg000055_arrow_pilon.200	obg	OSX68984.1 hypothetical protein BU14_2001s0001 [Porphyra umbilicalis]	BU14_2001s0001	GTP-binding protein Obg/CgtA	-	-	-	-	GO:0005737//cytoplasm	GO:0000166//nucleotide binding;GO:0003924//GTPase activity;GO:0005525//GTP binding;GO:0019843//rRNA binding;GO:0043022//ribosome binding	GO:0008150//biological_process;GO:0042254//ribosome biogenesis	--
Chr2	820001	1360000	upper	0.611293	evm.model.ctg000033_arrow_pilon.315	--	OSX68881.1 hypothetical protein BU14_2132s0001 [Porphyra umbilicalis]	BU14_2132s0001	Uncharacterized protein	-	-	-	-	-	-	-	--
Chr1	7240001	8180000	lower	-0.526576	evm.model.ctg000091_arrow_pilon.121	--	OSX68829.1 hypothetical protein BU14_2196s0001 [Porphyra umbilicalis]	BU14_2196s0001	REJ domain-containing protein	-	-	-	-	-	-	-	--
Chr1	10230001	10450000	lower	-0.508627	evm.model.ctg000091_arrow_pilon.874	TSO2	OSX68786.1 hypothetical protein BU14_2245s0001 [Porphyra umbilicalis]	BU14_2245s0001	Ribonucleoside-diphosphate reductase small chain	Metabolism;Metabolism;Metabolism;Metabolism	Global and overview maps;Nucleotide metabolism;Metabolism of other amino acids;Nucleotide metabolism	ko01100//Metabolic pathways;ko00230//Purine metabolism;ko00480//Glutathione metabolism;ko00240//Pyrimidine metabolism	K10808;K10808;K10808;K10808	GO:0005971//ribonucleoside-diphosphate reductase complex	GO:0030145//manganese ion binding	GO:0009263//deoxyribonucleotide biosynthetic process;GO:0009265//2'-deoxyribonucleotide biosynthetic process	--
Chr2	360001	730000	upper	0.495642	evm.model.ctg000033_arrow_pilon.154	MCM7	OSX68735.1 hypothetical protein BU14_2318s0001, partial [Porphyra umbilicalis]	BU14_2318s0001	DNA replication licensing factor MCM7 (EC 3.6.4.12)	Genetic Information Processing	Replication and repair	ko03030//DNA replication	K02210	GO:0005887//integral component of plasma membrane	GO:0003677//DNA binding;GO:0005524//ATP binding;GO:0008134//transcription factor binding;GO:0015078//proton transmembrane transporter activity;GO:0016887//ATP hydrolysis activity	GO:0006355//regulation of transcription, DNA-templated;GO:0032508//DNA duplex unwinding	--
Chr1	7240001	8180000	lower	-0.526576	evm.model.ctg000091_arrow_pilon.325	--	OSX68732.1 hypothetical protein BU14_2323s0001, partial [Porphyra umbilicalis]	BU14_2323s0001	Peptidase_C25 domain-containing protein	Genetic Information Processing	Folding, sorting and degradation	ko04141//Protein processing in endoplasmic reticulum	K08653	-	-	-	--
Chr1	5100001	5280000	lower	-0.484792	evm.model.ctg000055_arrow_pilon.192	acsA2	OSX68666.1 hypothetical protein BU14_2413s0001, partial [Porphyra umbilicalis]	BU14_2413s0001	AMP-binding domain-containing protein	Metabolism;Metabolism;Metabolism	Global and overview maps;Amino acid metabolism;Carbohydrate metabolism	ko01100//Metabolic pathways;ko00280//Valine, leucine and isoleucine degradation;ko00650//Butanoate metabolism	K01907;K01907;K01907	-	GO:0003987//acetate-CoA ligase activity;GO:0008668//(2,3-dihydroxybenzoyl)adenylate synthase activity;GO:0008756//o-succinylbenzoate-CoA ligase activity;GO:0030729//acetoacetate-CoA ligase activity;GO:0047473//D-alanine [D-alanyl carrier protein] ligase activity;GO:0050218//propionate-CoA ligase activity	GO:0009234//menaquinone biosynthetic process;GO:0019287//isopentenyl diphosphate biosynthetic process, mevalonate pathway;GO:0019290//siderophore biosynthetic process;GO:0019350//teichoic acid biosynthetic process;GO:0019427//acetyl-CoA biosynthetic process from acetate	--
Chr1	10230001	10450000	lower	-0.508627	evm.model.ctg000091_arrow_pilon.876	--	OSX68664.1 hypothetical protein BU14_2416s0001, partial [Porphyra umbilicalis]	BU14_2416s0001	VCBS repeat-containing protein	-	-	-	-	-	-	GO:0006629//lipid metabolic process	--
Chr1	10230001	10450000	lower	-0.508627	evm.model.ctg000091_arrow_pilon.858	--	OSX68648.1 hypothetical protein BU14_2438s0001, partial [Porphyra umbilicalis]	BU14_2438s0001	TIP120 domain-containing protein	-	-	-	-	-	GO:0004672//protein kinase activity;GO:0005524//ATP binding	GO:0006468//protein phosphorylation	--
Chr2	820001	1360000	upper	0.611293	evm.model.ctg000033_arrow_pilon.267	--	OSX68564.1 hypothetical protein BU14_2575s0001, partial [Porphyra umbilicalis]	BU14_2575s0001	Cnd1 domain-containing protein	-	-	-	-	GO:0030117//membrane coat	GO:0005515//protein binding	GO:0006886//intracellular protein transport;GO:0016192//vesicle-mediated transport	--
Chr2	360001	730000	upper	0.495642	evm.model.ctg000033_arrow_pilon.200	--	OSX68549.1 hypothetical protein BU14_2596s0001, partial [Porphyra umbilicalis]	BU14_2596s0001	FHA domain-containing protein	-	-	-	-	-	GO:0005515//protein binding	-	--
Chr1	7240001	8180000	lower	-0.526576	evm.model.ctg000091_arrow_pilon.155	dhlA	OSX68542.1 hypothetical protein BU14_2606s0001 [Porphyra umbilicalis]	BU14_2606s0001	AB hydrolase-1 domain-containing protein	-	-	-	-	-	GO:0003674//molecular_function;GO:0047570//3-oxoadipate enol-lactonase activity;GO:0047746//chlorophyllase activity;GO:0070205//2-succinyl-6-hydroxy-2,4-cyclohexadiene-1-carboxylate synthase activity	GO:0006629//lipid metabolic process;GO:0009234//menaquinone biosynthetic process;GO:0015979//photosynthesis;GO:0015996//chlorophyll catabolic process;GO:0042952//beta-ketoadipate pathway	--
Chr1	5100001	5280000	lower	-0.484792	evm.model.ctg000055_arrow_pilon.189	COG3	OSX68535.1 hypothetical protein BU14_2616s0001, partial [Porphyra umbilicalis]	BU14_2616s0001	Conserved oligomeric Golgi complex subunit 3 (Component of oligomeric Golgi complex 3)	-	-	-	-	GO:0000139//Golgi membrane;GO:0005575//cellular_component;GO:0005622//intracellular anatomical structure;GO:0005737//cytoplasm;GO:0005783//endoplasmic reticulum;GO:0005794//Golgi apparatus;GO:0005795//Golgi stack;GO:0005801//cis-Golgi network;GO:0005802//trans-Golgi network;GO:0005829//cytosol;GO:0005886//plasma membrane;GO:0012505//endomembrane system;GO:0016020//membrane;GO:0017119//Golgi trans…	GO:0003674//molecular_function;GO:0005215//transporter activity	GO:0000003//reproduction;GO:0000280//nuclear division;GO:0000910//cytokinesis;GO:0003006//developmental process involved in reproduction;GO:0006403//RNA localization;GO:0006464//cellular protein modification process;GO:0006486//protein glycosylation;GO:0006807//nitrogen compound metabolic process;GO:0006810//transport;GO:0006886//intracellular protein transport;GO:0006888//endoplasmic reticulum t…	--
Chr1	7240001	8180000	lower	-0.526576	evm.model.ctg000091_arrow_pilon.169	gabD2	OSX68526.1 hypothetical protein BU14_2633s0001, partial [Porphyra umbilicalis]	BU14_2633s0001	Aldedh domain-containing protein	-	-	-	-	-	GO:0003842//1-pyrroline-5-carboxylate dehydrogenase activity;GO:0004491//methylmalonate-semialdehyde dehydrogenase (acylating) activity;GO:0004777//succinate-semialdehyde dehydrogenase (NAD+) activity;GO:0008802//betaine-aldehyde dehydrogenase activity;GO:0009013//succinate-semialdehyde dehydrogenase [NAD(P)+] activity;GO:0016491//oxidoreductase activity;GO:0016620//oxidoreductase activity, actin…	GO:0006527//arginine catabolic process;GO:0006562//proline catabolic process;GO:0006574//valine catabolic process;GO:0006578//amino-acid betaine biosynthetic process;GO:0009450//gamma-aminobutyric acid catabolic process	--
Chr2	820001	1360000	upper	0.611293	evm.model.ctg000033_arrow_pilon.265	--	OSX68505.1 hypothetical protein BU14_2676s0001, partial [Porphyra umbilicalis]	BU14_2676s0001	Bromo domain-containing protein	-	-	-	-	-	GO:0005515//protein binding	-	--
Chr2	820001	1360000	upper	0.611293	evm.model.ctg000033_arrow_pilon.233	Sucla2	OSX68417.1 hypothetical protein BU14_2844s0001 [Porphyra umbilicalis]	BU14_2844s0001	Succinate--CoA ligase [ADP-forming] subunit beta, mitochondrial (EC 6.2.1.5) (Succinyl-CoA synthetase beta chain) (SCS-beta)	Metabolism;Metabolism;Metabolism;Metabolism;Metabolism	Global and overview maps;Global and overview maps;Global and overview maps;Carbohydrate metabolism;Carbohydrate metabolism	ko01100//Metabolic pathways;ko01110//Biosynthesis of secondary metabolites;ko01200//Carbon metabolism;ko00020//Citrate cycle (TCA cycle);ko00640//Propanoate metabolism	K01900;K01900;K01900;K01900;K01900	-	GO:0003824//catalytic activity;GO:0003985//acetyl-CoA C-acetyltransferase activity;GO:0004774//succinate-CoA ligase activity;GO:0004775//succinate-CoA ligase (ADP-forming) activity;GO:0004776//succinate-CoA ligase (GDP-forming) activity	GO:0006099//tricarboxylic acid cycle;GO:0046356//acetyl-CoA catabolic process	--
Chr1	7240001	8180000	lower	-0.526576	evm.model.ctg000091_arrow_pilon.224	--	OSX68275.1 hypothetical protein BU14_3100s0001 [Porphyra umbilicalis]	BU14_3100s0001	Uncharacterized protein	-	-	-	-	-	-	-	--
Chr2	820001	1360000	upper	0.611293	evm.model.ctg000033_arrow_pilon.363	--	OSX68245.1 hypothetical protein BU14_3152s0001, partial [Porphyra umbilicalis]	BU14_3152s0001	IRS-type PTB domain-containing protein	-	-	-	-	-	-	-	--
Chr2	820001	1360000	upper	0.611293	evm.model.ctg000033_arrow_pilon.365	--	OSX68245.1 hypothetical protein BU14_3152s0001, partial [Porphyra umbilicalis]	BU14_3152s0001	IRS-type PTB domain-containing protein	-	-	-	-	-	-	-	--
Chr1	7240001	8180000	lower	-0.526576	evm.model.ctg000091_arrow_pilon.140	--	OSX68238.1 hypothetical protein BU14_3170s0001 [Porphyra umbilicalis]	BU14_3170s0001	MitMem_reg domain-containing protein	-	-	-	-	-	-	-	--
Chr2	360001	730000	upper	0.495642	evm.model.ctg000033_arrow_pilon.188	At3g55350	GAQ92968.1 hypothetical protein KFL_012280015 [Klebsormidium nitens]			-	-	-	-	-	GO:0003677//DNA binding;GO:0004803//transposase activity;GO:0016788//hydrolase activity, acting on ester bonds	GO:0006313//transposition, DNA-mediated;GO:0019628//urate catabolic process	--
Chr2	820001	1360000	upper	0.611293	evm.model.ctg000033_arrow_pilon.235	era	XP_005714792.1 unnamed protein product [Chondrus crispus]		GTPase Era	-	-	-	-	-	GO:0003723//RNA binding;GO:0003924//GTPase activity;GO:0005525//GTP binding;GO:0019843//rRNA binding;GO:0043022//ribosome binding	GO:0042254//ribosome biogenesis	--
Chr1	5100001	5280000	lower	-0.484792	evm.model.ctg000055_arrow_pilon.221	--	-			-	-	-	-	-	-	-	--
Chr1	5100001	5280000	lower	-0.484792	evm.model.ctg000055_arrow_pilon.219	--	KAF8062665.1 LEC14B protein [Scenedesmus sp. PABB004]			-	-	-	-	-	GO:0005515//protein binding	-	--
Chr1	5100001	5280000	lower	-0.484792	evm.model.ctg000055_arrow_pilon.218	--	-			-	-	-	-	-	GO:0005515//protein binding	-	--
Chr1	5100001	5280000	lower	-0.484792	evm.model.ctg000055_arrow_pilon.217	--	-			-	-	-	-	-	-	-	--
Chr1	5100001	5280000	lower	-0.484792	evm.model.ctg000055_arrow_pilon.216	--	-			-	-	-	-	-	-	-	--
Chr1	5100001	5280000	lower	-0.484792	evm.model.ctg000055_arrow_pilon.215	Tf2-12	BAL46523.1 hypothetical protein [Gentiana scabra x Gentiana triflora]		RNA-directed DNA polymerase	-	-	-	-	-	-	GO:0015074//DNA integration	--
Chr1	5100001	5280000	lower	-0.484792	evm.model.ctg000055_arrow_pilon.214	--	-			-	-	-	-	-	-	-	--
Chr1	5100001	5280000	lower	-0.484792	evm.model.ctg000055_arrow_pilon.213	--	-			-	-	-	-	-	-	-	--
Chr1	5100001	5280000	lower	-0.484792	evm.model.ctg000055_arrow_pilon.212	--	-			-	-	-	-	-	GO:0016758//hexosyltransferase activity	-	--
Chr1	5100001	5280000	lower	-0.484792	evm.model.ctg000055_arrow_pilon.211	--	-			-	-	-	-	-	-	-	--
Chr1	5100001	5280000	lower	-0.484792	evm.model.ctg000055_arrow_pilon.207	--	-			-	-	-	-	-	GO:0003677//DNA binding	-	--
Chr1	5100001	5280000	lower	-0.484792	evm.model.ctg000055_arrow_pilon.199	--	-			-	-	-	-	-	-	GO:0008380//RNA splicing	--
Chr1	5100001	5280000	lower	-0.484792	evm.model.ctg000055_arrow_pilon.198	--	-			-	-	-	-	-	-	-	--
Chr1	5100001	5280000	lower	-0.484792	evm.model.ctg000055_arrow_pilon.196	lepA	PXF44149.1 Translation factor GUF1-like [Gracilariopsis chorda]		Translation factor GUF1 homolog, mitochondrial	-	-	-	-	GO:0005737//cytoplasm	GO:0003743//translation initiation factor activity;GO:0003746//translation elongation factor activity;GO:0003747//translation release factor activity;GO:0003924//GTPase activity;GO:0004781//sulfate adenylyltransferase (ATP) activity;GO:0005525//GTP binding;GO:0043022//ribosome binding;GO:0051539//4 iron, 4 sulfur cluster binding	GO:0000103//sulfate assimilation;GO:0001514//selenocysteine incorporation;GO:0006412//translation;GO:0006413//translational initiation;GO:0006414//translational elongation;GO:0006415//translational termination;GO:0006950//response to stress;GO:0042254//ribosome biogenesis	--
Chr1	5100001	5280000	lower	-0.484792	evm.model.ctg000055_arrow_pilon.195	Os12g0183300	PXF44620.1 SAL1 phosphatase [Gracilariopsis chorda]		3'(2'),5'-bisphosphate nucleotidase	Metabolism;Metabolism;Environmental Information Processing;Metabolism	Global and overview maps;Carbohydrate metabolism;Signal transduction;Energy metabolism	ko01100//Metabolic pathways;ko00562//Inositol phosphate metabolism;ko04070//Phosphatidylinositol signaling system;ko00920//Sulfur metabolism	K15422;K15422;K15422;K15422	-	GO:0004401//histidinol-phosphatase activity;GO:0008441//3'(2'),5'-bisphosphate nucleotidase activity	GO:0000105//histidine biosynthetic process;GO:0006790//sulfur compound metabolic process;GO:0046855//inositol phosphate dephosphorylation	--
Chr1	5100001	5280000	lower	-0.484792	evm.model.ctg000055_arrow_pilon.193	--	-			-	-	-	-	-	GO:0005515//protein binding	-	--
Chr1	5100001	5280000	lower	-0.484792	evm.model.ctg000055_arrow_pilon.191	--	PXF49554.1 hypothetical protein BWQ96_00624 [Gracilariopsis chorda]		Ysc84 domain-containing protein	-	-	-	-	-	-	-	--
Chr1	5100001	5280000	lower	-0.484792	evm.model.ctg000055_arrow_pilon.190	--	PXF46469.1 hypothetical protein BWQ96_03704 [Gracilariopsis chorda]		Podospora anserina S mat+ genomic DNA chromosome 7	-	-	-	-	-	-	-	--
Chr1	5100001	5280000	lower	-0.484792	evm.model.ctg000055_arrow_pilon.188	--	-			-	-	-	-	-	-	-	--
Chr1	5100001	5280000	lower	-0.484792	evm.model.ctg000055_arrow_pilon.187	--	-			-	-	-	-	-	-	-	--
Chr1	5350001	5830000	lower	-0.737076	evm.model.ctg000055_arrow_pilon.162	--	-			-	-	-	-	-	-	-	--
Chr1	5350001	5830000	lower	-0.737076	evm.model.ctg000055_arrow_pilon.161	--	-			-	-	-	-	-	-	-	--
Chr1	5350001	5830000	lower	-0.737076	evm.model.ctg000055_arrow_pilon.160	--	-			-	-	-	-	-	-	-	--
Chr1	5350001	5830000	lower	-0.737076	evm.model.ctg000055_arrow_pilon.159	--	-			-	-	-	-	-	-	-	--
Chr1	5350001	5830000	lower	-0.737076	evm.model.ctg000055_arrow_pilon.158	Set2	XP_005705973.1 chondroitin-glucuronate 5-epimerase [Galdieria sulphuraria]		Chondroitin-glucuronate 5-epimerase	-	-	-	-	GO:0005634//nucleus	GO:0005515//protein binding;GO:0018024//histone-lysine N-methyltransferase activity	-	--
Chr1	5350001	5830000	lower	-0.737076	evm.model.ctg000055_arrow_pilon.157	--	-			-	-	-	-	-	-	-	--
Chr1	5350001	5830000	lower	-0.737076	evm.model.ctg000055_arrow_pilon.155	--	-			-	-	-	-	-	-	-	--
Chr1	5350001	5830000	lower	-0.737076	evm.model.ctg000055_arrow_pilon.154	ppk	CAM33394.1 polyphosphate kinase, partial [Neopyropia yezoensis]		ATP-polyphosphate phosphotransferase	Metabolism;Genetic Information Processing	Energy metabolism;Folding, sorting and degradation	ko00190//Oxidative phosphorylation;ko03018//RNA degradation	K00937;K00937	GO:0005886//plasma membrane;GO:0009358//polyphosphate kinase complex;GO:0031004//potassium ion-transporting ATPase complex	GO:0005515//protein binding;GO:0008556//P-type potassium transmembrane transporter activity;GO:0008976//polyphosphate kinase activity	GO:0006799//polyphosphate biosynthetic process;GO:0006813//potassium ion transport;GO:0042742//defense response to bacterium;GO:0043462//regulation of ATPase activity	--
Chr1	5350001	5830000	lower	-0.737076	evm.model.ctg000055_arrow_pilon.153	--	-			-	-	-	-	-	-	-	--
Chr1	5350001	5830000	lower	-0.737076	evm.model.ctg000055_arrow_pilon.152	--	XP_005714248.1 unnamed protein product [Chondrus crispus]		VPS11_C domain-containing protein	-	-	-	-	-	-	-	--
Chr1	5350001	5830000	lower	-0.737076	evm.model.ctg000055_arrow_pilon.150	--	GFH30749.1 TPR_REGION domain-containing protein [Haematococcus lacustris]		TPR_REGION domain-containing protein	-	-	-	-	-	-	-	--
Chr1	5350001	5830000	lower	-0.737076	evm.model.ctg000055_arrow_pilon.148	--	-			-	-	-	-	-	GO:0003677//DNA binding;GO:0003700//DNA-binding transcription factor activity	GO:0006355//regulation of transcription, DNA-templated	bZIP
Chr1	5350001	5830000	lower	-0.737076	evm.model.ctg000055_arrow_pilon.145	--	-			-	-	-	-	-	-	-	--
Chr1	5350001	5830000	lower	-0.737076	evm.model.ctg000055_arrow_pilon.144	--	-			-	-	-	-	-	-	-	--
Chr1	5350001	5830000	lower	-0.737076	evm.model.ctg000055_arrow_pilon.143	--	-			-	-	-	-	-	-	-	--
Chr1	5350001	5830000	lower	-0.737076	evm.model.ctg000055_arrow_pilon.142	--	-			-	-	-	-	-	-	-	--
Chr1	5350001	5830000	lower	-0.737076	evm.model.ctg000055_arrow_pilon.139	--	-			-	-	-	-	-	-	-	--
Chr1	5350001	5830000	lower	-0.737076	evm.model.ctg000055_arrow_pilon.135	--	-			-	-	-	-	-	-	-	--
Chr1	5350001	5830000	lower	-0.737076	evm.model.ctg000055_arrow_pilon.134	--	-			-	-	-	-	-	-	-	--
Chr1	5350001	5830000	lower	-0.737076	evm.model.ctg000055_arrow_pilon.133	--	-			-	-	-	-	-	-	-	--
Chr1	5350001	5830000	lower	-0.737076	evm.model.ctg000055_arrow_pilon.127	--	-			-	-	-	-	-	GO:0008168//methyltransferase activity	GO:0009086//methionine biosynthetic process	--
Chr1	5350001	5830000	lower	-0.737076	evm.model.ctg000055_arrow_pilon.126	tpsA	AJA06053.1 trehalose-6-phosphate synthase 2-1 [Neoporphyra haitanensis]		Trehalose-6-phosphate synthase 2-1	Metabolism;Metabolism;Metabolism	Global and overview maps;Global and overview maps;Carbohydrate metabolism	ko01100//Metabolic pathways;ko01110//Biosynthesis of secondary metabolites;ko00500//Starch and sucrose metabolism	K16055;K16055;K16055	-	GO:0003824//catalytic activity;GO:0003825//alpha,alpha-trehalose-phosphate synthase (UDP-forming) activity;GO:0004805//trehalose-phosphatase activity;GO:0016757//glycosyltransferase activity;GO:0016787//hydrolase activity;GO:0033828//glucosylglycerol-phosphate synthase activity	GO:0005992//trehalose biosynthetic process;GO:0006970//response to osmotic stress;GO:0008152//metabolic process;GO:0009058//biosynthetic process	--
Chr1	5350001	5830000	lower	-0.737076	evm.model.ctg000055_arrow_pilon.125	--	-			-	-	-	-	-	-	-	--
Chr1	5350001	5830000	lower	-0.737076	evm.model.ctg000055_arrow_pilon.124	--	-			-	-	-	-	-	-	-	--
Chr1	5350001	5830000	lower	-0.737076	evm.model.ctg000055_arrow_pilon.123	--	-			-	-	-	-	-	-	-	--
Chr1	5350001	5830000	lower	-0.737076	evm.model.ctg000055_arrow_pilon.121	--	-			-	-	-	-	-	-	-	--
Chr1	5350001	5830000	lower	-0.737076	evm.model.ctg000055_arrow_pilon.119	--	-			-	-	-	-	-	-	-	--
Chr1	5350001	5830000	lower	-0.737076	evm.model.ctg000055_arrow_pilon.116	--	-			-	-	-	-	-	-	-	--
Chr1	5350001	5830000	lower	-0.737076	evm.model.ctg000055_arrow_pilon.111	--	-			-	-	-	-	-	-	-	--
Chr1	5350001	5830000	lower	-0.737076	evm.model.ctg000055_arrow_pilon.109	--	-			-	-	-	-	-	-	-	--
Chr1	5350001	5830000	lower	-0.737076	evm.model.ctg000055_arrow_pilon.108	--	OSX79752.1 LOW QUALITY PROTEIN: hypothetical protein BU14_0071s0007 [Porphyra umbilicalis]		Abhydrolase_2 domain-containing protein	Metabolism	Lipid metabolism	ko00564//Glycerophospholipid metabolism	K06130	-	GO:0003824//catalytic activity;GO:0016787//hydrolase activity;GO:0070205//2-succinyl-6-hydroxy-2,4-cyclohexadiene-1-carboxylate synthase activity	GO:0009102//biotin biosynthetic process;GO:0009234//menaquinone biosynthetic process	--
Chr1	5350001	5830000	lower	-0.737076	evm.model.ctg000055_arrow_pilon.106	--	XP_005715427.1 unnamed protein product [Chondrus crispus]		Peptidase S1 domain-containing protein	-	-	-	-	-	GO:0004252//serine-type endopeptidase activity	GO:0006508//proteolysis	--
Chr1	5350001	5830000	lower	-0.737076	evm.model.ctg000055_arrow_pilon.105	--	-			-	-	-	-	-	-	-	--
Chr1	5350001	5830000	lower	-0.737076	evm.model.ctg000055_arrow_pilon.99	--	-			-	-	-	-	-	-	-	--
Chr1	5350001	5830000	lower	-0.737076	evm.model.ctg000055_arrow_pilon.98	--	PXF43783.1 hypothetical protein BWQ96_06404 [Gracilariopsis chorda]		Fe2OG dioxygenase domain-containing protein	-	-	-	-	-	-	-	--
Chr1	5350001	5830000	lower	-0.737076	evm.model.ctg000055_arrow_pilon.95	--	-			-	-	-	-	-	-	-	--
Chr1	5350001	5830000	lower	-0.737076	evm.model.ctg000055_arrow_pilon.93	--	-			-	-	-	-	-	-	-	--
Chr1	5350001	5830000	lower	-0.737076	evm.model.ctg000055_arrow_pilon.91	--	-			-	-	-	-	-	-	-	--
Chr1	5350001	5830000	lower	-0.737076	evm.model.ctg000055_arrow_pilon.90	--	-			-	-	-	-	-	-	-	--
Chr1	5350001	5830000	lower	-0.737076	evm.model.ctg000055_arrow_pilon.89	--	-			-	-	-	-	-	-	-	--
Chr1	5350001	5830000	lower	-0.737076	evm.model.ctg000055_arrow_pilon.88	--	-			-	-	-	-	-	-	-	--
Chr1	5350001	5830000	lower	-0.737076	evm.model.ctg000055_arrow_pilon.84	--	CAB1116974.1 unnamed protein product [Ectocarpus sp. CCAP 1310/34]		TGc domain-containing protein	-	-	-	-	-	GO:0008236//serine-type peptidase activity	GO:0006508//proteolysis	--
Chr1	5350001	5830000	lower	-0.737076	evm.model.ctg000055_arrow_pilon.81	--	-			-	-	-	-	-	-	-	--
Chr1	5350001	5830000	lower	-0.737076	evm.model.ctg000055_arrow_pilon.80	--	-			-	-	-	-	-	-	-	--
Chr1	5350001	5830000	lower	-0.737076	evm.model.ctg000055_arrow_pilon.79	--	-			-	-	-	-	-	-	-	--
Chr1	5350001	5830000	lower	-0.737076	evm.model.ctg000055_arrow_pilon.76	--	-			-	-	-	-	-	-	-	--
Chr1	5350001	5830000	lower	-0.737076	evm.model.ctg000055_arrow_pilon.75	--	PXF45679.1 tRNA-splicing endonuclease subunit Sen54 [Gracilariopsis chorda]		tRNA-splicing endonuclease subunit Sen54	-	-	-	-	-	GO:0000213//tRNA-intron endonuclease activity	GO:0006388//tRNA splicing, via endonucleolytic cleavage and ligation	--
Chr1	5350001	5830000	lower	-0.737076	evm.model.ctg000055_arrow_pilon.71	PITG_12867	XP_005711871.1 unnamed protein product [Chondrus crispus]		tRNA (guanine(37)-N1)-methyltransferase	-	-	-	-	-	-	-	--
Chr1	5350001	5830000	lower	-0.737076	evm.model.ctg000055_arrow_pilon.70	sll0005	XP_005711043.1 unnamed protein product [Chondrus crispus]		ABC1 domain-containing protein	-	-	-	-	-	GO:0016709//oxidoreductase activity, acting on paired donors, with incorporation or reduction of molecular oxygen, NAD(P)H as one donor, and incorporation of one atom of oxygen	GO:0006744//ubiquinone biosynthetic process	--
Chr1	5350001	5830000	lower	-0.737076	evm.model.ctg000055_arrow_pilon.67	--	-			-	-	-	-	-	-	-	--
Chr1	5350001	5830000	lower	-0.737076	evm.model.ctg000055_arrow_pilon.64	--	-			-	-	-	-	-	-	-	--
Chr1	5350001	5830000	lower	-0.737076	evm.model.ctg000055_arrow_pilon.62	NHX7	BAM34461.1 Na+/H+ antiporter [Neopyropia yezoensis]		Na+/H+ antiporter	-	-	-	-	GO:0005887//integral component of plasma membrane;GO:0016021//integral component of membrane	GO:0015299//solute:proton antiporter activity;GO:0015385//sodium:proton antiporter activity	GO:0006812//cation transport;GO:0006814//sodium ion transport;GO:0006883//cellular sodium ion homeostasis;GO:0006885//regulation of pH;GO:0055085//transmembrane transport	--
Chr1	5350001	5830000	lower	-0.737076	evm.model.ctg000055_arrow_pilon.61	SOQ1	XP_005719288.1 HAD-superfamily hydrolase [Chondrus crispus]		HAD-superfamily hydrolase	-	-	-	-	-	GO:0008801//beta-phosphoglucomutase activity;GO:0008967//phosphoglycolate phosphatase activity;GO:0016787//hydrolase activity;GO:0016827//hydrolase activity, acting on acid carbon-phosphorus bonds;GO:0018784//(S)-2-haloacid dehalogenase activity	GO:0006805//xenobiotic metabolic process;GO:0008152//metabolic process;GO:0009636//response to toxic substance;GO:0009853//photorespiration;GO:0019635//2-aminoethylphosphonate catabolic process;GO:0019636//phosphonoacetate metabolic process;GO:0019700//organic phosphonate catabolic process;GO:0043094//cellular metabolic compound salvage;GO:0046352//disaccharide catabolic process	--
Chr1	5350001	5830000	lower	-0.737076	evm.model.ctg000055_arrow_pilon.57	ACA4	AIH04935.1 carbonic anhydrase 1 [Neoporphyra haitanensis]		Carbonic anhydrase 1	Metabolism;Metabolism	Global and overview maps;Energy metabolism	ko01100//Metabolic pathways;ko00910//Nitrogen metabolism	K01674;K01674	-	-	-	--
Chr1	5350001	5830000	lower	-0.737076	evm.model.ctg000055_arrow_pilon.55	--	-			-	-	-	-	-	-	-	--
Chr1	5350001	5830000	lower	-0.737076	evm.model.ctg000055_arrow_pilon.53	--	POF13514.1 hypothetical protein CFP56_02537 [Quercus suber]			-	-	-	-	-	-	-	--
Chr1	5350001	5830000	lower	-0.737076	evm.model.ctg000055_arrow_pilon.52	--	OSX72805.1 LOW QUALITY PROTEIN: hypothetical protein BU14_0403s0008 [Porphyra umbilicalis]		B-block_TFIIIC domain-containing protein	-	-	-	-	-	-	-	--
Chr1	5350001	5830000	lower	-0.737076	evm.model.ctg000055_arrow_pilon.51	--	-			-	-	-	-	-	-	-	--
Chr1	5350001	5830000	lower	-0.737076	evm.model.ctg000055_arrow_pilon.49	--	-			-	-	-	-	-	-	-	--
Chr1	5350001	5830000	lower	-0.737076	evm.model.ctg000055_arrow_pilon.48	--	-			-	-	-	-	-	-	-	--
Chr1	5350001	5830000	lower	-0.737076	evm.model.ctg000055_arrow_pilon.47	--	-			-	-	-	-	-	-	-	--
Chr1	5350001	5830000	lower	-0.737076	evm.model.ctg000055_arrow_pilon.46	dhcA	-		dynein heavy chain, cytoplasmic	-	-	-	-	-	-	-	--
Chr1	6590001	6710000	lower	-0.525042	evm.model.ctg000128_arrow_pilon.94	--	-			-	-	-	-	-	-	-	--
Chr1	6590001	6710000	lower	-0.525042	evm.model.ctg000128_arrow_pilon.95	--	-			-	-	-	-	-	-	-	--
Chr1	6590001	6710000	lower	-0.525042	evm.model.ctg000128_arrow_pilon.96	--	-			-	-	-	-	-	-	-	--
Chr1	6590001	6710000	lower	-0.525042	evm.model.ctg000128_arrow_pilon.97	--	-			-	-	-	-	-	GO:0003676//nucleic acid binding	GO:0008380//RNA splicing	--
Chr1	6590001	6710000	lower	-0.525042	evm.model.ctg000128_arrow_pilon.98	--	-			-	-	-	-	-	-	-	--
Chr1	6590001	6710000	lower	-0.525042	evm.model.ctg000128_arrow_pilon.100	--	-			-	-	-	-	-	-	-	--
Chr1	6590001	6710000	lower	-0.525042	evm.model.ctg000128_arrow_pilon.101	--	-			-	-	-	-	-	GO:0003968//RNA-directed 5'-3' RNA polymerase activity;GO:0005198//structural molecule activity;GO:0016818//hydrolase activity, acting on acid anhydrides, in phosphorus-containing anhydrides	GO:0018144//RNA-protein covalent cross-linking	--
Chr1	6590001	6710000	lower	-0.525042	evm.model.ctg000128_arrow_pilon.105	--	-			-	-	-	-	-	GO:0003677//DNA binding	GO:0006313//transposition, DNA-mediated;GO:0015074//DNA integration	--
Chr1	6590001	6710000	lower	-0.525042	evm.model.ctg000128_arrow_pilon.106	--	-			-	-	-	-	-	-	-	--
Chr1	6590001	6710000	lower	-0.525042	evm.model.ctg000128_arrow_pilon.107	--	-			-	-	-	-	-	-	-	--
Chr1	6590001	6710000	lower	-0.525042	evm.model.ctg000128_arrow_pilon.108	--	-			-	-	-	-	-	-	-	--
Chr1	6590001	6710000	lower	-0.525042	evm.model.ctg000128_arrow_pilon.109	--	-			-	-	-	-	-	-	-	--
Chr1	6590001	6710000	lower	-0.525042	evm.model.ctg000128_arrow_pilon.111	--	-			-	-	-	-	-	-	-	--
Chr1	6590001	6710000	lower	-0.525042	evm.model.ctg000128_arrow_pilon.114	--	-			-	-	-	-	-	-	-	--
Chr1	7240001	8180000	lower	-0.526576	evm.model.ctg000091_arrow_pilon.112	--	-			-	-	-	-	-	-	-	--
Chr1	7240001	8180000	lower	-0.526576	evm.model.ctg000091_arrow_pilon.113	--	-			-	-	-	-	-	-	-	C2H2
Chr1	7240001	8180000	lower	-0.526576	evm.model.ctg000091_arrow_pilon.114	--	-			-	-	-	-	-	-	-	--
Chr1	7240001	8180000	lower	-0.526576	evm.model.ctg000091_arrow_pilon.115	--	-			-	-	-	-	-	-	-	--
Chr1	7240001	8180000	lower	-0.526576	evm.model.ctg000091_arrow_pilon.120	--	-			-	-	-	-	-	-	-	--
Chr1	7240001	8180000	lower	-0.526576	evm.model.ctg000091_arrow_pilon.122	--	PXF46974.1 hypothetical protein BWQ96_03312 [Gracilariopsis chorda]		DDE-1 domain-containing protein	-	-	-	-	-	GO:0003676//nucleic acid binding	-	--
Chr1	7240001	8180000	lower	-0.526576	evm.model.ctg000091_arrow_pilon.123	--	-			-	-	-	-	-	GO:0047437//4-oxalocrotonate decarboxylase activity	-	--
Chr1	7240001	8180000	lower	-0.526576	evm.model.ctg000091_arrow_pilon.124	--	-			-	-	-	-	-	-	-	--
Chr1	7240001	8180000	lower	-0.526576	evm.model.ctg000091_arrow_pilon.125	TY3B-G	BDA51683.1 probable transposon Ty3-G Gag-Pol polyprotein at C-terminar half [Coccomyxa sp. Obi]		RNA-directed DNA polymerase	-	-	-	-	-	-	GO:0015074//DNA integration	--
Chr1	7240001	8180000	lower	-0.526576	evm.model.ctg000091_arrow_pilon.126	--	-			-	-	-	-	-	-	-	--
Chr1	7240001	8180000	lower	-0.526576	evm.model.ctg000091_arrow_pilon.128	--	-			-	-	-	-	-	-	-	--
Chr1	7240001	8180000	lower	-0.526576	evm.model.ctg000091_arrow_pilon.129	--	-			-	-	-	-	-	-	-	--
Chr1	7240001	8180000	lower	-0.526576	evm.model.ctg000091_arrow_pilon.136	--	-			-	-	-	-	-	-	-	--
Chr1	7240001	8180000	lower	-0.526576	evm.model.ctg000091_arrow_pilon.139	--	-			-	-	-	-	-	-	-	--
Chr1	7240001	8180000	lower	-0.526576	evm.model.ctg000091_arrow_pilon.142	--	-			-	-	-	-	-	-	-	--
Chr1	7240001	8180000	lower	-0.526576	evm.model.ctg000091_arrow_pilon.150	RpL37A	PXF48404.1 60S ribosomal protein L37a [Gracilariopsis chorda]		60S ribosomal protein L37a	Genetic Information Processing	Translation	ko03010//Ribosome	K02921	GO:0000315//organellar large ribosomal subunit;GO:0005840//ribosome;GO:0022625//cytosolic large ribosomal subunit	GO:0003735//structural constituent of ribosome;GO:0008270//zinc ion binding;GO:0046983//protein dimerization activity	GO:0006412//translation	--
Chr1	7240001	8180000	lower	-0.526576	evm.model.ctg000091_arrow_pilon.153	--	-			-	-	-	-	-	-	-	--
Chr1	7240001	8180000	lower	-0.526576	evm.model.ctg000091_arrow_pilon.160	--	-			-	-	-	-	-	-	-	--
Chr1	7240001	8180000	lower	-0.526576	evm.model.ctg000091_arrow_pilon.161	--	-			-	-	-	-	GO:0009523//photosystem II;GO:0009654//photosystem II oxygen evolving complex;GO:0019898//extrinsic component of membrane	GO:0005509//calcium ion binding	GO:0015979//photosynthesis	--
Chr1	7240001	8180000	lower	-0.526576	evm.model.ctg000091_arrow_pilon.164	--	-			-	-	-	-	-	GO:0003682//chromatin binding	-	--
Chr1	7240001	8180000	lower	-0.526576	evm.model.ctg000091_arrow_pilon.174	--	-			-	-	-	-	-	-	-	--
Chr1	7240001	8180000	lower	-0.526576	evm.model.ctg000091_arrow_pilon.176	--	-			-	-	-	-	-	-	-	--
Chr1	7240001	8180000	lower	-0.526576	evm.model.ctg000091_arrow_pilon.177	--	-			-	-	-	-	-	-	-	--
Chr1	7240001	8180000	lower	-0.526576	evm.model.ctg000091_arrow_pilon.178	--	-			-	-	-	-	-	-	-	--
Chr1	7240001	8180000	lower	-0.526576	evm.model.ctg000091_arrow_pilon.179	--	-			-	-	-	-	-	-	-	--
Chr1	7240001	8180000	lower	-0.526576	evm.model.ctg000091_arrow_pilon.181	--	-			-	-	-	-	-	-	-	--
Chr1	7240001	8180000	lower	-0.526576	evm.model.ctg000091_arrow_pilon.182	--	-			-	-	-	-	GO:0010007//magnesium chelatase complex	GO:0005488//binding;GO:0016851//magnesium chelatase activity	GO:0009058//biosynthetic process;GO:0015995//chlorophyll biosynthetic process	--
Chr1	7240001	8180000	lower	-0.526576	evm.model.ctg000091_arrow_pilon.184	--	-			-	-	-	-	-	-	-	--
Chr1	7240001	8180000	lower	-0.526576	evm.model.ctg000091_arrow_pilon.185	--	-			-	-	-	-	-	-	-	--
Chr1	7240001	8180000	lower	-0.526576	evm.model.ctg000091_arrow_pilon.186	his-72	KAH7415549.1 hypothetical protein KP509_14G051000 [Ceratopteris richardii]		Histone H3	-	-	-	-	GO:0000775//chromosome, centromeric region;GO:0000776//kinetochore;GO:0000785//chromatin;GO:0000786//nucleosome;GO:0005575//cellular_component;GO:0005622//intracellular anatomical structure;GO:0005634//nucleus;GO:0005694//chromosome;GO:0032991//protein-containing complex;GO:0032993//protein-DNA complex;GO:0043226//organelle;GO:0043227//membrane-bounded organelle;GO:0043228//non-membrane-bounded o…	GO:0003674//molecular_function;GO:0003676//nucleic acid binding;GO:0003677//DNA binding;GO:0003682//chromatin binding;GO:0003690//double-stranded DNA binding;GO:0005488//binding;GO:0005515//protein binding;GO:0019237//centromeric DNA binding;GO:0031490//chromatin DNA binding;GO:0031491//nucleosome binding;GO:0031492//nucleosomal DNA binding;GO:0043565//sequence-specific DNA binding;GO:0044877//pr…	GO:0000070//mitotic sister chromatid segregation;GO:0000278//mitotic cell cycle;GO:0000280//nuclear division;GO:0000819//sister chromatid segregation;GO:0006323//DNA packaging;GO:0006325//chromatin organization;GO:0006333//chromatin assembly or disassembly;GO:0006334//nucleosome assembly;GO:0006996//organelle organization;GO:0007049//cell cycle;GO:0007059//chromosome segregation;GO:0008150//biolo…	--
Chr1	7240001	8180000	lower	-0.526576	evm.model.ctg000091_arrow_pilon.187	--	-			-	-	-	-	-	-	-	--
Chr1	7240001	8180000	lower	-0.526576	evm.model.ctg000091_arrow_pilon.190	RE2	BAG74297.1 polyprotein [Neopyropia yezoensis]		Polyprotein	-	-	-	-	-	GO:0003676//nucleic acid binding;GO:0008270//zinc ion binding	GO:0015074//DNA integration	--
Chr1	7240001	8180000	lower	-0.526576	evm.model.ctg000091_arrow_pilon.191	TY3B-G	KAG7674331.1 hypothetical protein KSW81_006126 [Chlorella desiccata (nom. nud.)]		Reverse transcriptase domain-containing protein	-	-	-	-	-	-	-	--
Chr1	7240001	8180000	lower	-0.526576	evm.model.ctg000091_arrow_pilon.192	RXLR161	BAH47466.1 polyprotein [Neopyropia yezoensis]		Polyprotein	-	-	-	-	-	-	-	--
Chr1	7240001	8180000	lower	-0.526576	evm.model.ctg000091_arrow_pilon.194	--	-			-	-	-	-	-	-	-	--
Chr1	7240001	8180000	lower	-0.526576	evm.model.ctg000091_arrow_pilon.195	--	-			-	-	-	-	-	-	-	--
Chr1	7240001	8180000	lower	-0.526576	evm.model.ctg000091_arrow_pilon.196	TY3B-I	GBG62872.1 hypothetical protein CBR_g34244 [Chara braunii]		Reverse transcriptase domain-containing protein	-	-	-	-	-	GO:0003964//RNA-directed DNA polymerase activity	GO:0000373//Group II intron splicing	--
Chr1	7240001	8180000	lower	-0.526576	evm.model.ctg000091_arrow_pilon.200	--	-			-	-	-	-	-	-	-	--
Chr1	7240001	8180000	lower	-0.526576	evm.model.ctg000091_arrow_pilon.201	OSBPL3	XP_005715459.1 unnamed protein product [Chondrus crispus]		PH domain-containing protein	-	-	-	-	-	GO:0008289//lipid binding	-	--
Chr1	7240001	8180000	lower	-0.526576	evm.model.ctg000091_arrow_pilon.202	--	-			-	-	-	-	-	-	-	--
Chr1	7240001	8180000	lower	-0.526576	evm.model.ctg000091_arrow_pilon.203	--	-			-	-	-	-	-	-	-	--
Chr1	7240001	8180000	lower	-0.526576	evm.model.ctg000091_arrow_pilon.205	--	-			-	-	-	-	-	-	-	--
Chr1	7240001	8180000	lower	-0.526576	evm.model.ctg000091_arrow_pilon.206	--	-			-	-	-	-	-	-	-	--
Chr1	7240001	8180000	lower	-0.526576	evm.model.ctg000091_arrow_pilon.208	--	-			-	-	-	-	-	-	-	--
Chr1	7240001	8180000	lower	-0.526576	evm.model.ctg000091_arrow_pilon.209	--	-			-	-	-	-	-	-	-	--
Chr1	7240001	8180000	lower	-0.526576	evm.model.ctg000091_arrow_pilon.211	--	-			-	-	-	-	-	-	-	--
Chr1	7240001	8180000	lower	-0.526576	evm.model.ctg000091_arrow_pilon.212	--	-			-	-	-	-	-	-	-	--
Chr1	7240001	8180000	lower	-0.526576	evm.model.ctg000091_arrow_pilon.213	TY3B-G	XP_031108740.1 uncharacterized protein LOC116013233 [Ipomoea triloba]			-	-	-	-	-	-	-	--
Chr1	7240001	8180000	lower	-0.526576	evm.model.ctg000091_arrow_pilon.214	TY3B-G	BDA51628.1 probable transposon Ty3-G Gag-Pol polyprotein [Coccomyxa sp. Obi]		RNA-directed DNA polymerase	-	-	-	-	-	-	GO:0015074//DNA integration	--
Chr1	7240001	8180000	lower	-0.526576	evm.model.ctg000091_arrow_pilon.215	Tf2-12	BAL46523.1 hypothetical protein [Gentiana scabra x Gentiana triflora]		RNA-directed DNA polymerase	-	-	-	-	-	-	GO:0015074//DNA integration	--
Chr1	7240001	8180000	lower	-0.526576	evm.model.ctg000091_arrow_pilon.216	Tf2-11	GAQ89856.1 putative retrotransposon protein [Klebsormidium nitens]			-	-	-	-	-	-	GO:0015074//DNA integration	--
Chr1	7240001	8180000	lower	-0.526576	evm.model.ctg000091_arrow_pilon.218	--	-			-	-	-	-	-	-	-	--
Chr1	7240001	8180000	lower	-0.526576	evm.model.ctg000091_arrow_pilon.219	--	CAE7483229.1 unnamed protein product [Symbiodinium natans]		Reverse transcriptase domain-containing protein	-	-	-	-	GO:0005737//cytoplasm	GO:0000156//phosphorelay response regulator activity;GO:0008984//protein-glutamate methylesterase activity	GO:0000160//phosphorelay signal transduction system;GO:0006935//chemotaxis	--
Chr1	7240001	8180000	lower	-0.526576	evm.model.ctg000091_arrow_pilon.220	--	-			-	-	-	-	-	-	-	--
Chr1	7240001	8180000	lower	-0.526576	evm.model.ctg000091_arrow_pilon.221	--	XP_033147123.1 uncharacterized protein LOC103833342 [Brassica rapa]			-	-	-	-	-	GO:0016788//hydrolase activity, acting on ester bonds	-	--
Chr1	7240001	8180000	lower	-0.526576	evm.model.ctg000091_arrow_pilon.223	--	-			-	-	-	-	-	-	-	--
Chr1	7240001	8180000	lower	-0.526576	evm.model.ctg000091_arrow_pilon.226	--	-			-	-	-	-	-	-	-	--
Chr1	7240001	8180000	lower	-0.526576	evm.model.ctg000091_arrow_pilon.227	RXLR161	BAH47466.1 polyprotein [Neopyropia yezoensis]		Polyprotein	Metabolism;Metabolism;Metabolism;Metabolism;Metabolism;Metabolism	Global and overview maps;Global and overview maps;Carbohydrate metabolism;Carbohydrate metabolism;Carbohydrate metabolism;Carbohydrate metabolism	ko01100//Metabolic pathways;ko01110//Biosynthesis of secondary metabolites;ko00520//Amino sugar and nucleotide sugar metabolism;ko00052//Galactose metabolism;ko00053//Ascorbate and aldarate metabolism;ko00040//Pentose and glucuronate interconversions	K12447;K12447;K12447;K12447;K12447;K12447	-	GO:0042393//histone binding	-	--
Chr1	7240001	8180000	lower	-0.526576	evm.model.ctg000091_arrow_pilon.228	--	XP_005713236.1 unnamed protein product [Chondrus crispus]		DDE-1 domain-containing protein	-	-	-	-	-	GO:0003676//nucleic acid binding	GO:0006810//transport	--
Chr1	7240001	8180000	lower	-0.526576	evm.model.ctg000091_arrow_pilon.229	--	-			-	-	-	-	-	-	-	--
Chr1	7240001	8180000	lower	-0.526576	evm.model.ctg000091_arrow_pilon.232	--	-			-	-	-	-	-	-	-	--
Chr1	7240001	8180000	lower	-0.526576	evm.model.ctg000091_arrow_pilon.233	--	-			-	-	-	-	-	-	-	--
Chr1	7240001	8180000	lower	-0.526576	evm.model.ctg000091_arrow_pilon.235	TKL-1	BAG09543.1 transketolase [Neopyropia yezoensis]		transketolase	Metabolism;Metabolism;Metabolism;Metabolism;Metabolism;Metabolism	Global and overview maps;Global and overview maps;Global and overview maps;Global and overview maps;Energy metabolism;Carbohydrate metabolism	ko01100//Metabolic pathways;ko01110//Biosynthesis of secondary metabolites;ko01200//Carbon metabolism;ko01230//Biosynthesis of amino acids;ko00710//Carbon fixation in photosynthetic organisms;ko00030//Pentose phosphate pathway	K00615;K00615;K00615;K00615;K00615;K00615	GO:0005737//cytoplasm;GO:0045250//cytosolic pyruvate dehydrogenase complex	GO:0003824//catalytic activity;GO:0004738//pyruvate dehydrogenase activity;GO:0004739//pyruvate dehydrogenase (acetyl-transferring) activity;GO:0004802//transketolase activity;GO:0008661//1-deoxy-D-xylulose-5-phosphate synthase activity;GO:0016624//oxidoreductase activity, acting on the aldehyde or oxo group of donors, disulfide as acceptor;GO:0030976//thiamine pyrophosphate binding	GO:0006086//acetyl-CoA biosynthetic process from pyruvate;GO:0006098//pentose-phosphate shunt;GO:0008615//pyridoxine biosynthetic process;GO:0009228//thiamine biosynthetic process;GO:0009240//isopentenyl diphosphate biosynthetic process;GO:0016114//terpenoid biosynthetic process	--
Chr1	7240001	8180000	lower	-0.526576	evm.model.ctg000091_arrow_pilon.238	MBF1B	BAH22560.1 multiprotein bridging factor 1 [Neopyropia yezoensis]		Multiprotein bridging factor 1	-	-	-	-	-	GO:0003856//3-dehydroquinate synthase activity;GO:0016491//oxidoreductase activity	GO:0009073//aromatic amino acid family biosynthetic process	--
Chr1	7240001	8180000	lower	-0.526576	evm.model.ctg000091_arrow_pilon.244	--	-			-	-	-	-	-	-	-	--
Chr1	7240001	8180000	lower	-0.526576	evm.model.ctg000091_arrow_pilon.246	--	-			-	-	-	-	-	-	-	--
Chr1	7240001	8180000	lower	-0.526576	evm.model.ctg000091_arrow_pilon.249	TY3B-G	KAH7624281.1 putative Transposon Ty3-G Gag-Pol polyprotein [Chlorella desiccata (nom. nud.)]		RNA-directed DNA polymerase	-	-	-	-	-	-	GO:0015074//DNA integration	--
Chr1	7240001	8180000	lower	-0.526576	evm.model.ctg000091_arrow_pilon.251	--	XP_012845932.1 PREDICTED: putative nuclease HARBI1 [Erythranthe guttata]			-	-	-	-	-	GO:0016788//hydrolase activity, acting on ester bonds	-	--
Chr1	7240001	8180000	lower	-0.526576	evm.model.ctg000091_arrow_pilon.253	--	-			-	-	-	-	-	-	-	--
Chr1	7240001	8180000	lower	-0.526576	evm.model.ctg000091_arrow_pilon.254	--	-			-	-	-	-	-	-	-	--
Chr1	7240001	8180000	lower	-0.526576	evm.model.ctg000091_arrow_pilon.258	TY3B-G	BAL46523.1 hypothetical protein [Gentiana scabra x Gentiana triflora]		RNA-directed DNA polymerase	-	-	-	-	-	-	GO:0015074//DNA integration	--
Chr1	7240001	8180000	lower	-0.526576	evm.model.ctg000091_arrow_pilon.259	--	-			-	-	-	-	-	-	-	--
Chr1	7240001	8180000	lower	-0.526576	evm.model.ctg000091_arrow_pilon.261	--	-			-	-	-	-	-	-	-	--
Chr1	7240001	8180000	lower	-0.526576	evm.model.ctg000091_arrow_pilon.262	--	-			-	-	-	-	-	-	-	--
Chr1	7240001	8180000	lower	-0.526576	evm.model.ctg000091_arrow_pilon.269	--	-			-	-	-	-	-	-	-	--
Chr1	7240001	8180000	lower	-0.526576	evm.model.ctg000091_arrow_pilon.270	--	-			-	-	-	-	-	-	-	--
Chr1	7240001	8180000	lower	-0.526576	evm.model.ctg000091_arrow_pilon.272	TY3B-I	XP_005719064.1 unnamed protein product [Chondrus crispus]		Integrase catalytic domain-containing protein	-	-	-	-	-	GO:0003677//DNA binding;GO:0003964//RNA-directed DNA polymerase activity;GO:0009007//site-specific DNA-methyltransferase (adenine-specific) activity	GO:0000373//Group II intron splicing;GO:0015074//DNA integration;GO:0032775//DNA methylation on adenine	--
Chr1	7240001	8180000	lower	-0.526576	evm.model.ctg000091_arrow_pilon.275	--	-			-	-	-	-	-	-	-	--
Chr1	7240001	8180000	lower	-0.526576	evm.model.ctg000091_arrow_pilon.276	--	-			-	-	-	-	-	-	-	--
Chr1	7240001	8180000	lower	-0.526576	evm.model.ctg000091_arrow_pilon.277	--	-			-	-	-	-	-	-	-	--
Chr1	7240001	8180000	lower	-0.526576	evm.model.ctg000091_arrow_pilon.280	--	-			-	-	-	-	-	-	-	--
Chr1	7240001	8180000	lower	-0.526576	evm.model.ctg000091_arrow_pilon.282	--	-			-	-	-	-	-	-	-	--
Chr1	7240001	8180000	lower	-0.526576	evm.model.ctg000091_arrow_pilon.285	--	-			-	-	-	-	-	-	-	--
Chr1	7240001	8180000	lower	-0.526576	evm.model.ctg000091_arrow_pilon.289	--	-			-	-	-	-	-	-	-	--
Chr1	7240001	8180000	lower	-0.526576	evm.model.ctg000091_arrow_pilon.292	--	-			-	-	-	-	-	-	-	--
Chr1	7240001	8180000	lower	-0.526576	evm.model.ctg000091_arrow_pilon.293	--	KAA6417838.1 anaphase-promoting complex subunit 2-like [Trebouxia sp. A1-2]		Anaphase-promoting complex subunit 2	-	-	-	-	-	GO:0031625//ubiquitin protein ligase binding	GO:0006511//ubiquitin-dependent protein catabolic process	--
Chr1	7240001	8180000	lower	-0.526576	evm.model.ctg000091_arrow_pilon.296	TY3B-G	GAQ90479.1 KRAB-A domain-containing protein [Klebsormidium nitens]		RNA-directed DNA polymerase	-	-	-	-	-	-	-	--
Chr1	7240001	8180000	lower	-0.526576	evm.model.ctg000091_arrow_pilon.299	--	-			-	-	-	-	-	-	-	--
Chr1	7240001	8180000	lower	-0.526576	evm.model.ctg000091_arrow_pilon.301	--	-			-	-	-	-	-	-	-	--
Chr1	7240001	8180000	lower	-0.526576	evm.model.ctg000091_arrow_pilon.303	--	-			-	-	-	-	-	-	-	--
Chr1	7240001	8180000	lower	-0.526576	evm.model.ctg000091_arrow_pilon.304	--	-			-	-	-	-	-	-	-	--
Chr1	7240001	8180000	lower	-0.526576	evm.model.ctg000091_arrow_pilon.305	--	-			-	-	-	-	-	-	-	--
Chr1	7240001	8180000	lower	-0.526576	evm.model.ctg000091_arrow_pilon.306	TY3B-I	XP_005718191.1 unnamed protein product [Chondrus crispus]		Integrase catalytic domain-containing protein	-	-	-	-	-	GO:0003677//DNA binding;GO:0003964//RNA-directed DNA polymerase activity;GO:0009007//site-specific DNA-methyltransferase (adenine-specific) activity	GO:0000373//Group II intron splicing;GO:0015074//DNA integration;GO:0032775//DNA methylation on adenine	--
Chr1	7240001	8180000	lower	-0.526576	evm.model.ctg000091_arrow_pilon.308	--	-			-	-	-	-	-	-	-	--
Chr1	7240001	8180000	lower	-0.526576	evm.model.ctg000091_arrow_pilon.309	--	-			-	-	-	-	-	-	-	--
Chr1	7240001	8180000	lower	-0.526576	evm.model.ctg000091_arrow_pilon.310	samm50b	PXF43933.1 Sorting and assembly machinery component 50-like [Gracilariopsis chorda]		Sorting and assembly machinery component 50-like	-	-	-	-	GO:0009279//cell outer membrane;GO:0019867//outer membrane	-	-	--
Chr1	7240001	8180000	lower	-0.526576	evm.model.ctg000091_arrow_pilon.312	--	-			-	-	-	-	-	-	-	--
Chr1	7240001	8180000	lower	-0.526576	evm.model.ctg000091_arrow_pilon.313	--	-			-	-	-	-	-	-	-	--
Chr1	7240001	8180000	lower	-0.526576	evm.model.ctg000091_arrow_pilon.315	--	KAG7339319.1 transposase IS4 [Nitzschia inconspicua]			-	-	-	-	-	-	-	--
Chr1	7240001	8180000	lower	-0.526576	evm.model.ctg000091_arrow_pilon.320	--	GIM06161.1 hypothetical protein Vretimale_10558, partial [Volvox reticuliferus]		Integrase catalytic domain-containing protein	-	-	-	-	-	-	-	--
Chr1	7240001	8180000	lower	-0.526576	evm.model.ctg000091_arrow_pilon.322	pol	XP_005717806.1 unnamed protein product [Chondrus crispus]		Integrase catalytic domain-containing protein	-	-	-	-	-	-	-	--
Chr1	7240001	8180000	lower	-0.526576	evm.model.ctg000091_arrow_pilon.328	--	-			-	-	-	-	-	-	-	--
Chr1	10230001	10450000	lower	-0.508627	evm.model.ctg000091_arrow_pilon.825	--	-			-	-	-	-	-	-	-	--
Chr1	10230001	10450000	lower	-0.508627	evm.model.ctg000091_arrow_pilon.827	--	-			-	-	-	-	-	-	-	--
Chr1	10230001	10450000	lower	-0.508627	evm.model.ctg000091_arrow_pilon.829	--	-			-	-	-	-	-	-	-	--
Chr1	10230001	10450000	lower	-0.508627	evm.model.ctg000091_arrow_pilon.830	Tf2-12	BAL46523.1 hypothetical protein [Gentiana scabra x Gentiana triflora]		RNA-directed DNA polymerase	-	-	-	-	-	-	GO:0015074//DNA integration	--
Chr1	10230001	10450000	lower	-0.508627	evm.model.ctg000091_arrow_pilon.833	--	-			-	-	-	-	-	-	-	--
Chr1	10230001	10450000	lower	-0.508627	evm.model.ctg000091_arrow_pilon.835	--	-			-	-	-	-	GO:0005634//nucleus	GO:0003677//DNA binding	GO:0006355//regulation of transcription, DNA-templated	--
Chr1	10230001	10450000	lower	-0.508627	evm.model.ctg000091_arrow_pilon.836	--	-			-	-	-	-	-	-	-	--
Chr1	10230001	10450000	lower	-0.508627	evm.model.ctg000091_arrow_pilon.837	--	-			-	-	-	-	-	-	-	--
Chr1	10230001	10450000	lower	-0.508627	evm.model.ctg000091_arrow_pilon.838	Brsk1	PXF46373.1 putative myosin light chain kinase [Gracilariopsis chorda]		Putative myosin light chain kinase	-	-	-	-	-	GO:0004672//protein kinase activity;GO:0005524//ATP binding	GO:0006468//protein phosphorylation	--
Chr1	10230001	10450000	lower	-0.508627	evm.model.ctg000091_arrow_pilon.843	--	-			-	-	-	-	-	-	-	--
Chr1	10230001	10450000	lower	-0.508627	evm.model.ctg000091_arrow_pilon.846	--	-			-	-	-	-	-	GO:0005515//protein binding	-	--
Chr1	10230001	10450000	lower	-0.508627	evm.model.ctg000091_arrow_pilon.848	--	-			-	-	-	-	-	-	-	--
Chr1	10230001	10450000	lower	-0.508627	evm.model.ctg000091_arrow_pilon.853	ypgQ	XP_001700649.1 uncharacterized protein CHLRE_05g234647v5 [Chlamydomonas reinhardtii]		HD domain-containing protein	-	-	-	-	-	-	-	--
Chr1	10230001	10450000	lower	-0.508627	evm.model.ctg000091_arrow_pilon.855	--	-			-	-	-	-	-	-	-	--
Chr1	10230001	10450000	lower	-0.508627	evm.model.ctg000091_arrow_pilon.856	--	-			-	-	-	-	-	-	-	--
Chr1	10230001	10450000	lower	-0.508627	evm.model.ctg000091_arrow_pilon.857	--	-			-	-	-	-	-	-	-	--
Chr1	10230001	10450000	lower	-0.508627	evm.model.ctg000091_arrow_pilon.859	--	KAF6003590.1 hypothetical protein F1559_003080 [Cyanidiococcus yangmingshanensis]		HTH myb-type domain-containing protein	-	-	-	-	-	-	-	MYB_related
Chr1	10230001	10450000	lower	-0.508627	evm.model.ctg000091_arrow_pilon.860	--	-			-	-	-	-	-	-	-	--
Chr1	10230001	10450000	lower	-0.508627	evm.model.ctg000091_arrow_pilon.861	--	ADJ68335.1 putative glutathione S-transferase [Neopyropia yezoensis]			-	-	-	-	-	GO:0005515//protein binding;GO:0016034//maleylacetoacetate isomerase activity	GO:0006559//L-phenylalanine catabolic process;GO:0006572//tyrosine catabolic process;GO:0006749//glutathione metabolic process	--
Chr1	10230001	10450000	lower	-0.508627	evm.model.ctg000091_arrow_pilon.866	--	-			-	-	-	-	-	-	-	--
Chr1	10230001	10450000	lower	-0.508627	evm.model.ctg000091_arrow_pilon.867	--	-			-	-	-	-	-	-	-	--
Chr1	10230001	10450000	lower	-0.508627	evm.model.ctg000091_arrow_pilon.870	rpsO	XP_005719202.1 unnamed protein product [Chondrus crispus]			Genetic Information Processing	Translation	ko03010//Ribosome	K02956	GO:0000314//organellar small ribosomal subunit;GO:0005840//ribosome;GO:0022627//cytosolic small ribosomal subunit	GO:0003735//structural constituent of ribosome	GO:0006412//translation	--
Chr1	10230001	10450000	lower	-0.508627	evm.model.ctg000091_arrow_pilon.875	--	-			-	-	-	-	-	-	-	--
Chr1	10230001	10450000	lower	-0.508627	evm.model.ctg000091_arrow_pilon.877	--	-			-	-	-	-	-	-	-	--
Chr1	10230001	10450000	lower	-0.508627	evm.model.ctg000091_arrow_pilon.878	--	KAA8495203.1 Pyridoxal kinase [Porphyridium purpureum]			-	-	-	-	-	-	-	--
Chr1	10230001	10450000	lower	-0.508627	evm.model.ctg000091_arrow_pilon.880	--	-			-	-	-	-	-	GO:0003676//nucleic acid binding	GO:0008380//RNA splicing	--
Chr1	10230001	10450000	lower	-0.508627	evm.model.ctg000091_arrow_pilon.883	--	-			-	-	-	-	-	GO:0003674//molecular_function;GO:0003677//DNA binding	GO:0006313//transposition, DNA-mediated;GO:0008150//biological_process;GO:0015074//DNA integration	--
Chr1	10230001	10450000	lower	-0.508627	evm.model.ctg000091_arrow_pilon.884	--	-			-	-	-	-	-	-	-	--
Chr2	360001	730000	upper	0.495642	evm.model.ctg000033_arrow_pilon.100	--	-			-	-	-	-	-	-	-	--
Chr2	360001	730000	upper	0.495642	evm.model.ctg000033_arrow_pilon.101	--	-			-	-	-	-	-	-	-	--
Chr2	360001	730000	upper	0.495642	evm.model.ctg000033_arrow_pilon.107	MRPL32	POE52154.1 putative 54s ribosomal protein l32, mitochondrial [Quercus suber]			-	-	-	-	GO:0000315//organellar large ribosomal subunit;GO:0015934//large ribosomal subunit;GO:0022625//cytosolic large ribosomal subunit	GO:0003735//structural constituent of ribosome	GO:0006412//translation	--
Chr2	360001	730000	upper	0.495642	evm.model.ctg000033_arrow_pilon.109	--	-			-	-	-	-	-	GO:0003700//DNA-binding transcription factor activity	GO:0006355//regulation of transcription, DNA-templated	--
Chr2	360001	730000	upper	0.495642	evm.model.ctg000033_arrow_pilon.114	--	-			-	-	-	-	-	-	-	--
Chr2	360001	730000	upper	0.495642	evm.model.ctg000033_arrow_pilon.118	--	-			-	-	-	-	-	-	-	--
Chr2	360001	730000	upper	0.495642	evm.model.ctg000033_arrow_pilon.120	--	-			-	-	-	-	-	-	-	--
Chr2	360001	730000	upper	0.495642	evm.model.ctg000033_arrow_pilon.122	Os01g0760600	AIT70270.1 aspartate aminotransferase [Neopyropia yezoensis]			Metabolism;Metabolism;Metabolism;Metabolism;Metabolism;Metabolism;Metabolism;Metabolism;Metabolism;Metabolism;Metabolism;Metabolism;Metabolism;Metabolism;Metabolism	Global and overview maps;Global and overview maps;Global and overview maps;Global and overview maps;Amino acid metabolism;Energy metabolism;Amino acid metabolism;Global and overview maps;Amino acid metabolism;Amino acid metabolism;Amino acid metabolism;Amino acid metabolism;Amino acid metabolism;Biosynthesis of other secondary metabolites;Biosynthesis of other secondary metabolites	ko01100//Metabolic pathways;ko01110//Biosynthesis of secondary metabolites;ko01200//Carbon metabolism;ko01230//Biosynthesis of amino acids;ko00270//Cysteine and methionine metabolism;ko00710//Carbon fixation in photosynthetic organisms;ko00250//Alanine, aspartate and glutamate metabolism;ko01210//2-Oxocarboxylic acid metabolism;ko00400//Phenylalanine, tyrosine and tryptophan biosynthesis;ko00220/…	K14454;K14454;K14454;K14454;K14454;K14454;K14454;K14454;K14454;K14454;K14454;K14454;K14454;K14454;K14454	GO:0005575//cellular_component;GO:0005622//intracellular anatomical structure;GO:0005737//cytoplasm	GO:0003674//molecular_function;GO:0003824//catalytic activity;GO:0004069//L-aspartate:2-oxoglutarate aminotransferase activity;GO:0004400//histidinol-phosphate transaminase activity;GO:0005488//binding;GO:0008483//transaminase activity;GO:0016740//transferase activity;GO:0016769//transferase activity, transferring nitrogenous groups;GO:0019842//vitamin binding;GO:0030170//pyridoxal phosphate bind…	GO:0000105//histidine biosynthetic process;GO:0006082//organic acid metabolic process;GO:0006091//generation of precursor metabolites and energy;GO:0006099//tricarboxylic acid cycle;GO:0006101//citrate metabolic process;GO:0006103//2-oxoglutarate metabolic process;GO:0006520//cellular amino acid metabolic process;GO:0006522//alanine metabolic process;GO:0006531//aspartate metabolic process;GO:000…	--
Chr2	360001	730000	upper	0.495642	evm.model.ctg000033_arrow_pilon.126	Os01g0760600	AIT70268.1 aspartate aminotransferase [Neopyropia yezoensis]			Metabolism;Metabolism;Metabolism;Metabolism;Metabolism;Metabolism;Metabolism;Metabolism;Metabolism;Metabolism;Metabolism;Metabolism;Metabolism;Metabolism;Metabolism	Global and overview maps;Global and overview maps;Global and overview maps;Global and overview maps;Amino acid metabolism;Energy metabolism;Amino acid metabolism;Global and overview maps;Amino acid metabolism;Amino acid metabolism;Amino acid metabolism;Amino acid metabolism;Amino acid metabolism;Biosynthesis of other secondary metabolites;Biosynthesis of other secondary metabolites	ko01100//Metabolic pathways;ko01110//Biosynthesis of secondary metabolites;ko01200//Carbon metabolism;ko01230//Biosynthesis of amino acids;ko00270//Cysteine and methionine metabolism;ko00710//Carbon fixation in photosynthetic organisms;ko00250//Alanine, aspartate and glutamate metabolism;ko01210//2-Oxocarboxylic acid metabolism;ko00400//Phenylalanine, tyrosine and tryptophan biosynthesis;ko00220/…	K14454;K14454;K14454;K14454;K14454;K14454;K14454;K14454;K14454;K14454;K14454;K14454;K14454;K14454;K14454	GO:0005575//cellular_component;GO:0005622//intracellular anatomical structure;GO:0005737//cytoplasm	GO:0003674//molecular_function;GO:0003824//catalytic activity;GO:0004069//L-aspartate:2-oxoglutarate aminotransferase activity;GO:0004400//histidinol-phosphate transaminase activity;GO:0004838//L-tyrosine:2-oxoglutarate aminotransferase activity;GO:0005488//binding;GO:0008483//transaminase activity;GO:0016740//transferase activity;GO:0016769//transferase activity, transferring nitrogenous groups;…	GO:0000105//histidine biosynthetic process;GO:0006082//organic acid metabolic process;GO:0006091//generation of precursor metabolites and energy;GO:0006099//tricarboxylic acid cycle;GO:0006101//citrate metabolic process;GO:0006103//2-oxoglutarate metabolic process;GO:0006520//cellular amino acid metabolic process;GO:0006522//alanine metabolic process;GO:0006531//aspartate metabolic process;GO:000…	--
Chr2	360001	730000	upper	0.495642	evm.model.ctg000033_arrow_pilon.127	--	-			-	-	-	-	GO:0005576//extracellular region;GO:0005634//nucleus	GO:0003677//DNA binding;GO:0008270//zinc ion binding	GO:0001503//ossification;GO:0006338//chromatin remodeling;GO:0007155//cell adhesion	--
Chr2	360001	730000	upper	0.495642	evm.model.ctg000033_arrow_pilon.128	--	XP_027356516.1 two-on-two hemoglobin-3-like [Abrus precatorius]			-	-	-	-	GO:0005886//plasma membrane	GO:0015225//biotin transmembrane transporter activity;GO:0019825//oxygen binding	GO:0015878//biotin transport	--
Chr2	360001	730000	upper	0.495642	evm.model.ctg000033_arrow_pilon.129	--	-			-	-	-	-	-	-	-	--
Chr2	360001	730000	upper	0.495642	evm.model.ctg000033_arrow_pilon.130	--	-			-	-	-	-	-	-	-	--
Chr2	360001	730000	upper	0.495642	evm.model.ctg000033_arrow_pilon.137	--	-			-	-	-	-	-	-	-	--
Chr2	360001	730000	upper	0.495642	evm.model.ctg000033_arrow_pilon.138	DUR3	BAG70347.1 urea active transporter-like protein 1 [Neopyropia yezoensis]			-	-	-	-	GO:0005887//integral component of plasma membrane;GO:0016020//membrane	GO:0015370//solute:sodium symporter activity;GO:0015498//pantothenate:sodium symporter activity;GO:0022857//transmembrane transporter activity	GO:0006810//transport;GO:0015887//pantothenate transmembrane transport;GO:0015937//coenzyme A biosynthetic process;GO:0055085//transmembrane transport	--
Chr2	360001	730000	upper	0.495642	evm.model.ctg000033_arrow_pilon.141	--	-			-	-	-	-	-	-	-	--
Chr2	360001	730000	upper	0.495642	evm.model.ctg000033_arrow_pilon.147	--	-			-	-	-	-	-	-	-	--
Chr2	360001	730000	upper	0.495642	evm.model.ctg000033_arrow_pilon.149	--	-			-	-	-	-	-	-	-	--
Chr2	360001	730000	upper	0.495642	evm.model.ctg000033_arrow_pilon.150	--	-			-	-	-	-	-	GO:0051287//NAD binding	-	--
Chr2	360001	730000	upper	0.495642	evm.model.ctg000033_arrow_pilon.152	--	-			-	-	-	-	-	-	-	--
Chr2	360001	730000	upper	0.495642	evm.model.ctg000033_arrow_pilon.153	--	-			-	-	-	-	-	-	-	--
Chr2	360001	730000	upper	0.495642	evm.model.ctg000033_arrow_pilon.155	--	-			-	-	-	-	-	-	-	--
Chr2	360001	730000	upper	0.495642	evm.model.ctg000033_arrow_pilon.156	--	-			-	-	-	-	-	-	-	--
Chr2	360001	730000	upper	0.495642	evm.model.ctg000033_arrow_pilon.157	--	XP_005715071.1 unnamed protein product [Chondrus crispus]			-	-	-	-	-	-	-	--
Chr2	360001	730000	upper	0.495642	evm.model.ctg000033_arrow_pilon.158	--	-			-	-	-	-	-	-	-	--
Chr2	360001	730000	upper	0.495642	evm.model.ctg000033_arrow_pilon.162	--	-			-	-	-	-	-	-	-	--
Chr2	360001	730000	upper	0.495642	evm.model.ctg000033_arrow_pilon.174	--	-			-	-	-	-	GO:0019028//viral capsid;GO:0019031//viral envelope	GO:0005198//structural molecule activity	-	--
Chr2	360001	730000	upper	0.495642	evm.model.ctg000033_arrow_pilon.178	--	-			-	-	-	-	-	-	-	--
Chr2	360001	730000	upper	0.495642	evm.model.ctg000033_arrow_pilon.183	--	-			-	-	-	-	-	GO:0003674//molecular_function;GO:0009881//photoreceptor activity;GO:0038023//signaling receptor activity;GO:0060089//molecular transducer activity	GO:0006464//cellular protein modification process;GO:0006807//nitrogen compound metabolic process;GO:0007154//cell communication;GO:0007165//signal transduction;GO:0008150//biological_process;GO:0008152//metabolic process;GO:0009987//cellular process;GO:0018298//protein-chromophore linkage;GO:0019538//protein metabolic process;GO:0023052//signaling;GO:0036211//protein modification process;GO:0043…	--
Chr2	360001	730000	upper	0.495642	evm.model.ctg000033_arrow_pilon.184	ULP2A	PSC75423.1 ubiquitin-like-specific protease 2A [Micractinium conductrix]			-	-	-	-	-	GO:0008234//cysteine-type peptidase activity	GO:0006508//proteolysis	--
Chr2	360001	730000	upper	0.495642	evm.model.ctg000033_arrow_pilon.185	Pus10	KAG5193015.1 hypothetical protein JKP88DRAFT_260866 [Tribonema minus]			-	-	-	-	-	GO:0009982//pseudouridine synthase activity	GO:0031119//tRNA pseudouridine synthesis	--
Chr2	360001	730000	upper	0.495642	evm.model.ctg000033_arrow_pilon.190	--	-			-	-	-	-	-	-	-	--
Chr2	360001	730000	upper	0.495642	evm.model.ctg000033_arrow_pilon.192	--	-			-	-	-	-	-	-	-	--
Chr2	360001	730000	upper	0.495642	evm.model.ctg000033_arrow_pilon.193	--	-			-	-	-	-	-	-	-	--
Chr2	360001	730000	upper	0.495642	evm.model.ctg000033_arrow_pilon.194	--	-			-	-	-	-	-	-	-	--
Chr2	360001	730000	upper	0.495642	evm.model.ctg000033_arrow_pilon.195	--	-			-	-	-	-	-	-	-	--
Chr2	360001	730000	upper	0.495642	evm.model.ctg000033_arrow_pilon.196	--	-			-	-	-	-	-	-	GO:0042742//defense response to bacterium	--
Chr2	360001	730000	upper	0.495642	evm.model.ctg000033_arrow_pilon.197	--	-			-	-	-	-	-	-	-	--
Chr2	360001	730000	upper	0.495642	evm.model.ctg000033_arrow_pilon.199	--	-			-	-	-	-	-	-	-	--
Chr2	360001	730000	upper	0.495642	evm.model.ctg000033_arrow_pilon.202	--	-			-	-	-	-	-	-	-	--
Chr2	360001	730000	upper	0.495642	evm.model.ctg000033_arrow_pilon.203	--	-			-	-	-	-	-	-	-	--
Chr2	360001	730000	upper	0.495642	evm.model.ctg000033_arrow_pilon.204	grpE	PXF47895.1 Protein GrpE [Gracilariopsis chorda]			-	-	-	-	-	GO:0000774//adenyl-nucleotide exchange factor activity;GO:0042803//protein homodimerization activity;GO:0051087//chaperone binding	GO:0006457//protein folding	--
Chr2	360001	730000	upper	0.495642	evm.model.ctg000033_arrow_pilon.205	--	-			-	-	-	-	-	-	-	--
Chr2	360001	730000	upper	0.495642	evm.model.ctg000033_arrow_pilon.207	slr1563	KAG5176415.1 Fructosamine kinase-domain-containing protein [Tribonema minus]			-	-	-	-	GO:0016021//integral component of membrane	GO:0015095//magnesium ion transmembrane transporter activity	GO:0015693//magnesium ion transport	--
Chr2	820001	1360000	upper	0.611293	evm.model.ctg000033_arrow_pilon.236	--	-			-	-	-	-	-	-	-	--
Chr2	820001	1360000	upper	0.611293	evm.model.ctg000033_arrow_pilon.240	--	-			-	-	-	-	-	-	-	--
Chr2	820001	1360000	upper	0.611293	evm.model.ctg000033_arrow_pilon.243	MDN1	PXF43299.1 Midasin [Gracilariopsis chorda]			Genetic Information Processing	Translation	ko03008//Ribosome biogenesis in eukaryotes	K14572	GO:0005575//cellular_component;GO:0005622//intracellular anatomical structure;GO:0005634//nucleus;GO:0005654//nucleoplasm;GO:0005730//nucleolus;GO:0005737//cytoplasm;GO:0005911//cell-cell junction;GO:0009368//endopeptidase Clp complex;GO:0009376//HslUV protease complex;GO:0009379//Holliday junction helicase complex;GO:0009506//plasmodesma;GO:0009507//chloroplast;GO:0009526//plastid envelope;GO:00…	GO:0000166//nucleotide binding;GO:0003674//molecular_function;GO:0003723//RNA binding;GO:0003724//RNA helicase activity;GO:0003824//catalytic activity;GO:0003924//GTPase activity;GO:0004176//ATP-dependent peptidase activity;GO:0004252//serine-type endopeptidase activity;GO:0005198//structural molecule activity;GO:0005488//binding;GO:0005524//ATP binding;GO:0005525//GTP binding;GO:0008134//transcr…	GO:0000027//ribosomal large subunit assembly;GO:0001101//response to acid chemical;GO:0002949//tRNA threonylcarbamoyladenosine modification;GO:0006281//DNA repair;GO:0006310//DNA recombination;GO:0006355//regulation of transcription, DNA-templated;GO:0006400//tRNA modification;GO:0006457//protein folding;GO:0006508//proteolysis;GO:0006996//organelle organization;GO:0007154//cell communication;GO:…	--
Chr2	820001	1360000	upper	0.611293	evm.model.ctg000033_arrow_pilon.244	MDN1	XP_005717908.1 AAA ATPase containing von Willebrand factor type A (vWA) domain and P-loop containing nucleoside triphosphate region [Chondrus crispus]			Genetic Information Processing	Translation	ko03008//Ribosome biogenesis in eukaryotes	K14572	GO:0009368//endopeptidase Clp complex;GO:0009380//excinuclease repair complex	GO:0004176//ATP-dependent peptidase activity;GO:0005198//structural molecule activity;GO:0005524//ATP binding;GO:0008134//transcription factor binding;GO:0009381//excinuclease ABC activity;GO:0016887//ATP hydrolysis activity	GO:0002949//tRNA threonylcarbamoyladenosine modification;GO:0006289//nucleotide-excision repair;GO:0006355//regulation of transcription, DNA-templated;GO:0006457//protein folding;GO:0006508//proteolysis;GO:0031412//gas vesicle organization;GO:0043335//protein unfolding	--
Chr2	820001	1360000	upper	0.611293	evm.model.ctg000033_arrow_pilon.245	--	-			-	-	-	-	-	-	-	--
Chr2	820001	1360000	upper	0.611293	evm.model.ctg000033_arrow_pilon.246	sym-1	ARM10253.1 DRG4 [Neopyropia tenera]			Cellular Processes	Transport and catabolism	ko04146//Peroxisome	K13348	GO:0016021//integral component of membrane	-	-	--
Chr2	820001	1360000	upper	0.611293	evm.model.ctg000033_arrow_pilon.248	--	-			-	-	-	-	-	-	-	--
Chr2	820001	1360000	upper	0.611293	evm.model.ctg000033_arrow_pilon.250	--	KAG9144671.1 hypothetical protein Leryth_024129 [Lithospermum erythrorhizon]			-	-	-	-	GO:0009338//exodeoxyribonuclease V complex	GO:0003678//DNA helicase activity;GO:0004386//helicase activity;GO:0005524//ATP binding;GO:0008854//exodeoxyribonuclease V activity;GO:0016887//ATP hydrolysis activity	GO:0000723//telomere maintenance;GO:0000910//cytokinesis;GO:0006281//DNA repair;GO:0006310//DNA recombination;GO:0006810//transport	--
Chr2	820001	1360000	upper	0.611293	evm.model.ctg000033_arrow_pilon.251	--	-			-	-	-	-	-	-	-	--
Chr2	820001	1360000	upper	0.611293	evm.model.ctg000033_arrow_pilon.253	--	-			-	-	-	-	-	-	-	--
Chr2	820001	1360000	upper	0.611293	evm.model.ctg000033_arrow_pilon.258	--	-			-	-	-	-	-	-	-	--
Chr2	820001	1360000	upper	0.611293	evm.model.ctg000033_arrow_pilon.261	--	-			-	-	-	-	-	-	-	--
Chr2	820001	1360000	upper	0.611293	evm.model.ctg000033_arrow_pilon.262	--	-			-	-	-	-	-	-	-	--
Chr2	820001	1360000	upper	0.611293	evm.model.ctg000033_arrow_pilon.263	--	-			-	-	-	-	-	GO:0003677//DNA binding	GO:0006323//DNA packaging;GO:0007286//spermatid development	--
Chr2	820001	1360000	upper	0.611293	evm.model.ctg000033_arrow_pilon.264	--	-			-	-	-	-	GO:0009521//photosystem;GO:0016020//membrane	GO:0016168//chlorophyll binding	GO:0009767//photosynthetic electron transport chain;GO:0019684//photosynthesis, light reaction	--
Chr2	820001	1360000	upper	0.611293	evm.model.ctg000033_arrow_pilon.266	--	-			-	-	-	-	-	-	-	--
Chr2	820001	1360000	upper	0.611293	evm.model.ctg000033_arrow_pilon.272	--	-			-	-	-	-	-	-	-	--
Chr2	820001	1360000	upper	0.611293	evm.model.ctg000033_arrow_pilon.273	--	-			-	-	-	-	-	-	-	--
Chr2	820001	1360000	upper	0.611293	evm.model.ctg000033_arrow_pilon.274	--	-			-	-	-	-	-	-	-	--
Chr2	820001	1360000	upper	0.611293	evm.model.ctg000033_arrow_pilon.280	--	-			-	-	-	-	-	-	-	--
Chr2	820001	1360000	upper	0.611293	evm.model.ctg000033_arrow_pilon.281	--	-			-	-	-	-	-	-	-	--
Chr2	820001	1360000	upper	0.611293	evm.model.ctg000033_arrow_pilon.282	--	-			-	-	-	-	-	GO:0005515//protein binding	-	--
Chr2	820001	1360000	upper	0.611293	evm.model.ctg000033_arrow_pilon.286	--	-			-	-	-	-	-	-	-	--
Chr2	820001	1360000	upper	0.611293	evm.model.ctg000033_arrow_pilon.287	--	-			-	-	-	-	-	-	-	--
Chr2	820001	1360000	upper	0.611293	evm.model.ctg000033_arrow_pilon.288	--	KAH8074506.1 diamine N-acetyltransferase [Aureococcus anophagefferens]			-	-	-	-	-	GO:0008080//N-acetyltransferase activity;GO:0008999//ribosomal-protein-alanine N-acetyltransferase activity;GO:0016747//acyltransferase activity, transferring groups other than amino-acyl groups	GO:0006464//cellular protein modification process;GO:0042254//ribosome biogenesis	--
Chr2	820001	1360000	upper	0.611293	evm.model.ctg000033_arrow_pilon.292	SET1	KAF6260524.1 enhancer of zeste 2 [Scenedesmus sp. NREL 46B-D3]			-	-	-	-	-	GO:0005515//protein binding	-	--
Chr2	820001	1360000	upper	0.611293	evm.model.ctg000033_arrow_pilon.296	--	-			-	-	-	-	-	-	-	--
Chr2	820001	1360000	upper	0.611293	evm.model.ctg000033_arrow_pilon.297	--	-			-	-	-	-	-	-	-	--
Chr2	820001	1360000	upper	0.611293	evm.model.ctg000033_arrow_pilon.298	--	-			-	-	-	-	GO:0005669//transcription factor TFIID complex	-	GO:0006352//DNA-templated transcription, initiation	--
Chr2	820001	1360000	upper	0.611293	evm.model.ctg000033_arrow_pilon.303	Cpne8	GBG32835.1 Copine-5 [Hondaea fermentalgiana]			-	-	-	-	-	-	-	--
Chr2	820001	1360000	upper	0.611293	evm.model.ctg000033_arrow_pilon.306	--	-			-	-	-	-	-	-	-	--
Chr2	820001	1360000	upper	0.611293	evm.model.ctg000033_arrow_pilon.308	ETFB	KAF0892405.1 hypothetical protein E2562_015469 [Oryza meyeriana var. granulata] [Oryza meyeriana]			-	-	-	-	-	-	-	--
Chr2	820001	1360000	upper	0.611293	evm.model.ctg000033_arrow_pilon.309	--	-			-	-	-	-	-	-	-	--
Chr2	820001	1360000	upper	0.611293	evm.model.ctg000033_arrow_pilon.310	--	CAH0371797.1 unnamed protein product [Pelagomonas calceolata]			-	-	-	-	-	GO:0015036//disulfide oxidoreductase activity;GO:0016701//oxidoreductase activity, acting on single donors with incorporation of molecular oxygen;GO:0018659//4-hydroxybenzoate 3-monooxygenase activity;GO:0045550//geranylgeranyl reductase activity;GO:0071949//FAD binding	GO:0006744//ubiquinone biosynthetic process;GO:0006790//sulfur compound metabolic process;GO:0006813//potassium ion transport;GO:0015995//chlorophyll biosynthetic process;GO:0018874//benzoate metabolic process;GO:0030494//bacteriochlorophyll biosynthetic process	--
Chr2	820001	1360000	upper	0.611293	evm.model.ctg000033_arrow_pilon.312	--	-			-	-	-	-	-	-	-	--
Chr2	820001	1360000	upper	0.611293	evm.model.ctg000033_arrow_pilon.313	--	-			-	-	-	-	-	-	-	--
Chr2	820001	1360000	upper	0.611293	evm.model.ctg000033_arrow_pilon.314	--	-			-	-	-	-	-	-	-	--
Chr2	820001	1360000	upper	0.611293	evm.model.ctg000033_arrow_pilon.319	--	-			-	-	-	-	GO:0000315//organellar large ribosomal subunit;GO:0005840//ribosome;GO:0022625//cytosolic large ribosomal subunit	GO:0003735//structural constituent of ribosome	GO:0006412//translation	--
Chr2	820001	1360000	upper	0.611293	evm.model.ctg000033_arrow_pilon.320	TYRAAT2	KAA8495995.1 Arogenate dehydrogenase 2, chloroplastic [Porphyridium purpureum]			Metabolism;Metabolism;Metabolism;Metabolism	Global and overview maps;Global and overview maps;Global and overview maps;Amino acid metabolism	ko01100//Metabolic pathways;ko01110//Biosynthesis of secondary metabolites;ko01230//Biosynthesis of amino acids;ko00400//Phenylalanine, tyrosine and tryptophan biosynthesis	K15227;K15227;K15227;K15227	-	GO:0004665//prephenate dehydrogenase (NADP+) activity;GO:0008677//2-dehydropantoate 2-reductase activity;GO:0008977//prephenate dehydrogenase (NAD+) activity;GO:0050661//NADP binding;GO:0051287//NAD binding	GO:0006571//tyrosine biosynthetic process;GO:0015940//pantothenate biosynthetic process	--
Chr2	820001	1360000	upper	0.611293	evm.model.ctg000033_arrow_pilon.322	--	-			-	-	-	-	-	-	-	--
Chr2	820001	1360000	upper	0.611293	evm.model.ctg000033_arrow_pilon.324	nth	XP_005536385.1 similar to endonuclease III [Cyanidioschyzon merolae strain 10D] [Cyanidioschyzon merolae]			Genetic Information Processing	Replication and repair	ko03410//Base excision repair	K10773	-	GO:0003677//DNA binding;GO:0003906//DNA-(apurinic or apyrimidinic site) endonuclease activity;GO:0004844//uracil DNA N-glycosylase activity	GO:0006260//DNA replication;GO:0006281//DNA repair;GO:0006284//base-excision repair;GO:0006310//DNA recombination	--
Chr2	820001	1360000	upper	0.611293	evm.model.ctg000033_arrow_pilon.328	--	-			-	-	-	-	-	-	-	--
Chr2	820001	1360000	upper	0.611293	evm.model.ctg000033_arrow_pilon.329	--	-			-	-	-	-	-	-	-	--
Chr2	820001	1360000	upper	0.611293	evm.model.ctg000033_arrow_pilon.330	--	-			-	-	-	-	-	-	-	--
Chr2	820001	1360000	upper	0.611293	evm.model.ctg000033_arrow_pilon.331	--	-			-	-	-	-	-	-	-	--
Chr2	820001	1360000	upper	0.611293	evm.model.ctg000033_arrow_pilon.332	--	-			-	-	-	-	-	-	-	--
Chr2	820001	1360000	upper	0.611293	evm.model.ctg000033_arrow_pilon.333	--	-			-	-	-	-	-	-	-	--
Chr2	820001	1360000	upper	0.611293	evm.model.ctg000033_arrow_pilon.334	--	-			-	-	-	-	-	-	-	--
Chr2	820001	1360000	upper	0.611293	evm.model.ctg000033_arrow_pilon.336	--	-			-	-	-	-	-	-	-	--
Chr2	820001	1360000	upper	0.611293	evm.model.ctg000033_arrow_pilon.337	--	-			-	-	-	-	-	-	-	--
Chr2	820001	1360000	upper	0.611293	evm.model.ctg000033_arrow_pilon.338	--	-			-	-	-	-	-	-	-	--
Chr2	820001	1360000	upper	0.611293	evm.model.ctg000033_arrow_pilon.339	--	-			-	-	-	-	-	-	-	--
Chr2	820001	1360000	upper	0.611293	evm.model.ctg000033_arrow_pilon.340	--	-			-	-	-	-	-	-	-	--
Chr2	820001	1360000	upper	0.611293	evm.model.ctg000033_arrow_pilon.342	--	-			-	-	-	-	-	-	-	--
Chr2	820001	1360000	upper	0.611293	evm.model.ctg000033_arrow_pilon.343	--	-			-	-	-	-	-	-	-	--
Chr2	820001	1360000	upper	0.611293	evm.model.ctg000033_arrow_pilon.344	--	-			-	-	-	-	-	-	-	--
Chr2	820001	1360000	upper	0.611293	evm.model.ctg000033_arrow_pilon.345	--	-			-	-	-	-	-	GO:0000977//RNA polymerase II transcription regulatory region sequence-specific DNA binding;GO:0032422//purine-rich negative regulatory element binding	-	--
Chr2	820001	1360000	upper	0.611293	evm.model.ctg000033_arrow_pilon.346	--	-			-	-	-	-	-	-	-	--
Chr2	820001	1360000	upper	0.611293	evm.model.ctg000033_arrow_pilon.349	--	-			-	-	-	-	-	-	-	--
Chr2	820001	1360000	upper	0.611293	evm.model.ctg000033_arrow_pilon.350	--	-			-	-	-	-	-	-	-	--
Chr2	820001	1360000	upper	0.611293	evm.model.ctg000033_arrow_pilon.351	--	-			-	-	-	-	-	GO:0046912//acyltransferase, acyl groups converted into alkyl on transfer	-	--
Chr2	820001	1360000	upper	0.611293	evm.model.ctg000033_arrow_pilon.354	--	-			-	-	-	-	-	GO:0004757//sepiapterin reductase activity	GO:0006729//tetrahydrobiopterin biosynthetic process	--
Chr2	820001	1360000	upper	0.611293	evm.model.ctg000033_arrow_pilon.356	--	-			-	-	-	-	-	-	-	--
Chr2	820001	1360000	upper	0.611293	evm.model.ctg000033_arrow_pilon.358	--	-			-	-	-	-	-	-	-	--
Chr2	820001	1360000	upper	0.611293	evm.model.ctg000033_arrow_pilon.359	--	-			-	-	-	-	-	-	-	--
Chr2	820001	1360000	upper	0.611293	evm.model.ctg000033_arrow_pilon.360	--	PXF48472.1 Sirohydrochlorin ferrochelatase, chloroplastic [Gracilariopsis chorda]			Metabolism;Metabolism;Metabolism	Global and overview maps;Global and overview maps;Metabolism of cofactors and vitamins	ko01100//Metabolic pathways;ko01110//Biosynthesis of secondary metabolites;ko00860//Porphyrin metabolism	K03794;K03794;K03794	-	GO:0016829//lyase activity;GO:0016852//sirohydrochlorin cobaltochelatase activity	GO:0019251//anaerobic cobalamin biosynthetic process	--
Chr2	820001	1360000	upper	0.611293	evm.model.ctg000033_arrow_pilon.361	bipA	PXF39823.1 GTP-binding protein TypA/BipA-like [Gracilariopsis chorda]			-	-	-	-	GO:0005737//cytoplasm	GO:0000166//nucleotide binding;GO:0001882//nucleoside binding;GO:0001883//purine nucleoside binding;GO:0003674//molecular_function;GO:0003743//translation initiation factor activity;GO:0003746//translation elongation factor activity;GO:0003747//translation release factor activity;GO:0003824//catalytic activity;GO:0003924//GTPase activity;GO:0004781//sulfate adenylyltransferase (ATP) activity;GO:0…	GO:0000103//sulfate assimilation;GO:0001514//selenocysteine incorporation;GO:0005975//carbohydrate metabolic process;GO:0006412//translation;GO:0006413//translational initiation;GO:0006414//translational elongation;GO:0006415//translational termination;GO:0006950//response to stress;GO:0042254//ribosome biogenesis	--
Chr2	820001	1360000	upper	0.611293	evm.model.ctg000033_arrow_pilon.362	Npepl1	XP_002503893.1 aminopeptidase [Micromonas commoda]			-	-	-	-	GO:0005575//cellular_component;GO:0005622//intracellular anatomical structure;GO:0005737//cytoplasm	GO:0003674//molecular_function;GO:0003824//catalytic activity;GO:0004177//aminopeptidase activity;GO:0005488//binding;GO:0005515//protein binding;GO:0008233//peptidase activity;GO:0008235//metalloexopeptidase activity;GO:0008237//metallopeptidase activity;GO:0008238//exopeptidase activity;GO:0016787//hydrolase activity;GO:0030145//manganese ion binding;GO:0042802//identical protein binding;GO:004…	GO:0006508//proteolysis;GO:0006807//nitrogen compound metabolic process;GO:0008150//biological_process;GO:0008152//metabolic process;GO:0019538//protein metabolic process;GO:0040008//regulation of growth;GO:0040009//regulation of growth rate;GO:0043170//macromolecule metabolic process;GO:0044238//primary metabolic process;GO:0046662//regulation of oviposition;GO:0050789//regulation of biological …	--
Chr2	820001	1360000	upper	0.611293	evm.model.ctg000033_arrow_pilon.364	--	-			-	-	-	-	-	-	-	--
Chr2	820001	1360000	upper	0.611293	evm.model.ctg000033_arrow_pilon.366	--	-			-	-	-	-	-	-	-	--
Chr2	820001	1360000	upper	0.611293	evm.model.ctg000033_arrow_pilon.367	--	-			-	-	-	-	-	GO:0003677//DNA binding;GO:0008168//methyltransferase activity;GO:0008170//N-methyltransferase activity;GO:0008176//tRNA (guanine-N7-)-methyltransferase activity;GO:0008276//protein methyltransferase activity;GO:0008689//3-demethylubiquinone-9 3-O-methyltransferase activity;GO:0008757//S-adenosylmethionine-dependent methyltransferase activity	GO:0006306//DNA methylation;GO:0006400//tRNA modification;GO:0006412//translation;GO:0006744//ubiquinone biosynthetic process;GO:0008152//metabolic process;GO:0018364//peptidyl-glutamine methylation	--
Chr2	820001	1360000	upper	0.611293	evm.model.ctg000033_arrow_pilon.368	kmo	KAA8497864.1 Kynurenine 3-monooxygenase [Porphyridium purpureum]			Metabolism;Metabolism	Global and overview maps;Amino acid metabolism	ko01100//Metabolic pathways;ko00380//Tryptophan metabolism	K00486;K00486	-	GO:0016166//phytoene dehydrogenase activity;GO:0016491//oxidoreductase activity;GO:0016647//oxidoreductase activity, acting on the CH-NH group of donors, oxygen as acceptor;GO:0016701//oxidoreductase activity, acting on single donors with incorporation of molecular oxygen;GO:0018659//4-hydroxybenzoate 3-monooxygenase activity;GO:0045550//geranylgeranyl reductase activity;GO:0071949//FAD binding	GO:0006744//ubiquinone biosynthetic process;GO:0015995//chlorophyll biosynthetic process;GO:0016117//carotenoid biosynthetic process;GO:0018874//benzoate metabolic process;GO:0030494//bacteriochlorophyll biosynthetic process	--
Chr2	820001	1360000	upper	0.611293	evm.model.ctg000033_arrow_pilon.371	--	-			-	-	-	-	GO:0016021//integral component of membrane	-	-	--
Chr2	820001	1360000	upper	0.611293	evm.model.ctg000033_arrow_pilon.373	--	-			-	-	-	-	-	-	-	--
Chr2	820001	1360000	upper	0.611293	evm.model.ctg000033_arrow_pilon.374	--	GIL51582.1 hypothetical protein Vafri_7545 [Volvox africanus]			-	-	-	-	-	-	-	--
Chr2	820001	1360000	upper	0.611293	evm.model.ctg000033_arrow_pilon.375	--	-			-	-	-	-	GO:0000775//chromosome, centromeric region;GO:0005669//transcription factor TFIID complex	GO:0003677//DNA binding;GO:0003682//chromatin binding	GO:0006352//DNA-templated transcription, initiation	--
Chr2	820001	1360000	upper	0.611293	evm.model.ctg000033_arrow_pilon.377	--	-			-	-	-	-	-	-	-	--
Chr2	820001	1360000	upper	0.611293	evm.model.ctg000033_arrow_pilon.378	--	-			-	-	-	-	-	-	-	--
Chr2	820001	1360000	upper	0.611293	evm.model.ctg000033_arrow_pilon.379	--	-			-	-	-	-	-	-	-	--
Chr2	820001	1360000	upper	0.611293	evm.model.ctg000033_arrow_pilon.381	--	-			-	-	-	-	-	-	-	--
Chr2	820001	1360000	upper	0.611293	evm.model.ctg000033_arrow_pilon.382	--	-			-	-	-	-	-	-	-	--
Chr2	820001	1360000	upper	0.611293	evm.model.ctg000033_arrow_pilon.383	--	-			-	-	-	-	-	-	-	--
Chr2	820001	1360000	upper	0.611293	evm.model.ctg000033_arrow_pilon.384	--	-			-	-	-	-	-	-	-	--
Chr2	820001	1360000	upper	0.611293	evm.model.ctg000033_arrow_pilon.385	--	-			-	-	-	-	-	-	-	--
Chr2	820001	1360000	upper	0.611293	evm.model.ctg000033_arrow_pilon.388	--	-			-	-	-	-	-	-	-	--
Chr2	820001	1360000	upper	0.611293	evm.model.ctg000033_arrow_pilon.389	--	-			-	-	-	-	GO:0033644//host cell membrane	-	GO:0019042//viral latency	--
Chr2	820001	1360000	upper	0.611293	evm.model.ctg000033_arrow_pilon.390	--	-			-	-	-	-	-	-	-	--
Chr2	360001	730000	upper	0.495642	evm.model.ctg000033_arrow_pilon.144	Ca6	OSX75399.1 hypothetical protein BU14_0238s0022 [Porphyra umbilicalis]	BU14_0238s0022	Alpha-carbonic anhydrase domain-containing protein	Metabolism;Metabolism	Global and overview maps;Energy metabolism	ko01100//Metabolic pathways;ko00910//Nitrogen metabolism	K01674;K01674	-	GO:0003677//DNA binding	GO:0030261//chromosome condensation	--
Chr2	820001	1360000	upper	0.611293	evm.model.ctg000033_arrow_pilon.305	ubiE	OSX74655.1 hypothetical protein BU14_0275s0014 [Porphyra umbilicalis]	BU14_0275s0014	2-methoxy-6-polyprenyl-1,4-benzoquinol methylase, mitochondrial (EC 2.1.1.201) (Ubiquinone biosynthesis methyltransferase COQ5)	Metabolism;Metabolism;Metabolism	Global and overview maps;Global and overview maps;Metabolism of cofactors and vitamins	ko01100//Metabolic pathways;ko01110//Biosynthesis of secondary metabolites;ko00130//Ubiquinone and other terpenoid-quinone biosynthesis	K06127;K06127;K06127	-	GO:0008168//methyltransferase activity;GO:0008171//O-methyltransferase activity	GO:0008299//isoprenoid biosynthetic process;GO:0009102//biotin biosynthetic process;GO:0009234//menaquinone biosynthetic process	--
Chr1	5350001	5830000	lower	-0.737076	evm.model.ctg000055_arrow_pilon.130	thiE	OSX71011.1 hypothetical protein BU14_0617s0016, partial [Porphyra umbilicalis]	BU14_0617s0016	thiamine phosphate synthase (EC 2.5.1.3)	Metabolism;Metabolism	Global and overview maps;Metabolism of cofactors and vitamins	ko01100//Metabolic pathways;ko00730//Thiamine metabolism	K14154;K14154	-	GO:0004789//thiamine-phosphate diphosphorylase activity	GO:0009228//thiamine biosynthetic process	--
Chr1	7240001	8180000	lower	-0.526576	evm.model.ctg000091_arrow_pilon.291	--	OSX69062.1 hypothetical protein BU14_1910s0002 [Porphyra umbilicalis]	BU14_1910s0002	C-type lectin domain-containing protein	-	-	-	-	-	-	-	--
Chr1	5350001	5830000	lower	-0.737076	evm.model.ctg000055_arrow_pilon.112	PORA	OSX68475.1 hypothetical protein BU14_2734s0001 [Porphyra umbilicalis]	BU14_2734s0001	protochlorophyllide reductase (EC 1.3.1.33)	Metabolism;Metabolism;Metabolism	Global and overview maps;Global and overview maps;Metabolism of cofactors and vitamins	ko01100//Metabolic pathways;ko01110//Biosynthesis of secondary metabolites;ko00860//Porphyrin metabolism	K00218;K00218;K00218	-	GO:0003824//catalytic activity;GO:0004316//3-oxoacyl-[acyl-carrier-protein] reductase (NADPH) activity;GO:0008667//2,3-dihydro-2,3-dihydroxybenzoate dehydrogenase activity;GO:0008678//2-deoxy-D-gluconate 3-dehydrogenase activity;GO:0016491//oxidoreductase activity;GO:0016630//protochlorophyllide reductase activity;GO:0051287//NAD binding	GO:0000272//polysaccharide catabolic process;GO:0006633//fatty acid biosynthetic process;GO:0015995//chlorophyll biosynthetic process	--

## Sheet: C2H2
chromosome	start	end	gene	designation		length	score	cis-acting element	CDS sequence	protein sequence
Chr1	10230001	10450000	evm.model.ctg000091_arrow_pilon.842	PhC2H2.842	C2H2-type domain-containing protein	3219	C	MeJA、ABA、light、low-temperature	>evm.model.ctg000091_arrow_pilon.842 locus=Chr1:10296003:10301843:+ ATGGCCTTTCTCCCTATGCTCCCTGTGCCGGCGCACCTATCGTCTGTCGG CAGCGGCGGCTGGGGCGGCCCGCCCACTGCCCGGCGGCGGCCGACGCGGC CGCCGCGGCGCGGCCGTCGCCGCCGCCGCGGCGCGACCACGGCAGCTGGC AGCGTCACTCCCATCGGCGGCAGCGGCAGCGGCGACGCCAACAACGGCGA CGGCGGTGGTGGTGCGGACGGCGGCGGCGCGGACGACGCGGCGGCGCTGG CGACCCGCTTTGCGCGCGAGGCGGTGCGGCGGGGCGTGCCCGCCACGGCG GGCACCCCGCCGCGGCCGTCGGCGC…	>evm.model.ctg000091_arrow_pilon.842 transcript=evm.model.ctg000091_arrow_pilon.842 MAFLPMLPVPAHLSSVGSGGWGGPPTARRRPTRPPRRGRRRRRGATTAAGSVTPIGGSGS GDANNGDGGGGADGGGADDAAALATRFAREAVRRGVPATAGTPPRPSALVPPHVALTAAL EALQAGDVATAYAFAAPPPGALAADARAARTRCGGGGGGGDRATAAAAAATATAAAAAAG PAAAAVPGAVLLHATHVALEGPPVFWEAPMGRGGGADAATVAAAAAADGEPWAEEDRLVQ LVRVWPAPVAAARGDGGGGGGSGDGGDGGGRGGRRPPPVLVRVGMPLRRPRRRRRGHGPP PPPPPPLGPF…
Chr1	5350001	5830000	evm.model.ctg000055_arrow_pilon.73	PhC2H2.73	C2H2-type domain-containing protein	1218	A	MeJA、ABA、light、low-temperature	>evm.model.ctg000055_arrow_pilon.73 locus=Chr1:5721262:5722479:+ ATGCAAGTCGACACCCCCAAACCCATGGACGGTTCCCGAAACCGATTGGC CTCACCCCCGACCCGCCCTGCCGCCCTGGACTCCATGGCATCTGCCGGCC CTCCCAGCCAGCTCTACCCGTCGGACCTCTACGAGGGCATTTCCTTGCTC TCCAACGTGTGCGAACAAGTGAGCAGCACCCCGAACCACCCGTTGGGCCT CTCCACACCGACTACCCCGGCACCCGGCCTTACGCGGCCGCGTGACAGCG TGATGGCGCTGCTGTTGGCGGACGTGGCCGGCGGCCCGGCAGACTTCGAC CAGGCTGTGTGGTCGGGCTTCACCGCGG…	>evm.model.ctg000055_arrow_pilon.73 transcript=evm.model.ctg000055_arrow_pilon.73 MQVDTPKPMDGSRNRLASPPTRPAALDSMASAGPPSQLYPSDLYEGISLLSNVCEQVSST PNHPLGLSTPTTPAPGLTRPRDSVMALLLADVAGGPADFDQAVWSGFTAGQALKPAGSSS QIPPSSPISPPVVMHCPPGPACFGPQLLGVAANAGSELTPPTTTVPDGAPTAADAPITPS PPRRRPRRRADGLAGKTAKPRSKARTSGRKASPGSSTSSLGSEADSPASPLPTAEVAAGR RKPATAAGAPTHTCKVPGCNRAFARTYNLSTHMRTHTGDCPYACEDKSCAKKFKWKSSLT SHRKFHEKREAE…
Chr1	5350001	5830000	evm.model.ctg000055_arrow_pilon.94	PhC2H2.94	C2H2-type domain-containing protein	1449	A	MeJA、ABA、light、auxin	>evm.model.ctg000055_arrow_pilon.94 locus=Chr1:5653942:5655390:- ATGACGACTGCCGTGGCTGGTCCCTGCGTTGTGCGGCCATCTCCCCCTGT GCCCGATAGCCTGACCAGTATGACTGCCGCTCGGCTCACCTCCCCTGTTC CTTCCCCCGCTGCGTCGGTCGGGTCCCCAGTGTCGTCCGGCGCGCCTGCT GCGGCGGTGCCCAAGACAGCGGCTGTGACGACGGCGGTGACGCCGTCCCC GTCGGAGCGGTACGGCTGTCCCCACCCGGGGTGCTCGCGCGCTTTCTCAA GGTCCTACAACCTGAAGGCCCACCGTCGCATCCATAGCGGCGACCGCCCG TTTGTGTGCGCTGTGCCTGCTTGTGGCA…	>evm.model.ctg000055_arrow_pilon.94 transcript=evm.model.ctg000055_arrow_pilon.94 MTTAVAGPCVVRPSPPVPDSLTSMTAARLTSPVPSPAASVGSPVSSGAPAAAVPKTAAVT TAVTPSPSERYGCPHPGCSRAFSRSYNLKAHRRIHSGDRPFVCAVPACGKTFRWRSSLTS HTAWHARQGDRPTPVLTGSAAKGKPTAAAAAAAAAAAVAATAAATTAAAAAAAVGTAAAT AVAGSSTVKAAAAPPAAARAADVPKPVTAAPVTNAPQRPTTSTTAGVPAQQQGVVVPVAP APAPVVRPVGPPSVMQPPVASVAAKPRDPSVTVAPAATVPAMCVPPRASGHMTAVRAPVV ACPQPPMRLSSP…
Chr2	820001	1360000	evm.model.ctg000033_arrow_pilon.291	PhC2H2.291	C2H2-type domain-containing protein	3933	C	MeJA、ABA、light	>evm.model.ctg000033_arrow_pilon.291 locus=Chr2:1025247:1029179:- ATGGACATTGGCGTCGGGGAGCGGGATGCCCGTCGTGGTGGGGGTGTGGC CGATGGGACGGGCGGTGACGTCGACGGTGGCGGCGGTGGCGGCGGCGGCG GCGGGTGCGCGACGGCGGCGGCAGCGTCGGCCGCCAGTGGCGGCGACGGC GGCGCCCGTGGTGGTGGTGGTGGTGGTAGTGGTGGTGGTGGTGGTGGCGG CGGCAGCGACGGCACCAGCGGCGCTGCCAGCGACGCTGCCGGCGACGCTG TCGTCGCCGGTGGTGGTGGTGGTGGTGGTGGCAGTAGCTGCGGCAGCAGC AGCGGTGGCTGTCGGCGCAGTGATGGC…	>evm.model.ctg000033_arrow_pilon.291 transcript=evm.model.ctg000033_arrow_pilon.291 MDIGVGERDARRGGGVADGTGGDVDGGGGGGGGGGCATAAAASAASGGDGGARGGGGGGS GGGGGGGGSDGTSGAASDAAGDAVVAGGGGGGGGSSCGSSSGGCRRSDGGGAASGGDLTT AVVPAALPLRDVDGDDGGGLVKGVDEEVDGGDSPSVGRYDMYGDVVDNLLWQHHDDGGGV STSPLSPRALLLASPPVGPAEGDAEGGNALALPPPSLVYGAPCGALAGAPAGRGRMDEPA AAAGGGVAGVPLLPPGPAVVVGADGGDGGGTPAPPHLSPPVTPPPVAELPTAAAAAHAHM MALLASQPLP…

## Sheet: primer
gene	Primers	experiment	sequences
PhC2H2.94	q94-F	qRT-PCR	GCGAGCCGCAGACGAAGAA
	q94-R		TGCCTGGTGAGATGCAAGTGAA
PhC2H2.73	q73-F		TTCCCAGATTCCACCCTCGTC
	q73-R		CGGCTTGGCAGTCTTCCCT
PhC2H2.291	q291-F		ACCACGCGTTCTACCCATCCG
	q291-R		CCGCAGCAGCTCGTTGTCATC
PhC2H2.842	q842-F		GAGGGGCTGCTGTTTGGGACGA
	q842-R		CGTGCCCACAGGCTCTGCGAC
PhUBC	UBC-F		TCACAACGAGGATTTACCACC
	UBC-R		GAGGAGCACCTTGGAAACG
PhTubulin	TubulinQF		CTCGCTTCGCTTTGACGGTG
	TubulinQR		CGTGGTACGCCTTCTCGGC
PhC2H2.94	94-F	PCR	ATGACGACTGCCGTGGCTGGTC
	94-R		CTAGTGTTCCGGGAAGAGAGACTGCAGC
	94-pchlamy-F		ttgcaggagattcgaggtaccATGACGACTGCCGTGGCTG
	94-pchlamy-R		atcatatggcggccgctgcagCTAGTGTTCCGGGAAGAGAGACTG
	Halo-F	DAP-seq	CTGAATCTGCTGCAAGAAGAC
	Halo-R		TGCTAGTTATTGCTCAGCGGTG
	94-Halo-F		agcccgaattcgtttgatatcATGACGACTGCCGTGGCTG
	94-Halo-R		cagagcgataacgcgaagcttCTAGTGTTCCGGGAAGAGAGACTG
	ZJY-1F	Transgenic	ATGACGACTGCCGTGGC
	ZJY-1R		CTGCTGCCTTCACGGTACTC
	ZJY-2F		GGCTCGAGTACCGTGAAGG
	ZJY-2R		ACCACTCCATCAGGAGGTGA
	ZJY-3F		CTTCACCTCCTGATGGAGTG
	ZJY-3R		CTAGTGTTCCGGGAAGAGAGA
