# Supplementary material for: Genome-Wide Identification and Functional Analysis of C2H2 Zinc Finger Transcription Factor Genes in the Intertidal Macroalga Pyropia haitanensis
Source: Int J Mol Sci. 2025 Apr 24;26(9):4042. doi: 10.3390/ijms26094042 (PMC12071319; doi:10.3390/ijms26094042)
Supplement: Supplementary file 1 [file ijms-26-04042-s001.zip › Table S3ú║Cis-acting, physicochemical properties.xls]

## Sheet: cis-acting element
gene ID	location		start	end	cis-actin regulatory element
evm.model.ctg000005_arrow_pilon.137	866	6	846	892	cis-acting element involved in low-temperature responsiveness
evm.model.ctg000005_arrow_pilon.137	818	6	798	844	cis-acting regulatory element involved in light responsiveness
evm.model.ctg000005_arrow_pilon.137	935	6	915	961	cis-acting regulatory element involved in light responsiveness			auxin-responsive element	number
evm.model.ctg000005_arrow_pilon.137	1272	8	1252	1300	cis-acting regulatory element involved in light responsiveness			cis-acting regulatory element involved in the MeJA-responsiveness	1080	0.396
evm.model.ctg000005_arrow_pilon.137	1273	6	1253	1299	cis-acting regulatory element involved in light responsiveness			cis-acting element involved in the abscisic acid responsiveness	775	0.284
evm.model.ctg000005_arrow_pilon.137	1896	6	1876	1922	cis-acting regulatory element involved in light responsiveness			cis-acting regulatory element involved in light responsiveness	763	0.287
evm.model.ctg000005_arrow_pilon.137	370	5	350	395	cis-acting regulatory element involved in the MeJA-responsiveness			cis-acting element involved in low-temperature responsiveness	52	0.019
evm.model.ctg000005_arrow_pilon.137	521	5	501	546	cis-acting regulatory element involved in the MeJA-responsiveness			cis-acting element involved in light responsiveness	19	0.006
evm.model.ctg000005_arrow_pilon.137	1427	5	1407	1452	cis-acting regulatory element involved in the MeJA-responsiveness			cis-acting regulatory element involved in auxin responsiveness	13	0.0047
evm.model.ctg000005_arrow_pilon.137	935	6	915	961	cis-acting regulatory element involved in light responsiveness			cis-acting element involved in salicylic acid responsiveness	12	0.0044
evm.model.ctg000005_arrow_pilon.137	819	5	799	844	cis-acting element involved in the abscisic acid responsiveness			cis-acting element involved in gibberellin-responsiveness	6	0.0022
evm.model.ctg000005_arrow_pilon.137	935	6	915	961	cis-acting element involved in the abscisic acid responsiveness			cis-acting element involved in defense and stress responsiveness	5	0.0018
evm.model.ctg000005_arrow_pilon.137	936	5	916	961	cis-acting element involved in the abscisic acid responsiveness
evm.model.ctg000005_arrow_pilon.137	1273	5	1253	1298	cis-acting element involved in the abscisic acid responsiveness
evm.model.ctg000005_arrow_pilon.137	370	5	350	395	cis-acting regulatory element involved in the MeJA-responsiveness
evm.model.ctg000005_arrow_pilon.137	521	5	501	546	cis-acting regulatory element involved in the MeJA-responsiveness
evm.model.ctg000005_arrow_pilon.137	1427	5	1407	1452	cis-acting regulatory element involved in the MeJA-responsiveness
evm.model.ctg000005_arrow_pilon.389	16	5	-4	41	cis-acting regulatory element involved in the MeJA-responsiveness
evm.model.ctg000005_arrow_pilon.389	556	5	536	581	cis-acting regulatory element involved in the MeJA-responsiveness
evm.model.ctg000005_arrow_pilon.389	583	5	563	608	cis-acting regulatory element involved in the MeJA-responsiveness
evm.model.ctg000005_arrow_pilon.389	47	6	27	73	cis-acting regulatory element involved in light responsiveness
evm.model.ctg000005_arrow_pilon.389	416	6	396	442	cis-acting regulatory element involved in light responsiveness
evm.model.ctg000005_arrow_pilon.389	990	6	970	1016	cis-acting regulatory element involved in light responsiveness
evm.model.ctg000005_arrow_pilon.389	1175	9	1155	1204	cis-acting regulatory element involved in light responsiveness
evm.model.ctg000005_arrow_pilon.389	1177	6	1157	1203	cis-acting regulatory element involved in light responsiveness
evm.model.ctg000005_arrow_pilon.389	1735	6	1715	1761	cis-acting regulatory element involved in light responsiveness
evm.model.ctg000005_arrow_pilon.389	1788	6	1768	1814	cis-acting regulatory element involved in light responsiveness
evm.model.ctg000005_arrow_pilon.389	1827	6	1807	1853	cis-acting regulatory element involved in light responsiveness
evm.model.ctg000005_arrow_pilon.389	16	5	-4	41	cis-acting regulatory element involved in the MeJA-responsiveness
evm.model.ctg000005_arrow_pilon.389	556	5	536	581	cis-acting regulatory element involved in the MeJA-responsiveness
evm.model.ctg000005_arrow_pilon.389	583	5	563	608	cis-acting regulatory element involved in the MeJA-responsiveness
evm.model.ctg000005_arrow_pilon.389	990	6	970	1016	cis-acting regulatory element involved in light responsiveness
evm.model.ctg000005_arrow_pilon.389	1177	6	1157	1203	cis-acting regulatory element involved in light responsiveness
evm.model.ctg000005_arrow_pilon.389	487	9	467	516	cis-acting element involved in salicylic acid responsiveness
evm.model.ctg000005_arrow_pilon.389	332	7	312	359	cis-acting element involved in the abscisic acid responsiveness
evm.model.ctg000005_arrow_pilon.389	988	9	968	1017	cis-acting element involved in the abscisic acid responsiveness
evm.model.ctg000005_arrow_pilon.389	990	6	970	1016	cis-acting element involved in the abscisic acid responsiveness
evm.model.ctg000005_arrow_pilon.389	991	5	971	1016	cis-acting element involved in the abscisic acid responsiveness
evm.model.ctg000005_arrow_pilon.389	1175	9	1155	1204	cis-acting element involved in the abscisic acid responsiveness
evm.model.ctg000005_arrow_pilon.389	1177	6	1157	1203	cis-acting element involved in the abscisic acid responsiveness
evm.model.ctg000005_arrow_pilon.389	1178	5	1158	1203	cis-acting element involved in the abscisic acid responsiveness
evm.model.ctg000005_arrow_pilon.389	1563	9	1543	1592	cis-acting element involved in the abscisic acid responsiveness
evm.model.ctg000005_arrow_pilon.389	1736	5	1716	1761	cis-acting element involved in the abscisic acid responsiveness
evm.model.ctg000005_arrow_pilon.389	1980	9	1960	2009	cis-acting element involved in the abscisic acid responsiveness
evm.model.ctg000005_arrow_pilon.479	299	6	279	325	cis-acting regulatory element involved in light responsiveness
evm.model.ctg000005_arrow_pilon.479	473	8	453	501	cis-acting regulatory element involved in light responsiveness
evm.model.ctg000005_arrow_pilon.479	474	6	454	500	cis-acting regulatory element involved in light responsiveness
evm.model.ctg000005_arrow_pilon.479	616	6	596	642	cis-acting regulatory element involved in light responsiveness
evm.model.ctg000005_arrow_pilon.479	1344	6	1324	1370	cis-acting regulatory element involved in light responsiveness
evm.model.ctg000005_arrow_pilon.479	458	5	438	483	cis-acting regulatory element involved in the MeJA-responsiveness
evm.model.ctg000005_arrow_pilon.479	1283	5	1263	1308	cis-acting regulatory element involved in the MeJA-responsiveness
evm.model.ctg000005_arrow_pilon.479	1418	5	1398	1443	cis-acting regulatory element involved in the MeJA-responsiveness
evm.model.ctg000005_arrow_pilon.479	1762	5	1742	1787	cis-acting regulatory element involved in the MeJA-responsiveness
evm.model.ctg000005_arrow_pilon.479	1815	5	1795	1840	cis-acting regulatory element involved in the MeJA-responsiveness
evm.model.ctg000005_arrow_pilon.479	474	5	454	499	cis-acting element involved in the abscisic acid responsiveness
evm.model.ctg000005_arrow_pilon.479	552	5	532	577	cis-acting element involved in the abscisic acid responsiveness
evm.model.ctg000005_arrow_pilon.479	616	5	596	641	cis-acting element involved in the abscisic acid responsiveness
evm.model.ctg000005_arrow_pilon.479	1077	5	1057	1102	cis-acting element involved in the abscisic acid responsiveness
evm.model.ctg000005_arrow_pilon.479	1344	5	1324	1369	cis-acting element involved in the abscisic acid responsiveness
evm.model.ctg000005_arrow_pilon.479	551	6	531	577	cis-acting regulatory element involved in light responsiveness
evm.model.ctg000005_arrow_pilon.479	1077	6	1057	1103	cis-acting regulatory element involved in light responsiveness
evm.model.ctg000005_arrow_pilon.479	458	5	438	483	cis-acting regulatory element involved in the MeJA-responsiveness
evm.model.ctg000005_arrow_pilon.479	1283	5	1263	1308	cis-acting regulatory element involved in the MeJA-responsiveness
evm.model.ctg000005_arrow_pilon.479	1418	5	1398	1443	cis-acting regulatory element involved in the MeJA-responsiveness
evm.model.ctg000005_arrow_pilon.479	1762	5	1742	1787	cis-acting regulatory element involved in the MeJA-responsiveness
evm.model.ctg000005_arrow_pilon.479	1815	5	1795	1840	cis-acting regulatory element involved in the MeJA-responsiveness
evm.model.ctg000005_arrow_pilon.561	1196	11	1176	1227	cis-acting regulatory element involved in light responsiveness
evm.model.ctg000005_arrow_pilon.561	634	5	614	659	cis-acting regulatory element involved in the MeJA-responsiveness
evm.model.ctg000005_arrow_pilon.561	908	5	888	933	cis-acting regulatory element involved in the MeJA-responsiveness
evm.model.ctg000005_arrow_pilon.561	1182	5	1162	1207	cis-acting regulatory element involved in the MeJA-responsiveness
evm.model.ctg000005_arrow_pilon.561	1230	5	1210	1255	cis-acting regulatory element involved in the MeJA-responsiveness
evm.model.ctg000005_arrow_pilon.561	1253	5	1233	1278	cis-acting regulatory element involved in the MeJA-responsiveness
evm.model.ctg000005_arrow_pilon.561	1329	5	1309	1354	cis-acting regulatory element involved in the MeJA-responsiveness
evm.model.ctg000005_arrow_pilon.561	1583	5	1563	1608	cis-acting regulatory element involved in the MeJA-responsiveness
evm.model.ctg000005_arrow_pilon.561	1823	5	1803	1848	cis-acting regulatory element involved in the MeJA-responsiveness
evm.model.ctg000005_arrow_pilon.561	1941	5	1921	1966	cis-acting regulatory element involved in the MeJA-responsiveness
evm.model.ctg000005_arrow_pilon.561	246	6	226	272	cis-acting regulatory element involved in light responsiveness
evm.model.ctg000005_arrow_pilon.561	603	6	583	629	cis-acting regulatory element involved in light responsiveness
evm.model.ctg000005_arrow_pilon.561	632	6	612	658	cis-acting regulatory element involved in light responsiveness
evm.model.ctg000005_arrow_pilon.561	906	6	886	932	cis-acting regulatory element involved in light responsiveness
evm.model.ctg000005_arrow_pilon.561	1079	6	1059	1105	cis-acting regulatory element involved in light responsiveness
evm.model.ctg000005_arrow_pilon.561	1907	6	1887	1933	cis-acting regulatory element involved in light responsiveness
evm.model.ctg000005_arrow_pilon.561	720	7	700	747	cis-acting element involved in gibberellin-responsiveness
evm.model.ctg000005_arrow_pilon.561	462	6	442	488	cis-acting regulatory element involved in light responsiveness
evm.model.ctg000005_arrow_pilon.561	247	5	227	272	cis-acting element involved in the abscisic acid responsiveness
evm.model.ctg000005_arrow_pilon.561	463	5	443	488	cis-acting element involved in the abscisic acid responsiveness
evm.model.ctg000005_arrow_pilon.561	632	5	612	657	cis-acting element involved in the abscisic acid responsiveness
evm.model.ctg000005_arrow_pilon.561	906	5	886	931	cis-acting element involved in the abscisic acid responsiveness
evm.model.ctg000005_arrow_pilon.561	969	7	949	996	cis-acting element involved in the abscisic acid responsiveness
evm.model.ctg000005_arrow_pilon.561	1080	5	1060	1105	cis-acting element involved in the abscisic acid responsiveness
evm.model.ctg000005_arrow_pilon.561	634	5	614	659	cis-acting regulatory element involved in the MeJA-responsiveness
evm.model.ctg000005_arrow_pilon.561	908	5	888	933	cis-acting regulatory element involved in the MeJA-responsiveness
evm.model.ctg000005_arrow_pilon.561	1182	5	1162	1207	cis-acting regulatory element involved in the MeJA-responsiveness
evm.model.ctg000005_arrow_pilon.561	1230	5	1210	1255	cis-acting regulatory element involved in the MeJA-responsiveness
evm.model.ctg000005_arrow_pilon.561	1253	5	1233	1278	cis-acting regulatory element involved in the MeJA-responsiveness
evm.model.ctg000005_arrow_pilon.561	1329	5	1309	1354	cis-acting regulatory element involved in the MeJA-responsiveness
evm.model.ctg000005_arrow_pilon.561	1583	5	1563	1608	cis-acting regulatory element involved in the MeJA-responsiveness
evm.model.ctg000005_arrow_pilon.561	1823	5	1803	1848	cis-acting regulatory element involved in the MeJA-responsiveness
evm.model.ctg000005_arrow_pilon.561	1941	5	1921	1966	cis-acting regulatory element involved in the MeJA-responsiveness
evm.model.ctg000033_arrow_pilon.10	698	9	678	727	cis-acting element involved in light responsiveness
evm.model.ctg000033_arrow_pilon.10	811	6	791	837	cis-acting regulatory element involved in light responsiveness
evm.model.ctg000033_arrow_pilon.10	715	5	695	740	cis-acting element involved in the abscisic acid responsiveness
evm.model.ctg000033_arrow_pilon.10	812	5	792	837	cis-acting element involved in the abscisic acid responsiveness
evm.model.ctg000033_arrow_pilon.10	976	5	956	1001	cis-acting element involved in the abscisic acid responsiveness
evm.model.ctg000033_arrow_pilon.10	1410	5	1390	1435	cis-acting element involved in the abscisic acid responsiveness
evm.model.ctg000033_arrow_pilon.10	1972	7	1952	1999	cis-acting element involved in the abscisic acid responsiveness
evm.model.ctg000033_arrow_pilon.10	647	5	627	672	cis-acting regulatory element involved in the MeJA-responsiveness
evm.model.ctg000033_arrow_pilon.10	683	5	663	708	cis-acting regulatory element involved in the MeJA-responsiveness
evm.model.ctg000033_arrow_pilon.10	717	5	697	742	cis-acting regulatory element involved in the MeJA-responsiveness
evm.model.ctg000033_arrow_pilon.10	807	5	787	832	cis-acting regulatory element involved in the MeJA-responsiveness
evm.model.ctg000033_arrow_pilon.10	1293	5	1273	1318	cis-acting regulatory element involved in the MeJA-responsiveness
evm.model.ctg000033_arrow_pilon.10	1835	5	1815	1860	cis-acting regulatory element involved in the MeJA-responsiveness
evm.model.ctg000033_arrow_pilon.10	945	11	925	976	cis-acting regulatory element involved in light responsiveness
evm.model.ctg000033_arrow_pilon.10	130	6	110	156	cis-acting regulatory element involved in light responsiveness
evm.model.ctg000033_arrow_pilon.10	463	6	443	489	cis-acting regulatory element involved in light responsiveness
evm.model.ctg000033_arrow_pilon.10	715	6	695	741	cis-acting regulatory element involved in light responsiveness
evm.model.ctg000033_arrow_pilon.10	975	6	955	1001	cis-acting regulatory element involved in light responsiveness
evm.model.ctg000033_arrow_pilon.10	1410	6	1390	1436	cis-acting regulatory element involved in light responsiveness
evm.model.ctg000033_arrow_pilon.10	647	5	627	672	cis-acting regulatory element involved in the MeJA-responsiveness
evm.model.ctg000033_arrow_pilon.10	683	5	663	708	cis-acting regulatory element involved in the MeJA-responsiveness
evm.model.ctg000033_arrow_pilon.10	717	5	697	742	cis-acting regulatory element involved in the MeJA-responsiveness
evm.model.ctg000033_arrow_pilon.10	807	5	787	832	cis-acting regulatory element involved in the MeJA-responsiveness
evm.model.ctg000033_arrow_pilon.10	1293	5	1273	1318	cis-acting regulatory element involved in the MeJA-responsiveness
evm.model.ctg000033_arrow_pilon.10	1835	5	1815	1860	cis-acting regulatory element involved in the MeJA-responsiveness
evm.model.ctg000033_arrow_pilon.1034	53	9	33	82	cis-acting regulatory element involved in light responsiveness
evm.model.ctg000033_arrow_pilon.1034	55	6	35	81	cis-acting regulatory element involved in light responsiveness
evm.model.ctg000033_arrow_pilon.1034	540	6	520	566	cis-acting regulatory element involved in light responsiveness
evm.model.ctg000033_arrow_pilon.1034	784	11	764	815	cis-acting regulatory element involved in light responsiveness
evm.model.ctg000033_arrow_pilon.1034	867	6	847	893	cis-acting regulatory element involved in light responsiveness
evm.model.ctg000033_arrow_pilon.1034	162	5	142	187	cis-acting regulatory element involved in the MeJA-responsiveness
evm.model.ctg000033_arrow_pilon.1034	203	5	183	228	cis-acting regulatory element involved in the MeJA-responsiveness
evm.model.ctg000033_arrow_pilon.1034	965	5	945	990	cis-acting regulatory element involved in the MeJA-responsiveness
evm.model.ctg000033_arrow_pilon.1034	1022	5	1002	1047	cis-acting regulatory element involved in the MeJA-responsiveness
evm.model.ctg000033_arrow_pilon.1034	162	5	142	187	cis-acting regulatory element involved in the MeJA-responsiveness
evm.model.ctg000033_arrow_pilon.1034	203	5	183	228	cis-acting regulatory element involved in the MeJA-responsiveness
evm.model.ctg000033_arrow_pilon.1034	965	5	945	990	cis-acting regulatory element involved in the MeJA-responsiveness
evm.model.ctg000033_arrow_pilon.1034	1022	5	1002	1047	cis-acting regulatory element involved in the MeJA-responsiveness
evm.model.ctg000033_arrow_pilon.1034	319	9	299	348	cis-acting element involved in light responsiveness
evm.model.ctg000033_arrow_pilon.1034	55	6	35	81	cis-acting regulatory element involved in light responsiveness
evm.model.ctg000033_arrow_pilon.1034	787	6	767	813	cis-acting regulatory element involved in light responsiveness
evm.model.ctg000033_arrow_pilon.1034	53	9	33	82	cis-acting element involved in the abscisic acid responsiveness
evm.model.ctg000033_arrow_pilon.1034	55	6	35	81	cis-acting element involved in the abscisic acid responsiveness
evm.model.ctg000033_arrow_pilon.1034	56	5	36	81	cis-acting element involved in the abscisic acid responsiveness
evm.model.ctg000033_arrow_pilon.1034	540	5	520	565	cis-acting element involved in the abscisic acid responsiveness
evm.model.ctg000033_arrow_pilon.1034	785	9	765	814	cis-acting element involved in the abscisic acid responsiveness
evm.model.ctg000033_arrow_pilon.1034	788	5	768	813	cis-acting element involved in the abscisic acid responsiveness
evm.model.ctg000033_arrow_pilon.1034	796	9	776	825	cis-acting element involved in the abscisic acid responsiveness
evm.model.ctg000033_arrow_pilon.1034	867	5	847	892	cis-acting element involved in the abscisic acid responsiveness
evm.model.ctg000033_arrow_pilon.1082	851	6	831	877	cis-acting element involved in low-temperature responsiveness
evm.model.ctg000033_arrow_pilon.1082	369	5	349	394	cis-acting regulatory element involved in the MeJA-responsiveness
evm.model.ctg000033_arrow_pilon.1082	582	5	562	607	cis-acting regulatory element involved in the MeJA-responsiveness
evm.model.ctg000033_arrow_pilon.1082	716	5	696	741	cis-acting regulatory element involved in the MeJA-responsiveness
evm.model.ctg000033_arrow_pilon.1082	1090	5	1070	1115	cis-acting regulatory element involved in the MeJA-responsiveness
evm.model.ctg000033_arrow_pilon.1082	1217	5	1197	1242	cis-acting regulatory element involved in the MeJA-responsiveness
evm.model.ctg000033_arrow_pilon.1082	1248	5	1228	1273	cis-acting regulatory element involved in the MeJA-responsiveness
evm.model.ctg000033_arrow_pilon.1082	1251	5	1231	1276	cis-acting regulatory element involved in the MeJA-responsiveness
evm.model.ctg000033_arrow_pilon.1082	1279	5	1259	1304	cis-acting regulatory element involved in the MeJA-responsiveness
evm.model.ctg000033_arrow_pilon.1082	1377	5	1357	1402	cis-acting regulatory element involved in the MeJA-responsiveness
evm.model.ctg000033_arrow_pilon.1082	1412	5	1392	1437	cis-acting regulatory element involved in the MeJA-responsiveness
evm.model.ctg000033_arrow_pilon.1082	1584	5	1564	1609	cis-acting regulatory element involved in the MeJA-responsiveness
evm.model.ctg000033_arrow_pilon.1082	1732	5	1712	1757	cis-acting regulatory element involved in the MeJA-responsiveness
evm.model.ctg000033_arrow_pilon.1082	1801	5	1781	1826	cis-acting regulatory element involved in the MeJA-responsiveness
evm.model.ctg000033_arrow_pilon.1082	1852	5	1832	1877	cis-acting regulatory element involved in the MeJA-responsiveness
evm.model.ctg000033_arrow_pilon.1082	306	6	286	332	cis-acting regulatory element involved in light responsiveness
evm.model.ctg000033_arrow_pilon.1082	688	6	668	714	cis-acting regulatory element involved in light responsiveness
evm.model.ctg000033_arrow_pilon.1082	1436	6	1416	1462	cis-acting regulatory element involved in light responsiveness
evm.model.ctg000033_arrow_pilon.1082	1459	9	1439	1488	cis-acting regulatory element involved in light responsiveness
evm.model.ctg000033_arrow_pilon.1082	1460	6	1440	1486	cis-acting regulatory element involved in light responsiveness
evm.model.ctg000033_arrow_pilon.1082	1903	6	1883	1929	cis-acting regulatory element involved in light responsiveness
evm.model.ctg000033_arrow_pilon.1082	441	6	421	467	cis-acting regulatory element involved in light responsiveness
evm.model.ctg000033_arrow_pilon.1082	669	10	649	699	cis-acting regulatory element involved in light responsiveness
evm.model.ctg000033_arrow_pilon.1082	802	6	782	828	cis-acting regulatory element involved in light responsiveness
evm.model.ctg000033_arrow_pilon.1082	1460	6	1440	1486	cis-acting regulatory element involved in light responsiveness
evm.model.ctg000033_arrow_pilon.1082	232	9	212	261	cis-acting element involved in the abscisic acid responsiveness
evm.model.ctg000033_arrow_pilon.1082	304	9	284	333	cis-acting element involved in the abscisic acid responsiveness
evm.model.ctg000033_arrow_pilon.1082	307	5	287	332	cis-acting element involved in the abscisic acid responsiveness
evm.model.ctg000033_arrow_pilon.1082	442	5	422	467	cis-acting element involved in the abscisic acid responsiveness
evm.model.ctg000033_arrow_pilon.1082	602	7	582	629	cis-acting element involved in the abscisic acid responsiveness
evm.model.ctg000033_arrow_pilon.1082	688	5	668	713	cis-acting element involved in the abscisic acid responsiveness
evm.model.ctg000033_arrow_pilon.1082	802	5	782	827	cis-acting element involved in the abscisic acid responsiveness
evm.model.ctg000033_arrow_pilon.1082	1458	9	1438	1487	cis-acting element involved in the abscisic acid responsiveness
evm.model.ctg000033_arrow_pilon.1082	1460	6	1440	1486	cis-acting element involved in the abscisic acid responsiveness
evm.model.ctg000033_arrow_pilon.1082	1461	5	1441	1486	cis-acting element involved in the abscisic acid responsiveness
evm.model.ctg000033_arrow_pilon.1082	1721	9	1701	1750	cis-acting element involved in the abscisic acid responsiveness
evm.model.ctg000033_arrow_pilon.1082	369	5	349	394	cis-acting regulatory element involved in the MeJA-responsiveness
evm.model.ctg000033_arrow_pilon.1082	582	5	562	607	cis-acting regulatory element involved in the MeJA-responsiveness
evm.model.ctg000033_arrow_pilon.1082	716	5	696	741	cis-acting regulatory element involved in the MeJA-responsiveness
evm.model.ctg000033_arrow_pilon.1082	1090	5	1070	1115	cis-acting regulatory element involved in the MeJA-responsiveness
evm.model.ctg000033_arrow_pilon.1082	1217	5	1197	1242	cis-acting regulatory element involved in the MeJA-responsiveness
evm.model.ctg000033_arrow_pilon.1082	1248	5	1228	1273	cis-acting regulatory element involved in the MeJA-responsiveness
evm.model.ctg000033_arrow_pilon.1082	1251	5	1231	1276	cis-acting regulatory element involved in the MeJA-responsiveness
evm.model.ctg000033_arrow_pilon.1082	1279	5	1259	1304	cis-acting regulatory element involved in the MeJA-responsiveness
evm.model.ctg000033_arrow_pilon.1082	1377	5	1357	1402	cis-acting regulatory element involved in the MeJA-responsiveness
evm.model.ctg000033_arrow_pilon.1082	1412	5	1392	1437	cis-acting regulatory element involved in the MeJA-responsiveness
evm.model.ctg000033_arrow_pilon.1082	1584	5	1564	1609	cis-acting regulatory element involved in the MeJA-responsiveness
evm.model.ctg000033_arrow_pilon.1082	1732	5	1712	1757	cis-acting regulatory element involved in the MeJA-responsiveness
evm.model.ctg000033_arrow_pilon.1082	1801	5	1781	1826	cis-acting regulatory element involved in the MeJA-responsiveness
evm.model.ctg000033_arrow_pilon.1082	1852	5	1832	1877	cis-acting regulatory element involved in the MeJA-responsiveness
evm.model.ctg000033_arrow_pilon.1127	32	5	12	57	cis-acting regulatory element involved in the MeJA-responsiveness
evm.model.ctg000033_arrow_pilon.1127	304	5	284	329	cis-acting regulatory element involved in the MeJA-responsiveness
evm.model.ctg000033_arrow_pilon.1127	336	5	316	361	cis-acting regulatory element involved in the MeJA-responsiveness
evm.model.ctg000033_arrow_pilon.1127	431	5	411	456	cis-acting regulatory element involved in the MeJA-responsiveness
evm.model.ctg000033_arrow_pilon.1127	1079	5	1059	1104	cis-acting regulatory element involved in the MeJA-responsiveness
evm.model.ctg000033_arrow_pilon.1127	1096	5	1076	1121	cis-acting regulatory element involved in the MeJA-responsiveness
evm.model.ctg000033_arrow_pilon.1127	1108	5	1088	1133	cis-acting regulatory element involved in the MeJA-responsiveness
evm.model.ctg000033_arrow_pilon.1127	1510	5	1490	1535	cis-acting regulatory element involved in the MeJA-responsiveness
evm.model.ctg000033_arrow_pilon.1127	1933	5	1913	1958	cis-acting regulatory element involved in the MeJA-responsiveness
evm.model.ctg000033_arrow_pilon.1127	865	6	845	891	cis-acting regulatory element involved in light responsiveness
evm.model.ctg000033_arrow_pilon.1127	1182	6	1162	1208	cis-acting regulatory element involved in light responsiveness
evm.model.ctg000033_arrow_pilon.1127	1246	6	1226	1272	cis-acting regulatory element involved in light responsiveness
evm.model.ctg000033_arrow_pilon.1127	1405	6	1385	1431	cis-acting regulatory element involved in light responsiveness
evm.model.ctg000033_arrow_pilon.1127	1707	6	1687	1733	cis-acting regulatory element involved in light responsiveness
evm.model.ctg000033_arrow_pilon.1127	1884	6	1864	1910	cis-acting regulatory element involved in light responsiveness
evm.model.ctg000033_arrow_pilon.1127	32	5	12	57	cis-acting regulatory element involved in the MeJA-responsiveness
evm.model.ctg000033_arrow_pilon.1127	304	5	284	329	cis-acting regulatory element involved in the MeJA-responsiveness
evm.model.ctg000033_arrow_pilon.1127	336	5	316	361	cis-acting regulatory element involved in the MeJA-responsiveness
evm.model.ctg000033_arrow_pilon.1127	431	5	411	456	cis-acting regulatory element involved in the MeJA-responsiveness
evm.model.ctg000033_arrow_pilon.1127	1079	5	1059	1104	cis-acting regulatory element involved in the MeJA-responsiveness
evm.model.ctg000033_arrow_pilon.1127	1096	5	1076	1121	cis-acting regulatory element involved in the MeJA-responsiveness
evm.model.ctg000033_arrow_pilon.1127	1108	5	1088	1133	cis-acting regulatory element involved in the MeJA-responsiveness
evm.model.ctg000033_arrow_pilon.1127	1510	5	1490	1535	cis-acting regulatory element involved in the MeJA-responsiveness
evm.model.ctg000033_arrow_pilon.1127	1933	5	1913	1958	cis-acting regulatory element involved in the MeJA-responsiveness
evm.model.ctg000033_arrow_pilon.1127	422	9	402	451	cis-acting element involved in the abscisic acid responsiveness
evm.model.ctg000033_arrow_pilon.1127	865	5	845	890	cis-acting element involved in the abscisic acid responsiveness
evm.model.ctg000033_arrow_pilon.1127	1183	5	1163	1208	cis-acting element involved in the abscisic acid responsiveness
evm.model.ctg000033_arrow_pilon.1127	1405	5	1385	1430	cis-acting element involved in the abscisic acid responsiveness
evm.model.ctg000033_arrow_pilon.1127	1707	6	1687	1733	cis-acting element involved in the abscisic acid responsiveness
evm.model.ctg000033_arrow_pilon.1127	1708	5	1688	1733	cis-acting element involved in the abscisic acid responsiveness
evm.model.ctg000033_arrow_pilon.1127	1707	6	1687	1733	cis-acting regulatory element involved in light responsiveness
evm.model.ctg000033_arrow_pilon.1127	242	9	222	271	cis-acting element involved in light responsiveness
evm.model.ctg000033_arrow_pilon.1400	168	5	148	193	cis-acting regulatory element involved in the MeJA-responsiveness
evm.model.ctg000033_arrow_pilon.1400	1108	5	1088	1133	cis-acting regulatory element involved in the MeJA-responsiveness
evm.model.ctg000033_arrow_pilon.1400	1646	5	1626	1671	cis-acting regulatory element involved in the MeJA-responsiveness
evm.model.ctg000033_arrow_pilon.1400	1736	5	1716	1761	cis-acting regulatory element involved in the MeJA-responsiveness
evm.model.ctg000033_arrow_pilon.1400	280	5	260	305	cis-acting element involved in the abscisic acid responsiveness
evm.model.ctg000033_arrow_pilon.1400	1210	9	1190	1239	cis-acting element involved in the abscisic acid responsiveness
evm.model.ctg000033_arrow_pilon.1400	1738	5	1718	1763	cis-acting element involved in the abscisic acid responsiveness
evm.model.ctg000033_arrow_pilon.1400	1798	9	1778	1827	cis-acting element involved in the abscisic acid responsiveness
evm.model.ctg000033_arrow_pilon.1400	885	9	865	914	cis-acting element involved in salicylic acid responsiveness
evm.model.ctg000033_arrow_pilon.1400	277	9	257	306	cis-acting regulatory element involved in light responsiveness
evm.model.ctg000033_arrow_pilon.1400	279	6	259	305	cis-acting regulatory element involved in light responsiveness
evm.model.ctg000033_arrow_pilon.1400	350	6	330	376	cis-acting regulatory element involved in light responsiveness
evm.model.ctg000033_arrow_pilon.1400	1341	6	1321	1367	cis-acting regulatory element involved in light responsiveness
evm.model.ctg000033_arrow_pilon.1400	1737	6	1717	1763	cis-acting regulatory element involved in light responsiveness
evm.model.ctg000033_arrow_pilon.1400	1817	6	1797	1843	cis-acting regulatory element involved in light responsiveness
evm.model.ctg000033_arrow_pilon.1400	168	5	148	193	cis-acting regulatory element involved in the MeJA-responsiveness
evm.model.ctg000033_arrow_pilon.1400	1108	5	1088	1133	cis-acting regulatory element involved in the MeJA-responsiveness
evm.model.ctg000033_arrow_pilon.1400	1646	5	1626	1671	cis-acting regulatory element involved in the MeJA-responsiveness
evm.model.ctg000033_arrow_pilon.1400	1736	5	1716	1761	cis-acting regulatory element involved in the MeJA-responsiveness
evm.model.ctg000033_arrow_pilon.1410	208	6	188	234	cis-acting regulatory element involved in light responsiveness
evm.model.ctg000033_arrow_pilon.1410	1244	6	1224	1270	cis-acting regulatory element involved in light responsiveness
evm.model.ctg000033_arrow_pilon.1410	208	5	188	233	cis-acting element involved in the abscisic acid responsiveness
evm.model.ctg000033_arrow_pilon.1410	254	5	234	279	cis-acting element involved in the abscisic acid responsiveness
evm.model.ctg000033_arrow_pilon.1410	478	9	458	507	cis-acting element involved in the abscisic acid responsiveness
evm.model.ctg000033_arrow_pilon.1410	1244	6	1224	1270	cis-acting element involved in the abscisic acid responsiveness
evm.model.ctg000033_arrow_pilon.1410	1245	5	1225	1270	cis-acting element involved in the abscisic acid responsiveness
evm.model.ctg000033_arrow_pilon.1410	1331	5	1311	1356	cis-acting element involved in the abscisic acid responsiveness
evm.model.ctg000033_arrow_pilon.1410	1471	5	1451	1496	cis-acting element involved in the abscisic acid responsiveness
evm.model.ctg000033_arrow_pilon.1410	1728	5	1708	1753	cis-acting element involved in the abscisic acid responsiveness
evm.model.ctg000033_arrow_pilon.1410	4	5	-16	29	cis-acting regulatory element involved in the MeJA-responsiveness
evm.model.ctg000033_arrow_pilon.1410	173	5	153	198	cis-acting regulatory element involved in the MeJA-responsiveness
evm.model.ctg000033_arrow_pilon.1410	575	5	555	600	cis-acting regulatory element involved in the MeJA-responsiveness
evm.model.ctg000033_arrow_pilon.1410	1469	5	1449	1494	cis-acting regulatory element involved in the MeJA-responsiveness
evm.model.ctg000033_arrow_pilon.1410	1381	6	1361	1407	cis-acting element involved in low-temperature responsiveness
evm.model.ctg000033_arrow_pilon.1410	251	11	231	282	cis-acting regulatory element involved in light responsiveness
evm.model.ctg000033_arrow_pilon.1410	253	6	233	279	cis-acting regulatory element involved in light responsiveness
evm.model.ctg000033_arrow_pilon.1410	1244	6	1224	1270	cis-acting regulatory element involved in light responsiveness
evm.model.ctg000033_arrow_pilon.1410	1330	6	1310	1356	cis-acting regulatory element involved in light responsiveness
evm.model.ctg000033_arrow_pilon.1410	1470	6	1450	1496	cis-acting regulatory element involved in light responsiveness
evm.model.ctg000033_arrow_pilon.1410	1702	9	1682	1731	cis-acting regulatory element involved in light responsiveness
evm.model.ctg000033_arrow_pilon.1410	1728	6	1708	1754	cis-acting regulatory element involved in light responsiveness
evm.model.ctg000033_arrow_pilon.1410	4	5	-16	29	cis-acting regulatory element involved in the MeJA-responsiveness
evm.model.ctg000033_arrow_pilon.1410	173	5	153	198	cis-acting regulatory element involved in the MeJA-responsiveness
evm.model.ctg000033_arrow_pilon.1410	575	5	555	600	cis-acting regulatory element involved in the MeJA-responsiveness
evm.model.ctg000033_arrow_pilon.1410	1469	5	1449	1494	cis-acting regulatory element involved in the MeJA-responsiveness
evm.model.ctg000033_arrow_pilon.1446	742	6	722	768	cis-acting regulatory element involved in light responsiveness
evm.model.ctg000033_arrow_pilon.1446	169	7	149	196	cis-acting element involved in the abscisic acid responsiveness
evm.model.ctg000033_arrow_pilon.1446	264	9	244	293	cis-acting element involved in the abscisic acid responsiveness
evm.model.ctg000033_arrow_pilon.1446	266	5	246	291	cis-acting element involved in the abscisic acid responsiveness
evm.model.ctg000033_arrow_pilon.1446	538	9	518	567	cis-acting element involved in the abscisic acid responsiveness
evm.model.ctg000033_arrow_pilon.1446	742	6	722	768	cis-acting element involved in the abscisic acid responsiveness
evm.model.ctg000033_arrow_pilon.1446	743	5	723	768	cis-acting element involved in the abscisic acid responsiveness
evm.model.ctg000033_arrow_pilon.1446	840	9	820	869	cis-acting element involved in the abscisic acid responsiveness
evm.model.ctg000033_arrow_pilon.1446	1035	9	1015	1064	cis-acting element involved in the abscisic acid responsiveness
evm.model.ctg000033_arrow_pilon.1446	1135	9	1115	1164	cis-acting element involved in the abscisic acid responsiveness
evm.model.ctg000033_arrow_pilon.1446	1755	9	1735	1784	cis-acting element involved in the abscisic acid responsiveness
evm.model.ctg000033_arrow_pilon.1446	1895	5	1875	1920	cis-acting element involved in the abscisic acid responsiveness
evm.model.ctg000033_arrow_pilon.1446	877	5	857	902	cis-acting regulatory element involved in the MeJA-responsiveness
evm.model.ctg000033_arrow_pilon.1446	824	6	804	850	cis-acting element involved in low-temperature responsiveness
evm.model.ctg000033_arrow_pilon.1446	266	6	246	292	cis-acting regulatory element involved in light responsiveness
evm.model.ctg000033_arrow_pilon.1446	458	6	438	484	cis-acting regulatory element involved in light responsiveness
evm.model.ctg000033_arrow_pilon.1446	742	6	722	768	cis-acting regulatory element involved in light responsiveness
evm.model.ctg000033_arrow_pilon.1446	1020	6	1000	1046	cis-acting regulatory element involved in light responsiveness
evm.model.ctg000033_arrow_pilon.1446	1517	6	1497	1543	cis-acting regulatory element involved in light responsiveness
evm.model.ctg000033_arrow_pilon.1446	1894	6	1874	1920	cis-acting regulatory element involved in light responsiveness
evm.model.ctg000033_arrow_pilon.1446	877	5	857	902	cis-acting regulatory element involved in the MeJA-responsiveness
evm.model.ctg000033_arrow_pilon.291	1303	5	1283	1328	cis-acting element involved in the abscisic acid responsiveness
evm.model.ctg000033_arrow_pilon.291	1302	6	1282	1328	cis-acting regulatory element involved in light responsiveness
evm.model.ctg000033_arrow_pilon.291	244	5	224	269	cis-acting regulatory element involved in the MeJA-responsiveness
evm.model.ctg000033_arrow_pilon.291	306	5	286	331	cis-acting regulatory element involved in the MeJA-responsiveness
evm.model.ctg000033_arrow_pilon.291	1379	5	1359	1404	cis-acting regulatory element involved in the MeJA-responsiveness
evm.model.ctg000033_arrow_pilon.291	150	6	130	176	cis-acting regulatory element involved in light responsiveness
evm.model.ctg000033_arrow_pilon.291	1935	6	1915	1961	cis-acting regulatory element involved in light responsiveness
evm.model.ctg000033_arrow_pilon.291	244	5	224	269	cis-acting regulatory element involved in the MeJA-responsiveness
evm.model.ctg000033_arrow_pilon.291	306	5	286	331	cis-acting regulatory element involved in the MeJA-responsiveness
evm.model.ctg000033_arrow_pilon.291	1379	5	1359	1404	cis-acting regulatory element involved in the MeJA-responsiveness
evm.model.ctg000033_arrow_pilon.625	29	9	9	58	cis-acting element involved in the abscisic acid responsiveness
evm.model.ctg000033_arrow_pilon.625	482	5	462	507	cis-acting element involved in the abscisic acid responsiveness
evm.model.ctg000033_arrow_pilon.625	1225	9	1205	1254	cis-acting element involved in the abscisic acid responsiveness
evm.model.ctg000033_arrow_pilon.625	610	5	590	635	cis-acting regulatory element involved in the MeJA-responsiveness
evm.model.ctg000033_arrow_pilon.625	718	5	698	743	cis-acting regulatory element involved in the MeJA-responsiveness
evm.model.ctg000033_arrow_pilon.625	610	5	590	635	cis-acting regulatory element involved in the MeJA-responsiveness
evm.model.ctg000033_arrow_pilon.625	718	5	698	743	cis-acting regulatory element involved in the MeJA-responsiveness
evm.model.ctg000033_arrow_pilon.625	481	6	461	507	cis-acting regulatory element involved in light responsiveness
evm.model.ctg000033_arrow_pilon.625	907	6	887	933	cis-acting regulatory element involved in light responsiveness
evm.model.ctg000033_arrow_pilon.670	130	6	110	156	cis-acting regulatory element involved in light responsiveness
evm.model.ctg000033_arrow_pilon.670	346	6	326	372	cis-acting regulatory element involved in light responsiveness
evm.model.ctg000033_arrow_pilon.670	71	5	51	96	cis-acting regulatory element involved in the MeJA-responsiveness
evm.model.ctg000033_arrow_pilon.670	562	5	542	587	cis-acting regulatory element involved in the MeJA-responsiveness
evm.model.ctg000033_arrow_pilon.670	1390	5	1370	1415	cis-acting regulatory element involved in the MeJA-responsiveness
evm.model.ctg000033_arrow_pilon.670	1899	5	1879	1924	cis-acting regulatory element involved in the MeJA-responsiveness
evm.model.ctg000033_arrow_pilon.670	1908	5	1888	1933	cis-acting regulatory element involved in the MeJA-responsiveness
evm.model.ctg000033_arrow_pilon.670	1960	9	1940	1989	cis-acting element involved in light responsiveness
evm.model.ctg000033_arrow_pilon.670	92	6	72	118	cis-acting regulatory element involved in light responsiveness
evm.model.ctg000033_arrow_pilon.670	843	6	823	869	cis-acting regulatory element involved in light responsiveness
evm.model.ctg000033_arrow_pilon.670	92	5	72	117	cis-acting element involved in the abscisic acid responsiveness
evm.model.ctg000033_arrow_pilon.670	131	5	111	156	cis-acting element involved in the abscisic acid responsiveness
evm.model.ctg000033_arrow_pilon.670	231	9	211	260	cis-acting element involved in the abscisic acid responsiveness
evm.model.ctg000033_arrow_pilon.670	347	5	327	372	cis-acting element involved in the abscisic acid responsiveness
evm.model.ctg000033_arrow_pilon.670	843	5	823	868	cis-acting element involved in the abscisic acid responsiveness
evm.model.ctg000033_arrow_pilon.670	1039	7	1019	1066	cis-acting element involved in the abscisic acid responsiveness
evm.model.ctg000033_arrow_pilon.670	1786	9	1766	1815	cis-acting element involved in the abscisic acid responsiveness
evm.model.ctg000033_arrow_pilon.670	71	5	51	96	cis-acting regulatory element involved in the MeJA-responsiveness
evm.model.ctg000033_arrow_pilon.670	562	5	542	587	cis-acting regulatory element involved in the MeJA-responsiveness
evm.model.ctg000033_arrow_pilon.670	1390	5	1370	1415	cis-acting regulatory element involved in the MeJA-responsiveness
evm.model.ctg000033_arrow_pilon.670	1899	5	1879	1924	cis-acting regulatory element involved in the MeJA-responsiveness
evm.model.ctg000033_arrow_pilon.670	1908	5	1888	1933	cis-acting regulatory element involved in the MeJA-responsiveness
evm.model.ctg000033_arrow_pilon.759	201	9	181	230	cis-acting element involved in the abscisic acid responsiveness
evm.model.ctg000033_arrow_pilon.759	443	5	423	468	cis-acting element involved in the abscisic acid responsiveness
evm.model.ctg000033_arrow_pilon.759	1078	9	1058	1107	cis-acting element involved in the abscisic acid responsiveness
evm.model.ctg000033_arrow_pilon.759	1081	5	1061	1106	cis-acting element involved in the abscisic acid responsiveness
evm.model.ctg000033_arrow_pilon.759	1137	9	1117	1166	cis-acting element involved in the abscisic acid responsiveness
evm.model.ctg000033_arrow_pilon.759	1987	9	1967	2016	cis-acting element involved in the abscisic acid responsiveness
evm.model.ctg000033_arrow_pilon.759	1080	6	1060	1106	cis-acting regulatory element involved in light responsiveness
evm.model.ctg000033_arrow_pilon.759	417	5	397	442	cis-acting regulatory element involved in the MeJA-responsiveness
evm.model.ctg000033_arrow_pilon.759	546	5	526	571	cis-acting regulatory element involved in the MeJA-responsiveness
evm.model.ctg000033_arrow_pilon.759	1731	5	1711	1756	cis-acting regulatory element involved in the MeJA-responsiveness
evm.model.ctg000033_arrow_pilon.759	1947	5	1927	1972	cis-acting regulatory element involved in the MeJA-responsiveness
evm.model.ctg000033_arrow_pilon.759	417	5	397	442	cis-acting regulatory element involved in the MeJA-responsiveness
evm.model.ctg000033_arrow_pilon.759	546	5	526	571	cis-acting regulatory element involved in the MeJA-responsiveness
evm.model.ctg000033_arrow_pilon.759	1731	5	1711	1756	cis-acting regulatory element involved in the MeJA-responsiveness
evm.model.ctg000033_arrow_pilon.759	1947	5	1927	1972	cis-acting regulatory element involved in the MeJA-responsiveness
evm.model.ctg000033_arrow_pilon.759	442	6	422	468	cis-acting regulatory element involved in light responsiveness
evm.model.ctg000033_arrow_pilon.759	1767	6	1747	1793	cis-acting regulatory element involved in light responsiveness
evm.model.ctg000033_arrow_pilon.79	161	5	141	186	cis-acting regulatory element involved in the MeJA-responsiveness
evm.model.ctg000033_arrow_pilon.79	922	5	902	947	cis-acting regulatory element involved in the MeJA-responsiveness
evm.model.ctg000033_arrow_pilon.79	1840	5	1820	1865	cis-acting regulatory element involved in the MeJA-responsiveness
evm.model.ctg000033_arrow_pilon.79	122	9	102	151	cis-acting element involved in the abscisic acid responsiveness
evm.model.ctg000033_arrow_pilon.79	138	5	118	163	cis-acting element involved in the abscisic acid responsiveness
evm.model.ctg000033_arrow_pilon.79	179	6	159	205	cis-acting element involved in the abscisic acid responsiveness
evm.model.ctg000033_arrow_pilon.79	180	5	160	205	cis-acting element involved in the abscisic acid responsiveness
evm.model.ctg000033_arrow_pilon.79	235	5	215	260	cis-acting element involved in the abscisic acid responsiveness
evm.model.ctg000033_arrow_pilon.79	676	5	656	701	cis-acting element involved in the abscisic acid responsiveness
evm.model.ctg000033_arrow_pilon.79	695	9	675	724	cis-acting element involved in the abscisic acid responsiveness
evm.model.ctg000033_arrow_pilon.79	1019	9	999	1048	cis-acting element involved in the abscisic acid responsiveness
evm.model.ctg000033_arrow_pilon.79	1854	9	1834	1883	cis-acting element involved in the abscisic acid responsiveness
evm.model.ctg000033_arrow_pilon.79	179	6	159	205	cis-acting regulatory element involved in light responsiveness
evm.model.ctg000033_arrow_pilon.79	235	6	215	261	cis-acting regulatory element involved in light responsiveness
evm.model.ctg000033_arrow_pilon.79	1884	9	1864	1913	cis-acting element involved in light responsiveness
evm.model.ctg000033_arrow_pilon.79	161	5	141	186	cis-acting regulatory element involved in the MeJA-responsiveness
evm.model.ctg000033_arrow_pilon.79	922	5	902	947	cis-acting regulatory element involved in the MeJA-responsiveness
evm.model.ctg000033_arrow_pilon.79	1840	5	1820	1865	cis-acting regulatory element involved in the MeJA-responsiveness
evm.model.ctg000033_arrow_pilon.79	138	6	118	164	cis-acting regulatory element involved in light responsiveness
evm.model.ctg000033_arrow_pilon.79	177	9	157	206	cis-acting regulatory element involved in light responsiveness
evm.model.ctg000033_arrow_pilon.79	179	6	159	205	cis-acting regulatory element involved in light responsiveness
evm.model.ctg000033_arrow_pilon.79	196	6	176	222	cis-acting regulatory element involved in light responsiveness
evm.model.ctg000033_arrow_pilon.79	675	6	655	701	cis-acting regulatory element involved in light responsiveness
evm.model.ctg000033_arrow_pilon.79	1503	6	1483	1529	cis-acting regulatory element involved in light responsiveness
evm.model.ctg000033_arrow_pilon.79	1642	6	1622	1668	cis-acting regulatory element involved in light responsiveness
evm.model.ctg000033_arrow_pilon.79	1836	6	1816	1862	cis-acting regulatory element involved in light responsiveness
evm.model.ctg000033_arrow_pilon.939	882	9	862	911	cis-acting element involved in salicylic acid responsiveness
evm.model.ctg000033_arrow_pilon.939	452	5	432	477	cis-acting element involved in the abscisic acid responsiveness
evm.model.ctg000033_arrow_pilon.939	602	5	582	627	cis-acting element involved in the abscisic acid responsiveness
evm.model.ctg000033_arrow_pilon.939	1346	5	1326	1371	cis-acting regulatory element involved in the MeJA-responsiveness
evm.model.ctg000033_arrow_pilon.939	1620	5	1600	1645	cis-acting regulatory element involved in the MeJA-responsiveness
evm.model.ctg000033_arrow_pilon.939	452	6	432	478	cis-acting regulatory element involved in light responsiveness
evm.model.ctg000033_arrow_pilon.939	602	6	582	628	cis-acting regulatory element involved in light responsiveness
evm.model.ctg000033_arrow_pilon.939	1818	6	1798	1844	cis-acting regulatory element involved in light responsiveness
evm.model.ctg000033_arrow_pilon.939	1346	5	1326	1371	cis-acting regulatory element involved in the MeJA-responsiveness
evm.model.ctg000033_arrow_pilon.939	1620	5	1600	1645	cis-acting regulatory element involved in the MeJA-responsiveness
evm.model.ctg000033_arrow_pilon.950	46	5	26	71	cis-acting regulatory element involved in the MeJA-responsiveness
evm.model.ctg000033_arrow_pilon.950	1244	5	1224	1269	cis-acting regulatory element involved in the MeJA-responsiveness
evm.model.ctg000033_arrow_pilon.950	1632	5	1612	1657	cis-acting regulatory element involved in the MeJA-responsiveness
evm.model.ctg000033_arrow_pilon.950	1911	5	1891	1936	cis-acting regulatory element involved in the MeJA-responsiveness
evm.model.ctg000033_arrow_pilon.950	73	6	53	99	cis-acting regulatory element involved in light responsiveness
evm.model.ctg000033_arrow_pilon.950	155	6	135	181	cis-acting regulatory element involved in light responsiveness
evm.model.ctg000033_arrow_pilon.950	1707	6	1687	1733	cis-acting regulatory element involved in light responsiveness
evm.model.ctg000033_arrow_pilon.950	1963	6	1943	1989	cis-acting regulatory element involved in light responsiveness
evm.model.ctg000033_arrow_pilon.950	73	6	53	99	cis-acting regulatory element involved in light responsiveness
evm.model.ctg000033_arrow_pilon.950	1586	6	1566	1612	cis-acting regulatory element involved in light responsiveness
evm.model.ctg000033_arrow_pilon.950	61	9	41	90	cis-acting element involved in the abscisic acid responsiveness
evm.model.ctg000033_arrow_pilon.950	71	9	51	100	cis-acting element involved in the abscisic acid responsiveness
evm.model.ctg000033_arrow_pilon.950	73	6	53	99	cis-acting element involved in the abscisic acid responsiveness
evm.model.ctg000033_arrow_pilon.950	74	5	54	99	cis-acting element involved in the abscisic acid responsiveness
evm.model.ctg000033_arrow_pilon.950	379	7	359	406	cis-acting element involved in the abscisic acid responsiveness
evm.model.ctg000033_arrow_pilon.950	777	9	757	806	cis-acting element involved in the abscisic acid responsiveness
evm.model.ctg000033_arrow_pilon.950	1586	5	1566	1611	cis-acting element involved in the abscisic acid responsiveness
evm.model.ctg000033_arrow_pilon.950	1964	5	1944	1989	cis-acting element involved in the abscisic acid responsiveness
evm.model.ctg000033_arrow_pilon.950	46	5	26	71	cis-acting regulatory element involved in the MeJA-responsiveness
evm.model.ctg000033_arrow_pilon.950	1244	5	1224	1269	cis-acting regulatory element involved in the MeJA-responsiveness
evm.model.ctg000033_arrow_pilon.950	1632	5	1612	1657	cis-acting regulatory element involved in the MeJA-responsiveness
evm.model.ctg000033_arrow_pilon.950	1911	5	1891	1936	cis-acting regulatory element involved in the MeJA-responsiveness
evm.model.ctg000033_arrow_pilon.969	1424	6	1404	1450	cis-acting regulatory element involved in light responsiveness
evm.model.ctg000033_arrow_pilon.969	1722	6	1702	1748	cis-acting regulatory element involved in light responsiveness
evm.model.ctg000033_arrow_pilon.969	1789	9	1769	1818	cis-acting regulatory element involved in light responsiveness
evm.model.ctg000033_arrow_pilon.969	346	5	326	371	cis-acting regulatory element involved in the MeJA-responsiveness
evm.model.ctg000033_arrow_pilon.969	482	5	462	507	cis-acting regulatory element involved in the MeJA-responsiveness
evm.model.ctg000033_arrow_pilon.969	779	5	759	804	cis-acting regulatory element involved in the MeJA-responsiveness
evm.model.ctg000033_arrow_pilon.969	1504	5	1484	1529	cis-acting regulatory element involved in the MeJA-responsiveness
evm.model.ctg000033_arrow_pilon.969	1640	5	1620	1665	cis-acting regulatory element involved in the MeJA-responsiveness
evm.model.ctg000033_arrow_pilon.969	1462	6	1442	1488	cis-acting element involved in low-temperature responsiveness
evm.model.ctg000033_arrow_pilon.969	346	5	326	371	cis-acting regulatory element involved in the MeJA-responsiveness
evm.model.ctg000033_arrow_pilon.969	482	5	462	507	cis-acting regulatory element involved in the MeJA-responsiveness
evm.model.ctg000033_arrow_pilon.969	779	5	759	804	cis-acting regulatory element involved in the MeJA-responsiveness
evm.model.ctg000033_arrow_pilon.969	1504	5	1484	1529	cis-acting regulatory element involved in the MeJA-responsiveness
evm.model.ctg000033_arrow_pilon.969	1640	5	1620	1665	cis-acting regulatory element involved in the MeJA-responsiveness
evm.model.ctg000033_arrow_pilon.969	706	9	686	735	cis-acting element involved in the abscisic acid responsiveness
evm.model.ctg000033_arrow_pilon.969	948	9	928	977	cis-acting element involved in the abscisic acid responsiveness
evm.model.ctg000033_arrow_pilon.969	1392	9	1372	1421	cis-acting element involved in the abscisic acid responsiveness
evm.model.ctg000033_arrow_pilon.969	1422	9	1402	1451	cis-acting element involved in the abscisic acid responsiveness
evm.model.ctg000033_arrow_pilon.969	1424	6	1404	1450	cis-acting element involved in the abscisic acid responsiveness
evm.model.ctg000033_arrow_pilon.969	1425	5	1405	1450	cis-acting element involved in the abscisic acid responsiveness
evm.model.ctg000033_arrow_pilon.969	1512	10	1492	1542	cis-acting element involved in the abscisic acid responsiveness
evm.model.ctg000033_arrow_pilon.969	1581	9	1561	1610	cis-acting element involved in the abscisic acid responsiveness
evm.model.ctg000033_arrow_pilon.969	1613	7	1593	1640	cis-acting element involved in the abscisic acid responsiveness
evm.model.ctg000033_arrow_pilon.969	1723	5	1703	1748	cis-acting element involved in the abscisic acid responsiveness
evm.model.ctg000033_arrow_pilon.969	1424	6	1404	1450	cis-acting regulatory element involved in light responsiveness
evm.model.ctg000047_arrow_pilon.1080	575	6	555	601	cis-acting regulatory element involved in light responsiveness
evm.model.ctg000047_arrow_pilon.1080	1729	6	1709	1755	cis-acting regulatory element involved in light responsiveness
evm.model.ctg000047_arrow_pilon.1080	1903	6	1883	1929	cis-acting regulatory element involved in light responsiveness
evm.model.ctg000047_arrow_pilon.1080	1986	6	1966	2012	cis-acting regulatory element involved in light responsiveness
evm.model.ctg000047_arrow_pilon.1080	1	5	-19	26	cis-acting element involved in the abscisic acid responsiveness
evm.model.ctg000047_arrow_pilon.1080	261	5	241	286	cis-acting element involved in the abscisic acid responsiveness
evm.model.ctg000047_arrow_pilon.1080	575	6	555	601	cis-acting element involved in the abscisic acid responsiveness
evm.model.ctg000047_arrow_pilon.1080	576	5	556	601	cis-acting element involved in the abscisic acid responsiveness
evm.model.ctg000047_arrow_pilon.1080	612	5	592	637	cis-acting element involved in the abscisic acid responsiveness
evm.model.ctg000047_arrow_pilon.1080	648	5	628	673	cis-acting element involved in the abscisic acid responsiveness
evm.model.ctg000047_arrow_pilon.1080	828	5	808	853	cis-acting element involved in the abscisic acid responsiveness
evm.model.ctg000047_arrow_pilon.1080	1022	5	1002	1047	cis-acting element involved in the abscisic acid responsiveness
evm.model.ctg000047_arrow_pilon.1080	1309	5	1289	1334	cis-acting element involved in the abscisic acid responsiveness
evm.model.ctg000047_arrow_pilon.1080	1727	9	1707	1756	cis-acting element involved in the abscisic acid responsiveness
evm.model.ctg000047_arrow_pilon.1080	1729	6	1709	1755	cis-acting element involved in the abscisic acid responsiveness
evm.model.ctg000047_arrow_pilon.1080	1730	5	1710	1755	cis-acting element involved in the abscisic acid responsiveness
evm.model.ctg000047_arrow_pilon.1080	1901	9	1881	1930	cis-acting element involved in the abscisic acid responsiveness
evm.model.ctg000047_arrow_pilon.1080	1904	5	1884	1929	cis-acting element involved in the abscisic acid responsiveness
evm.model.ctg000047_arrow_pilon.1080	1984	9	1964	2013	cis-acting element involved in the abscisic acid responsiveness
evm.model.ctg000047_arrow_pilon.1080	1986	6	1966	2012	cis-acting element involved in the abscisic acid responsiveness
evm.model.ctg000047_arrow_pilon.1080	1987	5	1967	2012	cis-acting element involved in the abscisic acid responsiveness
evm.model.ctg000047_arrow_pilon.1080	3	5	-17	28	cis-acting regulatory element involved in the MeJA-responsiveness
evm.model.ctg000047_arrow_pilon.1080	23	5	3	48	cis-acting regulatory element involved in the MeJA-responsiveness
evm.model.ctg000047_arrow_pilon.1080	259	5	239	284	cis-acting regulatory element involved in the MeJA-responsiveness
evm.model.ctg000047_arrow_pilon.1080	459	5	439	484	cis-acting regulatory element involved in the MeJA-responsiveness
evm.model.ctg000047_arrow_pilon.1080	1334	5	1314	1359	cis-acting regulatory element involved in the MeJA-responsiveness
evm.model.ctg000047_arrow_pilon.1080	665	6	645	691	cis-acting element involved in low-temperature responsiveness
evm.model.ctg000047_arrow_pilon.1080	1470	6	1450	1496	cis-acting element involved in low-temperature responsiveness
evm.model.ctg000047_arrow_pilon.1080	1	6	-19	27	cis-acting regulatory element involved in light responsiveness
evm.model.ctg000047_arrow_pilon.1080	260	6	240	286	cis-acting regulatory element involved in light responsiveness
evm.model.ctg000047_arrow_pilon.1080	575	6	555	601	cis-acting regulatory element involved in light responsiveness
evm.model.ctg000047_arrow_pilon.1080	609	10	589	639	cis-acting regulatory element involved in light responsiveness
evm.model.ctg000047_arrow_pilon.1080	612	6	592	638	cis-acting regulatory element involved in light responsiveness
evm.model.ctg000047_arrow_pilon.1080	648	6	628	674	cis-acting regulatory element involved in light responsiveness
evm.model.ctg000047_arrow_pilon.1080	827	6	807	853	cis-acting regulatory element involved in light responsiveness
evm.model.ctg000047_arrow_pilon.1080	981	6	961	1007	cis-acting regulatory element involved in light responsiveness
evm.model.ctg000047_arrow_pilon.1080	1021	6	1001	1047	cis-acting regulatory element involved in light responsiveness
evm.model.ctg000047_arrow_pilon.1080	1308	6	1288	1334	cis-acting regulatory element involved in light responsiveness
evm.model.ctg000047_arrow_pilon.1080	1642	6	1622	1668	cis-acting regulatory element involved in light responsiveness
evm.model.ctg000047_arrow_pilon.1080	1729	6	1709	1755	cis-acting regulatory element involved in light responsiveness
evm.model.ctg000047_arrow_pilon.1080	1834	6	1814	1860	cis-acting regulatory element involved in light responsiveness
evm.model.ctg000047_arrow_pilon.1080	1986	6	1966	2012	cis-acting regulatory element involved in light responsiveness
evm.model.ctg000047_arrow_pilon.1080	3	5	-17	28	cis-acting regulatory element involved in the MeJA-responsiveness
evm.model.ctg000047_arrow_pilon.1080	23	5	3	48	cis-acting regulatory element involved in the MeJA-responsiveness
evm.model.ctg000047_arrow_pilon.1080	259	5	239	284	cis-acting regulatory element involved in the MeJA-responsiveness
evm.model.ctg000047_arrow_pilon.1080	459	5	439	484	cis-acting regulatory element involved in the MeJA-responsiveness
evm.model.ctg000047_arrow_pilon.1080	1334	5	1314	1359	cis-acting regulatory element involved in the MeJA-responsiveness
evm.model.ctg000047_arrow_pilon.1160	821	6	801	847	cis-acting regulatory element involved in light responsiveness
evm.model.ctg000047_arrow_pilon.1160	1034	6	1014	1060	cis-acting regulatory element involved in light responsiveness
evm.model.ctg000047_arrow_pilon.1160	1612	6	1592	1638	cis-acting regulatory element involved in light responsiveness
evm.model.ctg000047_arrow_pilon.1160	740	5	720	765	cis-acting regulatory element involved in the MeJA-responsiveness
evm.model.ctg000047_arrow_pilon.1160	1274	5	1254	1299	cis-acting regulatory element involved in the MeJA-responsiveness
evm.model.ctg000047_arrow_pilon.1160	740	5	720	765	cis-acting regulatory element involved in the MeJA-responsiveness
evm.model.ctg000047_arrow_pilon.1160	1274	5	1254	1299	cis-acting regulatory element involved in the MeJA-responsiveness
evm.model.ctg000047_arrow_pilon.1160	1034	6	1014	1060	cis-acting regulatory element involved in light responsiveness
evm.model.ctg000047_arrow_pilon.1160	516	9	496	545	cis-acting element involved in the abscisic acid responsiveness
evm.model.ctg000047_arrow_pilon.1160	1034	6	1014	1060	cis-acting element involved in the abscisic acid responsiveness
evm.model.ctg000047_arrow_pilon.1160	1035	5	1015	1060	cis-acting element involved in the abscisic acid responsiveness
evm.model.ctg000047_arrow_pilon.1160	1225	9	1205	1254	cis-acting element involved in the abscisic acid responsiveness
evm.model.ctg000047_arrow_pilon.1164	120	6	100	146	cis-acting regulatory element involved in light responsiveness
evm.model.ctg000047_arrow_pilon.1164	195	6	175	221	cis-acting regulatory element involved in light responsiveness
evm.model.ctg000047_arrow_pilon.1164	857	9	837	886	cis-acting element involved in salicylic acid responsiveness
evm.model.ctg000047_arrow_pilon.1164	118	9	98	147	cis-acting element involved in the abscisic acid responsiveness
evm.model.ctg000047_arrow_pilon.1164	121	5	101	146	cis-acting element involved in the abscisic acid responsiveness
evm.model.ctg000047_arrow_pilon.1164	154	5	134	179	cis-acting element involved in the abscisic acid responsiveness
evm.model.ctg000047_arrow_pilon.1164	195	6	175	221	cis-acting element involved in the abscisic acid responsiveness
evm.model.ctg000047_arrow_pilon.1164	196	5	176	221	cis-acting element involved in the abscisic acid responsiveness
evm.model.ctg000047_arrow_pilon.1164	503	5	483	528	cis-acting element involved in the abscisic acid responsiveness
evm.model.ctg000047_arrow_pilon.1164	915	5	895	940	cis-acting element involved in the abscisic acid responsiveness
evm.model.ctg000047_arrow_pilon.1164	1091	5	1071	1116	cis-acting element involved in the abscisic acid responsiveness
evm.model.ctg000047_arrow_pilon.1164	20	5	0	45	cis-acting regulatory element involved in the MeJA-responsiveness
evm.model.ctg000047_arrow_pilon.1164	417	5	397	442	cis-acting regulatory element involved in the MeJA-responsiveness
evm.model.ctg000047_arrow_pilon.1164	433	5	413	458	cis-acting regulatory element involved in the MeJA-responsiveness
evm.model.ctg000047_arrow_pilon.1164	505	5	485	530	cis-acting regulatory element involved in the MeJA-responsiveness
evm.model.ctg000047_arrow_pilon.1164	1272	5	1252	1297	cis-acting regulatory element involved in the MeJA-responsiveness
evm.model.ctg000047_arrow_pilon.1164	1374	5	1354	1399	cis-acting regulatory element involved in the MeJA-responsiveness
evm.model.ctg000047_arrow_pilon.1164	1808	5	1788	1833	cis-acting regulatory element involved in the MeJA-responsiveness
evm.model.ctg000047_arrow_pilon.1164	1831	5	1811	1856	cis-acting regulatory element involved in the MeJA-responsiveness
evm.model.ctg000047_arrow_pilon.1164	154	6	134	180	cis-acting regulatory element involved in light responsiveness
evm.model.ctg000047_arrow_pilon.1164	193	9	173	222	cis-acting regulatory element involved in light responsiveness
evm.model.ctg000047_arrow_pilon.1164	195	6	175	221	cis-acting regulatory element involved in light responsiveness
evm.model.ctg000047_arrow_pilon.1164	503	6	483	529	cis-acting regulatory element involved in light responsiveness
evm.model.ctg000047_arrow_pilon.1164	915	6	895	941	cis-acting regulatory element involved in light responsiveness
evm.model.ctg000047_arrow_pilon.1164	1090	6	1070	1116	cis-acting regulatory element involved in light responsiveness
evm.model.ctg000047_arrow_pilon.1164	1253	6	1233	1279	cis-acting regulatory element involved in light responsiveness
evm.model.ctg000047_arrow_pilon.1164	1846	6	1826	1872	cis-acting regulatory element involved in light responsiveness
evm.model.ctg000047_arrow_pilon.1164	290	7	270	317	cis-acting element involved in gibberellin-responsiveness
evm.model.ctg000047_arrow_pilon.1164	20	5	0	45	cis-acting regulatory element involved in the MeJA-responsiveness
evm.model.ctg000047_arrow_pilon.1164	417	5	397	442	cis-acting regulatory element involved in the MeJA-responsiveness
evm.model.ctg000047_arrow_pilon.1164	433	5	413	458	cis-acting regulatory element involved in the MeJA-responsiveness
evm.model.ctg000047_arrow_pilon.1164	505	5	485	530	cis-acting regulatory element involved in the MeJA-responsiveness
evm.model.ctg000047_arrow_pilon.1164	1272	5	1252	1297	cis-acting regulatory element involved in the MeJA-responsiveness
evm.model.ctg000047_arrow_pilon.1164	1374	5	1354	1399	cis-acting regulatory element involved in the MeJA-responsiveness
evm.model.ctg000047_arrow_pilon.1164	1808	5	1788	1833	cis-acting regulatory element involved in the MeJA-responsiveness
evm.model.ctg000047_arrow_pilon.1164	1831	5	1811	1856	cis-acting regulatory element involved in the MeJA-responsiveness
evm.model.ctg000047_arrow_pilon.1244	736	6	716	762	cis-acting regulatory element involved in light responsiveness
evm.model.ctg000047_arrow_pilon.1244	1202	6	1182	1228	cis-acting regulatory element involved in light responsiveness
evm.model.ctg000047_arrow_pilon.1244	1777	6	1757	1803	cis-acting regulatory element involved in light responsiveness
evm.model.ctg000047_arrow_pilon.1244	1972	6	1952	1998	cis-acting regulatory element involved in light responsiveness
evm.model.ctg000047_arrow_pilon.1244	1975	6	1955	2001	cis-acting regulatory element involved in light responsiveness
evm.model.ctg000047_arrow_pilon.1244	686	7	666	713	cis-acting element involved in gibberellin-responsiveness
evm.model.ctg000047_arrow_pilon.1244	46	5	26	71	cis-acting regulatory element involved in the MeJA-responsiveness
evm.model.ctg000047_arrow_pilon.1244	79	5	59	104	cis-acting regulatory element involved in the MeJA-responsiveness
evm.model.ctg000047_arrow_pilon.1244	115	5	95	140	cis-acting regulatory element involved in the MeJA-responsiveness
evm.model.ctg000047_arrow_pilon.1244	983	5	963	1008	cis-acting regulatory element involved in the MeJA-responsiveness
evm.model.ctg000047_arrow_pilon.1244	1140	5	1120	1165	cis-acting regulatory element involved in the MeJA-responsiveness
evm.model.ctg000047_arrow_pilon.1244	1503	5	1483	1528	cis-acting regulatory element involved in the MeJA-responsiveness
evm.model.ctg000047_arrow_pilon.1244	1696	5	1676	1721	cis-acting regulatory element involved in the MeJA-responsiveness
evm.model.ctg000047_arrow_pilon.1244	46	5	26	71	cis-acting regulatory element involved in the MeJA-responsiveness
evm.model.ctg000047_arrow_pilon.1244	79	5	59	104	cis-acting regulatory element involved in the MeJA-responsiveness
evm.model.ctg000047_arrow_pilon.1244	115	5	95	140	cis-acting regulatory element involved in the MeJA-responsiveness
evm.model.ctg000047_arrow_pilon.1244	983	5	963	1008	cis-acting regulatory element involved in the MeJA-responsiveness
evm.model.ctg000047_arrow_pilon.1244	1140	5	1120	1165	cis-acting regulatory element involved in the MeJA-responsiveness
evm.model.ctg000047_arrow_pilon.1244	1503	5	1483	1528	cis-acting regulatory element involved in the MeJA-responsiveness
evm.model.ctg000047_arrow_pilon.1244	1696	5	1676	1721	cis-acting regulatory element involved in the MeJA-responsiveness
evm.model.ctg000047_arrow_pilon.1244	1907	6	1887	1933	cis-acting regulatory element involved in light responsiveness
evm.model.ctg000047_arrow_pilon.1244	1526	9	1506	1555	cis-acting element involved in the abscisic acid responsiveness
evm.model.ctg000047_arrow_pilon.1244	1675	9	1655	1704	cis-acting element involved in the abscisic acid responsiveness
evm.model.ctg000047_arrow_pilon.1244	1905	9	1885	1934	cis-acting element involved in the abscisic acid responsiveness
evm.model.ctg000047_arrow_pilon.1244	1907	5	1887	1932	cis-acting element involved in the abscisic acid responsiveness
evm.model.ctg000047_arrow_pilon.1244	1976	5	1956	2001	cis-acting element involved in the abscisic acid responsiveness
evm.model.ctg000047_arrow_pilon.1248	66	5	46	91	cis-acting regulatory element involved in the MeJA-responsiveness
evm.model.ctg000047_arrow_pilon.1248	182	5	162	207	cis-acting regulatory element involved in the MeJA-responsiveness
evm.model.ctg000047_arrow_pilon.1248	212	5	192	237	cis-acting regulatory element involved in the MeJA-responsiveness
evm.model.ctg000047_arrow_pilon.1248	435	5	415	460	cis-acting regulatory element involved in the MeJA-responsiveness
evm.model.ctg000047_arrow_pilon.1248	481	5	461	506	cis-acting regulatory element involved in the MeJA-responsiveness
evm.model.ctg000047_arrow_pilon.1248	605	5	585	630	cis-acting regulatory element involved in the MeJA-responsiveness
evm.model.ctg000047_arrow_pilon.1248	862	5	842	887	cis-acting regulatory element involved in the MeJA-responsiveness
evm.model.ctg000047_arrow_pilon.1248	1085	5	1065	1110	cis-acting regulatory element involved in the MeJA-responsiveness
evm.model.ctg000047_arrow_pilon.1248	1151	5	1131	1176	cis-acting regulatory element involved in the MeJA-responsiveness
evm.model.ctg000047_arrow_pilon.1248	1157	5	1137	1182	cis-acting regulatory element involved in the MeJA-responsiveness
evm.model.ctg000047_arrow_pilon.1248	1353	5	1333	1378	cis-acting regulatory element involved in the MeJA-responsiveness
evm.model.ctg000047_arrow_pilon.1248	112	6	92	138	cis-acting regulatory element involved in light responsiveness
evm.model.ctg000047_arrow_pilon.1248	1655	6	1635	1681	cis-acting regulatory element involved in light responsiveness
evm.model.ctg000047_arrow_pilon.1248	66	5	46	91	cis-acting regulatory element involved in the MeJA-responsiveness
evm.model.ctg000047_arrow_pilon.1248	182	5	162	207	cis-acting regulatory element involved in the MeJA-responsiveness
evm.model.ctg000047_arrow_pilon.1248	212	5	192	237	cis-acting regulatory element involved in the MeJA-responsiveness
evm.model.ctg000047_arrow_pilon.1248	435	5	415	460	cis-acting regulatory element involved in the MeJA-responsiveness
evm.model.ctg000047_arrow_pilon.1248	481	5	461	506	cis-acting regulatory element involved in the MeJA-responsiveness
evm.model.ctg000047_arrow_pilon.1248	605	5	585	630	cis-acting regulatory element involved in the MeJA-responsiveness
evm.model.ctg000047_arrow_pilon.1248	862	5	842	887	cis-acting regulatory element involved in the MeJA-responsiveness
evm.model.ctg000047_arrow_pilon.1248	1085	5	1065	1110	cis-acting regulatory element involved in the MeJA-responsiveness
evm.model.ctg000047_arrow_pilon.1248	1151	5	1131	1176	cis-acting regulatory element involved in the MeJA-responsiveness
evm.model.ctg000047_arrow_pilon.1248	1157	5	1137	1182	cis-acting regulatory element involved in the MeJA-responsiveness
evm.model.ctg000047_arrow_pilon.1248	1353	5	1333	1378	cis-acting regulatory element involved in the MeJA-responsiveness
evm.model.ctg000047_arrow_pilon.1248	1752	9	1732	1781	cis-acting element involved in light responsiveness
evm.model.ctg000047_arrow_pilon.1259	36	5	16	61	cis-acting regulatory element involved in the MeJA-responsiveness
evm.model.ctg000047_arrow_pilon.1259	165	5	145	190	cis-acting regulatory element involved in the MeJA-responsiveness
evm.model.ctg000047_arrow_pilon.1259	185	5	165	210	cis-acting regulatory element involved in the MeJA-responsiveness
evm.model.ctg000047_arrow_pilon.1259	188	5	168	213	cis-acting regulatory element involved in the MeJA-responsiveness
evm.model.ctg000047_arrow_pilon.1259	261	5	241	286	cis-acting regulatory element involved in the MeJA-responsiveness
evm.model.ctg000047_arrow_pilon.1259	1393	5	1373	1418	cis-acting regulatory element involved in the MeJA-responsiveness
evm.model.ctg000047_arrow_pilon.1259	37	6	17	63	cis-acting regulatory element involved in light responsiveness
evm.model.ctg000047_arrow_pilon.1259	80	6	60	106	cis-acting regulatory element involved in light responsiveness
evm.model.ctg000047_arrow_pilon.1259	99	6	79	125	cis-acting regulatory element involved in light responsiveness
evm.model.ctg000047_arrow_pilon.1259	264	6	244	290	cis-acting regulatory element involved in light responsiveness
evm.model.ctg000047_arrow_pilon.1259	548	6	528	574	cis-acting regulatory element involved in light responsiveness
evm.model.ctg000047_arrow_pilon.1259	847	6	827	873	cis-acting regulatory element involved in light responsiveness
evm.model.ctg000047_arrow_pilon.1259	992	6	972	1018	cis-acting regulatory element involved in light responsiveness
evm.model.ctg000047_arrow_pilon.1259	1420	6	1400	1446	cis-acting regulatory element involved in light responsiveness
evm.model.ctg000047_arrow_pilon.1259	1359	6	1339	1385	cis-acting element involved in low-temperature responsiveness
evm.model.ctg000047_arrow_pilon.1259	1821	6	1801	1847	cis-acting element involved in low-temperature responsiveness
evm.model.ctg000047_arrow_pilon.1259	700	11	680	731	cis-acting regulatory element involved in light responsiveness
evm.model.ctg000047_arrow_pilon.1259	36	5	16	61	cis-acting regulatory element involved in the MeJA-responsiveness
evm.model.ctg000047_arrow_pilon.1259	165	5	145	190	cis-acting regulatory element involved in the MeJA-responsiveness
evm.model.ctg000047_arrow_pilon.1259	185	5	165	210	cis-acting regulatory element involved in the MeJA-responsiveness
evm.model.ctg000047_arrow_pilon.1259	188	5	168	213	cis-acting regulatory element involved in the MeJA-responsiveness
evm.model.ctg000047_arrow_pilon.1259	261	5	241	286	cis-acting regulatory element involved in the MeJA-responsiveness
evm.model.ctg000047_arrow_pilon.1259	1393	5	1373	1418	cis-acting regulatory element involved in the MeJA-responsiveness
evm.model.ctg000047_arrow_pilon.1259	80	6	60	106	cis-acting regulatory element involved in light responsiveness
evm.model.ctg000047_arrow_pilon.1259	264	6	244	290	cis-acting regulatory element involved in light responsiveness
evm.model.ctg000047_arrow_pilon.1259	434	6	414	460	cis-acting regulatory element involved in light responsiveness
evm.model.ctg000047_arrow_pilon.1259	992	6	972	1018	cis-acting regulatory element involved in light responsiveness
evm.model.ctg000047_arrow_pilon.1259	38	5	18	63	cis-acting element involved in the abscisic acid responsiveness
evm.model.ctg000047_arrow_pilon.1259	80	6	60	106	cis-acting element involved in the abscisic acid responsiveness
evm.model.ctg000047_arrow_pilon.1259	81	5	61	106	cis-acting element involved in the abscisic acid responsiveness
evm.model.ctg000047_arrow_pilon.1259	100	5	80	125	cis-acting element involved in the abscisic acid responsiveness
evm.model.ctg000047_arrow_pilon.1259	264	6	244	290	cis-acting element involved in the abscisic acid responsiveness
evm.model.ctg000047_arrow_pilon.1259	265	5	245	290	cis-acting element involved in the abscisic acid responsiveness
evm.model.ctg000047_arrow_pilon.1259	432	9	412	461	cis-acting element involved in the abscisic acid responsiveness
evm.model.ctg000047_arrow_pilon.1259	435	5	415	460	cis-acting element involved in the abscisic acid responsiveness
evm.model.ctg000047_arrow_pilon.1259	627	9	607	656	cis-acting element involved in the abscisic acid responsiveness
evm.model.ctg000047_arrow_pilon.1259	845	8	825	873	cis-acting element involved in the abscisic acid responsiveness
evm.model.ctg000047_arrow_pilon.1259	847	5	827	872	cis-acting element involved in the abscisic acid responsiveness
evm.model.ctg000047_arrow_pilon.1259	990	9	970	1019	cis-acting element involved in the abscisic acid responsiveness
evm.model.ctg000047_arrow_pilon.1259	992	6	972	1018	cis-acting element involved in the abscisic acid responsiveness
evm.model.ctg000047_arrow_pilon.1259	993	5	973	1018	cis-acting element involved in the abscisic acid responsiveness
evm.model.ctg000047_arrow_pilon.1259	1421	5	1401	1446	cis-acting element involved in the abscisic acid responsiveness
evm.model.ctg000047_arrow_pilon.1362	812	6	792	838	cis-acting regulatory element involved in light responsiveness
evm.model.ctg000047_arrow_pilon.1362	991	6	971	1017	cis-acting regulatory element involved in light responsiveness
evm.model.ctg000047_arrow_pilon.1362	299	9	279	328	cis-acting element involved in the abscisic acid responsiveness
evm.model.ctg000047_arrow_pilon.1362	375	9	355	404	cis-acting element involved in the abscisic acid responsiveness
evm.model.ctg000047_arrow_pilon.1362	812	6	792	838	cis-acting element involved in the abscisic acid responsiveness
evm.model.ctg000047_arrow_pilon.1362	813	5	793	838	cis-acting element involved in the abscisic acid responsiveness
evm.model.ctg000047_arrow_pilon.1362	991	5	971	1016	cis-acting element involved in the abscisic acid responsiveness
evm.model.ctg000047_arrow_pilon.1362	1959	7	1939	1986	cis-acting element involved in the abscisic acid responsiveness
evm.model.ctg000047_arrow_pilon.1362	186	5	166	211	cis-acting regulatory element involved in the MeJA-responsiveness
evm.model.ctg000047_arrow_pilon.1362	461	5	441	486	cis-acting regulatory element involved in the MeJA-responsiveness
evm.model.ctg000047_arrow_pilon.1362	599	5	579	624	cis-acting regulatory element involved in the MeJA-responsiveness
evm.model.ctg000047_arrow_pilon.1362	799	5	779	824	cis-acting regulatory element involved in the MeJA-responsiveness
evm.model.ctg000047_arrow_pilon.1362	888	5	868	913	cis-acting regulatory element involved in the MeJA-responsiveness
evm.model.ctg000047_arrow_pilon.1362	1871	5	1851	1896	cis-acting regulatory element involved in the MeJA-responsiveness
evm.model.ctg000047_arrow_pilon.1362	601	11	581	632	cis-acting regulatory element involved in light responsiveness
evm.model.ctg000047_arrow_pilon.1362	655	6	635	681	cis-acting regulatory element involved in light responsiveness
evm.model.ctg000047_arrow_pilon.1362	812	6	792	838	cis-acting regulatory element involved in light responsiveness
evm.model.ctg000047_arrow_pilon.1362	1052	6	1032	1078	cis-acting regulatory element involved in light responsiveness
evm.model.ctg000047_arrow_pilon.1362	186	5	166	211	cis-acting regulatory element involved in the MeJA-responsiveness
evm.model.ctg000047_arrow_pilon.1362	461	5	441	486	cis-acting regulatory element involved in the MeJA-responsiveness
evm.model.ctg000047_arrow_pilon.1362	599	5	579	624	cis-acting regulatory element involved in the MeJA-responsiveness
evm.model.ctg000047_arrow_pilon.1362	799	5	779	824	cis-acting regulatory element involved in the MeJA-responsiveness
evm.model.ctg000047_arrow_pilon.1362	888	5	868	913	cis-acting regulatory element involved in the MeJA-responsiveness
evm.model.ctg000047_arrow_pilon.1362	1871	5	1851	1896	cis-acting regulatory element involved in the MeJA-responsiveness
evm.model.ctg000047_arrow_pilon.146	333	5	313	358	cis-acting regulatory element involved in the MeJA-responsiveness
evm.model.ctg000047_arrow_pilon.146	633	5	613	658	cis-acting regulatory element involved in the MeJA-responsiveness
evm.model.ctg000047_arrow_pilon.146	951	5	931	976	cis-acting regulatory element involved in the MeJA-responsiveness
evm.model.ctg000047_arrow_pilon.146	1594	5	1574	1619	cis-acting regulatory element involved in the MeJA-responsiveness
evm.model.ctg000047_arrow_pilon.146	298	9	278	327	cis-acting element involved in the abscisic acid responsiveness
evm.model.ctg000047_arrow_pilon.146	586	9	566	615	cis-acting element involved in the abscisic acid responsiveness
evm.model.ctg000047_arrow_pilon.146	631	5	611	656	cis-acting element involved in the abscisic acid responsiveness
evm.model.ctg000047_arrow_pilon.146	956	5	936	981	cis-acting element involved in the abscisic acid responsiveness
evm.model.ctg000047_arrow_pilon.146	1825	9	1805	1854	cis-acting element involved in the abscisic acid responsiveness
evm.model.ctg000047_arrow_pilon.146	333	5	313	358	cis-acting regulatory element involved in the MeJA-responsiveness
evm.model.ctg000047_arrow_pilon.146	633	5	613	658	cis-acting regulatory element involved in the MeJA-responsiveness
evm.model.ctg000047_arrow_pilon.146	951	5	931	976	cis-acting regulatory element involved in the MeJA-responsiveness
evm.model.ctg000047_arrow_pilon.146	1594	5	1574	1619	cis-acting regulatory element involved in the MeJA-responsiveness
evm.model.ctg000047_arrow_pilon.146	1296	7	1276	1323	cis-acting regulatory element involved in auxin responsiveness
evm.model.ctg000047_arrow_pilon.146	631	6	611	657	cis-acting regulatory element involved in light responsiveness
evm.model.ctg000047_arrow_pilon.146	955	6	935	981	cis-acting regulatory element involved in light responsiveness
evm.model.ctg000047_arrow_pilon.1509	294	5	274	319	cis-acting regulatory element involved in the MeJA-responsiveness
evm.model.ctg000047_arrow_pilon.1509	398	5	378	423	cis-acting regulatory element involved in the MeJA-responsiveness
evm.model.ctg000047_arrow_pilon.1509	571	5	551	596	cis-acting regulatory element involved in the MeJA-responsiveness
evm.model.ctg000047_arrow_pilon.1509	762	5	742	787	cis-acting regulatory element involved in the MeJA-responsiveness
evm.model.ctg000047_arrow_pilon.1509	1190	5	1170	1215	cis-acting regulatory element involved in the MeJA-responsiveness
evm.model.ctg000047_arrow_pilon.1509	1210	5	1190	1235	cis-acting regulatory element involved in the MeJA-responsiveness
evm.model.ctg000047_arrow_pilon.1509	1313	5	1293	1338	cis-acting regulatory element involved in the MeJA-responsiveness
evm.model.ctg000047_arrow_pilon.1509	1405	5	1385	1430	cis-acting regulatory element involved in the MeJA-responsiveness
evm.model.ctg000047_arrow_pilon.1509	1574	5	1554	1599	cis-acting regulatory element involved in the MeJA-responsiveness
evm.model.ctg000047_arrow_pilon.1509	1724	5	1704	1749	cis-acting regulatory element involved in the MeJA-responsiveness
evm.model.ctg000047_arrow_pilon.1509	1971	5	1951	1996	cis-acting regulatory element involved in the MeJA-responsiveness
evm.model.ctg000047_arrow_pilon.1509	1727	6	1707	1753	cis-acting regulatory element involved in light responsiveness
evm.model.ctg000047_arrow_pilon.1509	1192	5	1172	1217	cis-acting element involved in the abscisic acid responsiveness
evm.model.ctg000047_arrow_pilon.1509	1727	6	1707	1753	cis-acting element involved in the abscisic acid responsiveness
evm.model.ctg000047_arrow_pilon.1509	1728	5	1708	1753	cis-acting element involved in the abscisic acid responsiveness
evm.model.ctg000047_arrow_pilon.1509	294	5	274	319	cis-acting regulatory element involved in the MeJA-responsiveness
evm.model.ctg000047_arrow_pilon.1509	398	5	378	423	cis-acting regulatory element involved in the MeJA-responsiveness
evm.model.ctg000047_arrow_pilon.1509	571	5	551	596	cis-acting regulatory element involved in the MeJA-responsiveness
evm.model.ctg000047_arrow_pilon.1509	762	5	742	787	cis-acting regulatory element involved in the MeJA-responsiveness
evm.model.ctg000047_arrow_pilon.1509	1190	5	1170	1215	cis-acting regulatory element involved in the MeJA-responsiveness
evm.model.ctg000047_arrow_pilon.1509	1210	5	1190	1235	cis-acting regulatory element involved in the MeJA-responsiveness
evm.model.ctg000047_arrow_pilon.1509	1313	5	1293	1338	cis-acting regulatory element involved in the MeJA-responsiveness
evm.model.ctg000047_arrow_pilon.1509	1405	5	1385	1430	cis-acting regulatory element involved in the MeJA-responsiveness
evm.model.ctg000047_arrow_pilon.1509	1574	5	1554	1599	cis-acting regulatory element involved in the MeJA-responsiveness
evm.model.ctg000047_arrow_pilon.1509	1724	5	1704	1749	cis-acting regulatory element involved in the MeJA-responsiveness
evm.model.ctg000047_arrow_pilon.1509	1971	5	1951	1996	cis-acting regulatory element involved in the MeJA-responsiveness
evm.model.ctg000047_arrow_pilon.1509	466	6	446	492	cis-acting regulatory element involved in light responsiveness
evm.model.ctg000047_arrow_pilon.1509	1191	6	1171	1217	cis-acting regulatory element involved in light responsiveness
evm.model.ctg000047_arrow_pilon.1509	1514	6	1494	1540	cis-acting regulatory element involved in light responsiveness
evm.model.ctg000047_arrow_pilon.1509	1519	6	1499	1545	cis-acting regulatory element involved in light responsiveness
evm.model.ctg000047_arrow_pilon.1509	1727	6	1707	1753	cis-acting regulatory element involved in light responsiveness
evm.model.ctg000047_arrow_pilon.1509	1933	6	1913	1959	cis-acting regulatory element involved in light responsiveness
evm.model.ctg000047_arrow_pilon.1509	146	6	126	172	cis-acting element involved in low-temperature responsiveness
evm.model.ctg000047_arrow_pilon.1543	602	9	582	631	cis-acting element involved in the abscisic acid responsiveness
evm.model.ctg000047_arrow_pilon.1543	610	9	590	639	cis-acting element involved in the abscisic acid responsiveness
evm.model.ctg000047_arrow_pilon.1543	987	5	967	1012	cis-acting element involved in the abscisic acid responsiveness
evm.model.ctg000047_arrow_pilon.1543	1043	9	1023	1072	cis-acting element involved in the abscisic acid responsiveness
evm.model.ctg000047_arrow_pilon.1543	987	6	967	1013	cis-acting regulatory element involved in light responsiveness
evm.model.ctg000047_arrow_pilon.1578	1728	12	1708	1760	cis-acting regulatory element involved in light responsiveness
evm.model.ctg000047_arrow_pilon.1578	725	6	705	751	cis-acting regulatory element involved in light responsiveness
evm.model.ctg000047_arrow_pilon.1578	826	6	806	852	cis-acting regulatory element involved in light responsiveness
evm.model.ctg000047_arrow_pilon.1578	972	6	952	998	cis-acting regulatory element involved in light responsiveness
evm.model.ctg000047_arrow_pilon.1578	100	5	80	125	cis-acting regulatory element involved in the MeJA-responsiveness
evm.model.ctg000047_arrow_pilon.1578	1788	5	1768	1813	cis-acting regulatory element involved in the MeJA-responsiveness
evm.model.ctg000047_arrow_pilon.1578	726	5	706	751	cis-acting element involved in the abscisic acid responsiveness
evm.model.ctg000047_arrow_pilon.1578	973	5	953	998	cis-acting element involved in the abscisic acid responsiveness
evm.model.ctg000047_arrow_pilon.1578	1192	9	1172	1221	cis-acting element involved in the abscisic acid responsiveness
evm.model.ctg000047_arrow_pilon.1578	100	5	80	125	cis-acting regulatory element involved in the MeJA-responsiveness
evm.model.ctg000047_arrow_pilon.1578	1788	5	1768	1813	cis-acting regulatory element involved in the MeJA-responsiveness
evm.model.ctg000047_arrow_pilon.1736	388	6	368	414	cis-acting element involved in low-temperature responsiveness
evm.model.ctg000047_arrow_pilon.1736	435	6	415	461	cis-acting element involved in low-temperature responsiveness
evm.model.ctg000047_arrow_pilon.1736	121	5	101	146	cis-acting regulatory element involved in the MeJA-responsiveness
evm.model.ctg000047_arrow_pilon.1736	205	5	185	230	cis-acting regulatory element involved in the MeJA-responsiveness
evm.model.ctg000047_arrow_pilon.1736	105	6	85	131	cis-acting regulatory element involved in light responsiveness
evm.model.ctg000047_arrow_pilon.1736	702	6	682	728	cis-acting regulatory element involved in light responsiveness
evm.model.ctg000047_arrow_pilon.1736	900	6	880	926	cis-acting regulatory element involved in light responsiveness
evm.model.ctg000047_arrow_pilon.1736	1039	9	1019	1068	cis-acting regulatory element involved in light responsiveness
evm.model.ctg000047_arrow_pilon.1736	1277	6	1257	1303	cis-acting regulatory element involved in light responsiveness
evm.model.ctg000047_arrow_pilon.1736	1286	6	1266	1312	cis-acting regulatory element involved in light responsiveness
evm.model.ctg000047_arrow_pilon.1736	634	6	614	660	cis-acting regulatory element involved in light responsiveness
evm.model.ctg000047_arrow_pilon.1736	1041	6	1021	1067	cis-acting regulatory element involved in light responsiveness
evm.model.ctg000047_arrow_pilon.1736	25	9	5	54	cis-acting element involved in the abscisic acid responsiveness
evm.model.ctg000047_arrow_pilon.1736	632	9	612	661	cis-acting element involved in the abscisic acid responsiveness
evm.model.ctg000047_arrow_pilon.1736	635	5	615	660	cis-acting element involved in the abscisic acid responsiveness
evm.model.ctg000047_arrow_pilon.1736	702	5	682	727	cis-acting element involved in the abscisic acid responsiveness
evm.model.ctg000047_arrow_pilon.1736	900	5	880	925	cis-acting element involved in the abscisic acid responsiveness
evm.model.ctg000047_arrow_pilon.1736	1041	5	1021	1066	cis-acting element involved in the abscisic acid responsiveness
evm.model.ctg000047_arrow_pilon.1736	1286	5	1266	1311	cis-acting element involved in the abscisic acid responsiveness
evm.model.ctg000047_arrow_pilon.1736	1700	9	1680	1729	cis-acting element involved in the abscisic acid responsiveness
evm.model.ctg000047_arrow_pilon.1736	121	5	101	146	cis-acting regulatory element involved in the MeJA-responsiveness
evm.model.ctg000047_arrow_pilon.1736	205	5	185	230	cis-acting regulatory element involved in the MeJA-responsiveness
evm.model.ctg000047_arrow_pilon.1779	20	9	0	49	cis-acting element involved in the abscisic acid responsiveness
evm.model.ctg000047_arrow_pilon.1779	156	5	136	181	cis-acting element involved in the abscisic acid responsiveness
evm.model.ctg000047_arrow_pilon.1779	196	5	176	221	cis-acting element involved in the abscisic acid responsiveness
evm.model.ctg000047_arrow_pilon.1779	906	6	886	932	cis-acting element involved in the abscisic acid responsiveness
evm.model.ctg000047_arrow_pilon.1779	907	5	887	932	cis-acting element involved in the abscisic acid responsiveness
evm.model.ctg000047_arrow_pilon.1779	952	9	932	981	cis-acting element involved in the abscisic acid responsiveness
evm.model.ctg000047_arrow_pilon.1779	1277	6	1257	1303	cis-acting element involved in the abscisic acid responsiveness
evm.model.ctg000047_arrow_pilon.1779	1278	5	1258	1303	cis-acting element involved in the abscisic acid responsiveness
evm.model.ctg000047_arrow_pilon.1779	906	6	886	932	cis-acting regulatory element involved in light responsiveness
evm.model.ctg000047_arrow_pilon.1779	1277	6	1257	1303	cis-acting regulatory element involved in light responsiveness
evm.model.ctg000047_arrow_pilon.1779	194	5	174	219	cis-acting regulatory element involved in the MeJA-responsiveness
evm.model.ctg000047_arrow_pilon.1779	739	5	719	764	cis-acting regulatory element involved in the MeJA-responsiveness
evm.model.ctg000047_arrow_pilon.1779	1502	5	1482	1527	cis-acting regulatory element involved in the MeJA-responsiveness
evm.model.ctg000047_arrow_pilon.1779	1725	5	1705	1750	cis-acting regulatory element involved in the MeJA-responsiveness
evm.model.ctg000047_arrow_pilon.1779	194	5	174	219	cis-acting regulatory element involved in the MeJA-responsiveness
evm.model.ctg000047_arrow_pilon.1779	739	5	719	764	cis-acting regulatory element involved in the MeJA-responsiveness
evm.model.ctg000047_arrow_pilon.1779	1502	5	1482	1527	cis-acting regulatory element involved in the MeJA-responsiveness
evm.model.ctg000047_arrow_pilon.1779	1725	5	1705	1750	cis-acting regulatory element involved in the MeJA-responsiveness
evm.model.ctg000047_arrow_pilon.1779	901	7	881	928	cis-acting element involved in gibberellin-responsiveness
evm.model.ctg000047_arrow_pilon.1779	155	6	135	181	cis-acting regulatory element involved in light responsiveness
evm.model.ctg000047_arrow_pilon.1779	195	6	175	221	cis-acting regulatory element involved in light responsiveness
evm.model.ctg000047_arrow_pilon.1779	259	6	239	285	cis-acting regulatory element involved in light responsiveness
evm.model.ctg000047_arrow_pilon.1779	493	6	473	519	cis-acting regulatory element involved in light responsiveness
evm.model.ctg000047_arrow_pilon.1779	823	6	803	849	cis-acting regulatory element involved in light responsiveness
evm.model.ctg000047_arrow_pilon.1779	906	6	886	932	cis-acting regulatory element involved in light responsiveness
evm.model.ctg000047_arrow_pilon.1779	1277	6	1257	1303	cis-acting regulatory element involved in light responsiveness
evm.model.ctg000047_arrow_pilon.1844	1526	6	1506	1552	cis-acting regulatory element involved in light responsiveness
evm.model.ctg000047_arrow_pilon.1844	237	5	217	262	cis-acting element involved in the abscisic acid responsiveness
evm.model.ctg000047_arrow_pilon.1844	339	5	319	364	cis-acting element involved in the abscisic acid responsiveness
evm.model.ctg000047_arrow_pilon.1844	441	5	421	466	cis-acting element involved in the abscisic acid responsiveness
evm.model.ctg000047_arrow_pilon.1844	552	5	532	577	cis-acting element involved in the abscisic acid responsiveness
evm.model.ctg000047_arrow_pilon.1844	725	5	705	750	cis-acting element involved in the abscisic acid responsiveness
evm.model.ctg000047_arrow_pilon.1844	836	5	816	861	cis-acting element involved in the abscisic acid responsiveness
evm.model.ctg000047_arrow_pilon.1844	1009	5	989	1034	cis-acting element involved in the abscisic acid responsiveness
evm.model.ctg000047_arrow_pilon.1844	1120	5	1100	1145	cis-acting element involved in the abscisic acid responsiveness
evm.model.ctg000047_arrow_pilon.1844	1293	5	1273	1318	cis-acting element involved in the abscisic acid responsiveness
evm.model.ctg000047_arrow_pilon.1844	1404	5	1384	1429	cis-acting element involved in the abscisic acid responsiveness
evm.model.ctg000047_arrow_pilon.1844	1527	5	1507	1552	cis-acting element involved in the abscisic acid responsiveness
evm.model.ctg000047_arrow_pilon.1844	1911	5	1891	1936	cis-acting element involved in the abscisic acid responsiveness
evm.model.ctg000047_arrow_pilon.1844	36	6	16	62	cis-acting regulatory element involved in light responsiveness
evm.model.ctg000047_arrow_pilon.1844	52	6	32	78	cis-acting regulatory element involved in light responsiveness
evm.model.ctg000047_arrow_pilon.1844	236	6	216	262	cis-acting regulatory element involved in light responsiveness
evm.model.ctg000047_arrow_pilon.1844	338	6	318	364	cis-acting regulatory element involved in light responsiveness
evm.model.ctg000047_arrow_pilon.1844	411	6	391	437	cis-acting regulatory element involved in light responsiveness
evm.model.ctg000047_arrow_pilon.1844	440	6	420	466	cis-acting regulatory element involved in light responsiveness
evm.model.ctg000047_arrow_pilon.1844	551	6	531	577	cis-acting regulatory element involved in light responsiveness
evm.model.ctg000047_arrow_pilon.1844	695	6	675	721	cis-acting regulatory element involved in light responsiveness
evm.model.ctg000047_arrow_pilon.1844	724	6	704	750	cis-acting regulatory element involved in light responsiveness
evm.model.ctg000047_arrow_pilon.1844	835	6	815	861	cis-acting regulatory element involved in light responsiveness
evm.model.ctg000047_arrow_pilon.1844	979	6	959	1005	cis-acting regulatory element involved in light responsiveness
evm.model.ctg000047_arrow_pilon.1844	1008	6	988	1034	cis-acting regulatory element involved in light responsiveness
evm.model.ctg000047_arrow_pilon.1844	1119	6	1099	1145	cis-acting regulatory element involved in light responsiveness
evm.model.ctg000047_arrow_pilon.1844	1263	6	1243	1289	cis-acting regulatory element involved in light responsiveness
evm.model.ctg000047_arrow_pilon.1844	1292	6	1272	1318	cis-acting regulatory element involved in light responsiveness
evm.model.ctg000047_arrow_pilon.1844	1403	6	1383	1429	cis-acting regulatory element involved in light responsiveness
evm.model.ctg000047_arrow_pilon.1844	1784	6	1764	1810	cis-acting regulatory element involved in light responsiveness
evm.model.ctg000047_arrow_pilon.1844	1910	6	1890	1936	cis-acting regulatory element involved in light responsiveness
evm.model.ctg000047_arrow_pilon.1844	235	5	215	260	cis-acting regulatory element involved in the MeJA-responsiveness
evm.model.ctg000047_arrow_pilon.1844	337	5	317	362	cis-acting regulatory element involved in the MeJA-responsiveness
evm.model.ctg000047_arrow_pilon.1844	1509	5	1489	1534	cis-acting regulatory element involved in the MeJA-responsiveness
evm.model.ctg000047_arrow_pilon.1844	1750	5	1730	1775	cis-acting regulatory element involved in the MeJA-responsiveness
evm.model.ctg000047_arrow_pilon.1844	1894	5	1874	1919	cis-acting regulatory element involved in the MeJA-responsiveness
evm.model.ctg000047_arrow_pilon.1844	235	5	215	260	cis-acting regulatory element involved in the MeJA-responsiveness
evm.model.ctg000047_arrow_pilon.1844	337	5	317	362	cis-acting regulatory element involved in the MeJA-responsiveness
evm.model.ctg000047_arrow_pilon.1844	1509	5	1489	1534	cis-acting regulatory element involved in the MeJA-responsiveness
evm.model.ctg000047_arrow_pilon.1844	1750	5	1730	1775	cis-acting regulatory element involved in the MeJA-responsiveness
evm.model.ctg000047_arrow_pilon.1844	1894	5	1874	1919	cis-acting regulatory element involved in the MeJA-responsiveness
evm.model.ctg000047_arrow_pilon.20	172	5	152	197	cis-acting regulatory element involved in the MeJA-responsiveness
evm.model.ctg000047_arrow_pilon.20	203	5	183	228	cis-acting regulatory element involved in the MeJA-responsiveness
evm.model.ctg000047_arrow_pilon.20	949	5	929	974	cis-acting regulatory element involved in the MeJA-responsiveness
evm.model.ctg000047_arrow_pilon.20	1555	5	1535	1580	cis-acting regulatory element involved in the MeJA-responsiveness
evm.model.ctg000047_arrow_pilon.20	1967	5	1947	1992	cis-acting regulatory element involved in the MeJA-responsiveness
evm.model.ctg000047_arrow_pilon.20	111	7	91	138	cis-acting regulatory element involved in auxin responsiveness
evm.model.ctg000047_arrow_pilon.20	61	6	41	87	cis-acting regulatory element involved in light responsiveness
evm.model.ctg000047_arrow_pilon.20	199	6	179	225	cis-acting regulatory element involved in light responsiveness
evm.model.ctg000047_arrow_pilon.20	1429	6	1409	1455	cis-acting regulatory element involved in light responsiveness
evm.model.ctg000047_arrow_pilon.20	1963	6	1943	1989	cis-acting regulatory element involved in light responsiveness
evm.model.ctg000047_arrow_pilon.20	172	5	152	197	cis-acting regulatory element involved in the MeJA-responsiveness
evm.model.ctg000047_arrow_pilon.20	203	5	183	228	cis-acting regulatory element involved in the MeJA-responsiveness
evm.model.ctg000047_arrow_pilon.20	949	5	929	974	cis-acting regulatory element involved in the MeJA-responsiveness
evm.model.ctg000047_arrow_pilon.20	1555	5	1535	1580	cis-acting regulatory element involved in the MeJA-responsiveness
evm.model.ctg000047_arrow_pilon.20	1967	5	1947	1992	cis-acting regulatory element involved in the MeJA-responsiveness
evm.model.ctg000047_arrow_pilon.20	1229	9	1209	1258	cis-acting element involved in defense and stress responsiveness
evm.model.ctg000047_arrow_pilon.20	199	6	179	225	cis-acting regulatory element involved in light responsiveness
evm.model.ctg000047_arrow_pilon.20	894	6	874	920	cis-acting regulatory element involved in light responsiveness
evm.model.ctg000047_arrow_pilon.20	1429	6	1409	1455	cis-acting regulatory element involved in light responsiveness
evm.model.ctg000047_arrow_pilon.20	61	5	41	86	cis-acting element involved in the abscisic acid responsiveness
evm.model.ctg000047_arrow_pilon.20	197	9	177	226	cis-acting element involved in the abscisic acid responsiveness
evm.model.ctg000047_arrow_pilon.20	199	6	179	225	cis-acting element involved in the abscisic acid responsiveness
evm.model.ctg000047_arrow_pilon.20	200	5	180	225	cis-acting element involved in the abscisic acid responsiveness
evm.model.ctg000047_arrow_pilon.20	894	5	874	919	cis-acting element involved in the abscisic acid responsiveness
evm.model.ctg000047_arrow_pilon.20	1429	6	1409	1455	cis-acting element involved in the abscisic acid responsiveness
evm.model.ctg000047_arrow_pilon.20	1430	5	1410	1455	cis-acting element involved in the abscisic acid responsiveness
evm.model.ctg000047_arrow_pilon.20	814	9	794	843	cis-acting element involved in light responsiveness
evm.model.ctg000047_arrow_pilon.2060	706	5	686	731	cis-acting element involved in the abscisic acid responsiveness
evm.model.ctg000047_arrow_pilon.2060	1375	9	1355	1404	cis-acting element involved in the abscisic acid responsiveness
evm.model.ctg000047_arrow_pilon.2060	1748	5	1728	1773	cis-acting element involved in the abscisic acid responsiveness
evm.model.ctg000047_arrow_pilon.2060	1932	5	1912	1957	cis-acting element involved in the abscisic acid responsiveness
evm.model.ctg000047_arrow_pilon.2060	706	6	686	732	cis-acting regulatory element involved in light responsiveness
evm.model.ctg000047_arrow_pilon.2060	779	5	759	804	cis-acting regulatory element involved in the MeJA-responsiveness
evm.model.ctg000047_arrow_pilon.2060	1500	5	1480	1525	cis-acting regulatory element involved in the MeJA-responsiveness
evm.model.ctg000047_arrow_pilon.2060	1934	5	1914	1959	cis-acting regulatory element involved in the MeJA-responsiveness
evm.model.ctg000047_arrow_pilon.2060	407	10	387	437	cis-acting regulatory element involved in light responsiveness
evm.model.ctg000047_arrow_pilon.2060	1703	6	1683	1729	cis-acting regulatory element involved in light responsiveness
evm.model.ctg000047_arrow_pilon.2060	1748	6	1728	1774	cis-acting regulatory element involved in light responsiveness
evm.model.ctg000047_arrow_pilon.2060	1932	6	1912	1958	cis-acting regulatory element involved in light responsiveness
evm.model.ctg000047_arrow_pilon.2060	779	5	759	804	cis-acting regulatory element involved in the MeJA-responsiveness
evm.model.ctg000047_arrow_pilon.2060	1500	5	1480	1525	cis-acting regulatory element involved in the MeJA-responsiveness
evm.model.ctg000047_arrow_pilon.2060	1934	5	1914	1959	cis-acting regulatory element involved in the MeJA-responsiveness
evm.model.ctg000047_arrow_pilon.303	925	6	905	951	cis-acting element involved in low-temperature responsiveness
evm.model.ctg000047_arrow_pilon.303	310	6	290	336	cis-acting regulatory element involved in light responsiveness
evm.model.ctg000047_arrow_pilon.303	547	6	527	573	cis-acting regulatory element involved in light responsiveness
evm.model.ctg000047_arrow_pilon.303	643	6	623	669	cis-acting regulatory element involved in light responsiveness
evm.model.ctg000047_arrow_pilon.303	1531	6	1511	1557	cis-acting regulatory element involved in light responsiveness
evm.model.ctg000047_arrow_pilon.303	1935	6	1915	1961	cis-acting regulatory element involved in light responsiveness
evm.model.ctg000047_arrow_pilon.303	361	5	341	386	cis-acting regulatory element involved in the MeJA-responsiveness
evm.model.ctg000047_arrow_pilon.303	544	5	524	569	cis-acting regulatory element involved in the MeJA-responsiveness
evm.model.ctg000047_arrow_pilon.303	568	5	548	593	cis-acting regulatory element involved in the MeJA-responsiveness
evm.model.ctg000047_arrow_pilon.303	658	5	638	683	cis-acting regulatory element involved in the MeJA-responsiveness
evm.model.ctg000047_arrow_pilon.303	1042	5	1022	1067	cis-acting regulatory element involved in the MeJA-responsiveness
evm.model.ctg000047_arrow_pilon.303	486	6	466	512	cis-acting regulatory element involved in light responsiveness
evm.model.ctg000047_arrow_pilon.303	1090	6	1070	1116	cis-acting regulatory element involved in light responsiveness
evm.model.ctg000047_arrow_pilon.303	487	5	467	512	cis-acting element involved in the abscisic acid responsiveness
evm.model.ctg000047_arrow_pilon.303	547	5	527	572	cis-acting element involved in the abscisic acid responsiveness
evm.model.ctg000047_arrow_pilon.303	643	5	623	668	cis-acting element involved in the abscisic acid responsiveness
evm.model.ctg000047_arrow_pilon.303	1090	5	1070	1115	cis-acting element involved in the abscisic acid responsiveness
evm.model.ctg000047_arrow_pilon.303	1935	5	1915	1960	cis-acting element involved in the abscisic acid responsiveness
evm.model.ctg000047_arrow_pilon.303	361	5	341	386	cis-acting regulatory element involved in the MeJA-responsiveness
evm.model.ctg000047_arrow_pilon.303	544	5	524	569	cis-acting regulatory element involved in the MeJA-responsiveness
evm.model.ctg000047_arrow_pilon.303	568	5	548	593	cis-acting regulatory element involved in the MeJA-responsiveness
evm.model.ctg000047_arrow_pilon.303	658	5	638	683	cis-acting regulatory element involved in the MeJA-responsiveness
evm.model.ctg000047_arrow_pilon.303	1042	5	1022	1067	cis-acting regulatory element involved in the MeJA-responsiveness
evm.model.ctg000047_arrow_pilon.312	894	5	874	919	cis-acting regulatory element involved in the MeJA-responsiveness
evm.model.ctg000047_arrow_pilon.312	908	5	888	933	cis-acting regulatory element involved in the MeJA-responsiveness
evm.model.ctg000047_arrow_pilon.312	84	9	64	113	cis-acting element involved in the abscisic acid responsiveness
evm.model.ctg000047_arrow_pilon.312	200	9	180	229	cis-acting element involved in the abscisic acid responsiveness
evm.model.ctg000047_arrow_pilon.312	244	9	224	273	cis-acting element involved in the abscisic acid responsiveness
evm.model.ctg000047_arrow_pilon.312	875	9	855	904	cis-acting element involved in the abscisic acid responsiveness
evm.model.ctg000047_arrow_pilon.312	1124	9	1104	1153	cis-acting element involved in the abscisic acid responsiveness
evm.model.ctg000047_arrow_pilon.312	1410	5	1390	1435	cis-acting element involved in the abscisic acid responsiveness
evm.model.ctg000047_arrow_pilon.312	1644	9	1624	1673	cis-acting element involved in the abscisic acid responsiveness
evm.model.ctg000047_arrow_pilon.312	1790	9	1770	1819	cis-acting element involved in the abscisic acid responsiveness
evm.model.ctg000047_arrow_pilon.312	894	5	874	919	cis-acting regulatory element involved in the MeJA-responsiveness
evm.model.ctg000047_arrow_pilon.312	908	5	888	933	cis-acting regulatory element involved in the MeJA-responsiveness
evm.model.ctg000047_arrow_pilon.312	1124	9	1104	1153	cis-acting regulatory element involved in light responsiveness
evm.model.ctg000047_arrow_pilon.312	1409	6	1389	1435	cis-acting regulatory element involved in light responsiveness
evm.model.ctg000047_arrow_pilon.389	108	5	88	133	cis-acting regulatory element involved in the MeJA-responsiveness
evm.model.ctg000047_arrow_pilon.389	611	5	591	636	cis-acting regulatory element involved in the MeJA-responsiveness
evm.model.ctg000047_arrow_pilon.389	1131	5	1111	1156	cis-acting regulatory element involved in the MeJA-responsiveness
evm.model.ctg000047_arrow_pilon.389	1563	5	1543	1588	cis-acting regulatory element involved in the MeJA-responsiveness
evm.model.ctg000047_arrow_pilon.389	1951	5	1931	1976	cis-acting regulatory element involved in the MeJA-responsiveness
evm.model.ctg000047_arrow_pilon.389	1260	6	1240	1286	cis-acting regulatory element involved in light responsiveness
evm.model.ctg000047_arrow_pilon.389	753	5	733	778	cis-acting element involved in the abscisic acid responsiveness
evm.model.ctg000047_arrow_pilon.389	861	5	841	886	cis-acting element involved in the abscisic acid responsiveness
evm.model.ctg000047_arrow_pilon.389	1260	6	1240	1286	cis-acting element involved in the abscisic acid responsiveness
evm.model.ctg000047_arrow_pilon.389	1261	5	1241	1286	cis-acting element involved in the abscisic acid responsiveness
evm.model.ctg000047_arrow_pilon.389	1658	9	1638	1687	cis-acting element involved in the abscisic acid responsiveness
evm.model.ctg000047_arrow_pilon.389	1844	5	1824	1869	cis-acting element involved in the abscisic acid responsiveness
evm.model.ctg000047_arrow_pilon.389	108	5	88	133	cis-acting regulatory element involved in the MeJA-responsiveness
evm.model.ctg000047_arrow_pilon.389	611	5	591	636	cis-acting regulatory element involved in the MeJA-responsiveness
evm.model.ctg000047_arrow_pilon.389	1131	5	1111	1156	cis-acting regulatory element involved in the MeJA-responsiveness
evm.model.ctg000047_arrow_pilon.389	1563	5	1543	1588	cis-acting regulatory element involved in the MeJA-responsiveness
evm.model.ctg000047_arrow_pilon.389	1951	5	1931	1976	cis-acting regulatory element involved in the MeJA-responsiveness
evm.model.ctg000047_arrow_pilon.389	556	6	536	582	cis-acting regulatory element involved in light responsiveness
evm.model.ctg000047_arrow_pilon.389	614	6	594	640	cis-acting regulatory element involved in light responsiveness
evm.model.ctg000047_arrow_pilon.389	753	6	733	779	cis-acting regulatory element involved in light responsiveness
evm.model.ctg000047_arrow_pilon.389	860	6	840	886	cis-acting regulatory element involved in light responsiveness
evm.model.ctg000047_arrow_pilon.389	1260	6	1240	1286	cis-acting regulatory element involved in light responsiveness
evm.model.ctg000047_arrow_pilon.389	1844	6	1824	1870	cis-acting regulatory element involved in light responsiveness
evm.model.ctg000047_arrow_pilon.389	1899	6	1879	1925	cis-acting regulatory element involved in light responsiveness
evm.model.ctg000047_arrow_pilon.57	205	6	185	231	cis-acting regulatory element involved in light responsiveness
evm.model.ctg000047_arrow_pilon.57	779	6	759	805	cis-acting regulatory element involved in light responsiveness
evm.model.ctg000047_arrow_pilon.57	1046	6	1026	1072	cis-acting regulatory element involved in light responsiveness
evm.model.ctg000047_arrow_pilon.57	1533	6	1513	1559	cis-acting regulatory element involved in light responsiveness
evm.model.ctg000047_arrow_pilon.57	1582	6	1562	1608	cis-acting regulatory element involved in light responsiveness
evm.model.ctg000047_arrow_pilon.57	403	5	383	428	cis-acting regulatory element involved in the MeJA-responsiveness
evm.model.ctg000047_arrow_pilon.57	571	5	551	596	cis-acting regulatory element involved in the MeJA-responsiveness
evm.model.ctg000047_arrow_pilon.57	669	5	649	694	cis-acting regulatory element involved in the MeJA-responsiveness
evm.model.ctg000047_arrow_pilon.57	755	5	735	780	cis-acting regulatory element involved in the MeJA-responsiveness
evm.model.ctg000047_arrow_pilon.57	1600	5	1580	1625	cis-acting regulatory element involved in the MeJA-responsiveness
evm.model.ctg000047_arrow_pilon.57	403	5	383	428	cis-acting regulatory element involved in the MeJA-responsiveness
evm.model.ctg000047_arrow_pilon.57	571	5	551	596	cis-acting regulatory element involved in the MeJA-responsiveness
evm.model.ctg000047_arrow_pilon.57	669	5	649	694	cis-acting regulatory element involved in the MeJA-responsiveness
evm.model.ctg000047_arrow_pilon.57	755	5	735	780	cis-acting regulatory element involved in the MeJA-responsiveness
evm.model.ctg000047_arrow_pilon.57	1600	5	1580	1625	cis-acting regulatory element involved in the MeJA-responsiveness
evm.model.ctg000047_arrow_pilon.57	1083	9	1063	1112	cis-acting element involved in light responsiveness
evm.model.ctg000047_arrow_pilon.57	203	9	183	232	cis-acting element involved in the abscisic acid responsiveness
evm.model.ctg000047_arrow_pilon.57	205	6	185	231	cis-acting element involved in the abscisic acid responsiveness
evm.model.ctg000047_arrow_pilon.57	206	5	186	231	cis-acting element involved in the abscisic acid responsiveness
evm.model.ctg000047_arrow_pilon.57	779	5	759	804	cis-acting element involved in the abscisic acid responsiveness
evm.model.ctg000047_arrow_pilon.57	1534	5	1514	1559	cis-acting element involved in the abscisic acid responsiveness
evm.model.ctg000047_arrow_pilon.57	1708	9	1688	1737	cis-acting element involved in the abscisic acid responsiveness
evm.model.ctg000047_arrow_pilon.57	1768	9	1748	1797	cis-acting element involved in the abscisic acid responsiveness
evm.model.ctg000047_arrow_pilon.57	205	6	185	231	cis-acting regulatory element involved in light responsiveness
evm.model.ctg000047_arrow_pilon.617	236	5	216	261	cis-acting element involved in the abscisic acid responsiveness
evm.model.ctg000047_arrow_pilon.617	1902	5	1882	1927	cis-acting element involved in the abscisic acid responsiveness
evm.model.ctg000047_arrow_pilon.617	1902	6	1882	1928	cis-acting regulatory element involved in light responsiveness
evm.model.ctg000047_arrow_pilon.617	8	5	-12	33	cis-acting regulatory element involved in the MeJA-responsiveness
evm.model.ctg000047_arrow_pilon.617	1239	5	1219	1264	cis-acting regulatory element involved in the MeJA-responsiveness
evm.model.ctg000047_arrow_pilon.617	1673	5	1653	1698	cis-acting regulatory element involved in the MeJA-responsiveness
evm.model.ctg000047_arrow_pilon.617	1980	5	1960	2005	cis-acting regulatory element involved in the MeJA-responsiveness
evm.model.ctg000047_arrow_pilon.617	194	6	174	220	cis-acting regulatory element involved in light responsiveness
evm.model.ctg000047_arrow_pilon.617	236	6	216	262	cis-acting regulatory element involved in light responsiveness
evm.model.ctg000047_arrow_pilon.617	808	6	788	834	cis-acting regulatory element involved in light responsiveness
evm.model.ctg000047_arrow_pilon.617	1678	6	1658	1704	cis-acting regulatory element involved in light responsiveness
evm.model.ctg000047_arrow_pilon.617	8	5	-12	33	cis-acting regulatory element involved in the MeJA-responsiveness
evm.model.ctg000047_arrow_pilon.617	1239	5	1219	1264	cis-acting regulatory element involved in the MeJA-responsiveness
evm.model.ctg000047_arrow_pilon.617	1673	5	1653	1698	cis-acting regulatory element involved in the MeJA-responsiveness
evm.model.ctg000047_arrow_pilon.617	1980	5	1960	2005	cis-acting regulatory element involved in the MeJA-responsiveness
evm.model.ctg000047_arrow_pilon.740	763	6	743	789	cis-acting regulatory element involved in light responsiveness
evm.model.ctg000047_arrow_pilon.740	1360	6	1340	1386	cis-acting regulatory element involved in light responsiveness
evm.model.ctg000047_arrow_pilon.740	1792	6	1772	1818	cis-acting regulatory element involved in light responsiveness
evm.model.ctg000047_arrow_pilon.740	404	5	384	429	cis-acting regulatory element involved in the MeJA-responsiveness
evm.model.ctg000047_arrow_pilon.740	811	5	791	836	cis-acting regulatory element involved in the MeJA-responsiveness
evm.model.ctg000047_arrow_pilon.740	817	5	797	842	cis-acting regulatory element involved in the MeJA-responsiveness
evm.model.ctg000047_arrow_pilon.740	827	5	807	852	cis-acting regulatory element involved in the MeJA-responsiveness
evm.model.ctg000047_arrow_pilon.740	1292	5	1272	1317	cis-acting regulatory element involved in the MeJA-responsiveness
evm.model.ctg000047_arrow_pilon.740	1796	5	1776	1821	cis-acting regulatory element involved in the MeJA-responsiveness
evm.model.ctg000047_arrow_pilon.740	723	7	703	750	cis-acting regulatory element involved in auxin responsiveness
evm.model.ctg000047_arrow_pilon.740	1358	9	1338	1387	cis-acting element involved in light responsiveness
evm.model.ctg000047_arrow_pilon.740	287	6	267	313	cis-acting regulatory element involved in light responsiveness
evm.model.ctg000047_arrow_pilon.740	287	5	267	312	cis-acting element involved in the abscisic acid responsiveness
evm.model.ctg000047_arrow_pilon.740	360	9	340	389	cis-acting element involved in the abscisic acid responsiveness
evm.model.ctg000047_arrow_pilon.740	1361	5	1341	1386	cis-acting element involved in the abscisic acid responsiveness
evm.model.ctg000047_arrow_pilon.740	404	5	384	429	cis-acting regulatory element involved in the MeJA-responsiveness
evm.model.ctg000047_arrow_pilon.740	811	5	791	836	cis-acting regulatory element involved in the MeJA-responsiveness
evm.model.ctg000047_arrow_pilon.740	817	5	797	842	cis-acting regulatory element involved in the MeJA-responsiveness
evm.model.ctg000047_arrow_pilon.740	827	5	807	852	cis-acting regulatory element involved in the MeJA-responsiveness
evm.model.ctg000047_arrow_pilon.740	1292	5	1272	1317	cis-acting regulatory element involved in the MeJA-responsiveness
evm.model.ctg000047_arrow_pilon.740	1796	5	1776	1821	cis-acting regulatory element involved in the MeJA-responsiveness
evm.model.ctg000047_arrow_pilon.998	822	5	802	847	cis-acting element involved in the abscisic acid responsiveness
evm.model.ctg000047_arrow_pilon.998	1064	5	1044	1089	cis-acting element involved in the abscisic acid responsiveness
evm.model.ctg000047_arrow_pilon.998	1332	7	1312	1359	cis-acting element involved in the abscisic acid responsiveness
evm.model.ctg000047_arrow_pilon.998	1702	5	1682	1727	cis-acting element involved in the abscisic acid responsiveness
evm.model.ctg000047_arrow_pilon.998	1719	9	1699	1748	cis-acting element involved in the abscisic acid responsiveness
evm.model.ctg000047_arrow_pilon.998	1960	5	1940	1985	cis-acting element involved in the abscisic acid responsiveness
evm.model.ctg000047_arrow_pilon.998	706	5	686	731	cis-acting regulatory element involved in the MeJA-responsiveness
evm.model.ctg000047_arrow_pilon.998	775	5	755	800	cis-acting regulatory element involved in the MeJA-responsiveness
evm.model.ctg000047_arrow_pilon.998	1079	5	1059	1104	cis-acting regulatory element involved in the MeJA-responsiveness
evm.model.ctg000047_arrow_pilon.998	1244	5	1224	1269	cis-acting regulatory element involved in the MeJA-responsiveness
evm.model.ctg000047_arrow_pilon.998	1675	5	1655	1700	cis-acting regulatory element involved in the MeJA-responsiveness
evm.model.ctg000047_arrow_pilon.998	1741	5	1721	1766	cis-acting regulatory element involved in the MeJA-responsiveness
evm.model.ctg000047_arrow_pilon.998	1958	5	1938	1983	cis-acting regulatory element involved in the MeJA-responsiveness
evm.model.ctg000047_arrow_pilon.998	692	6	672	718	cis-acting regulatory element involved in light responsiveness
evm.model.ctg000047_arrow_pilon.998	821	6	801	847	cis-acting regulatory element involved in light responsiveness
evm.model.ctg000047_arrow_pilon.998	1064	6	1044	1090	cis-acting regulatory element involved in light responsiveness
evm.model.ctg000047_arrow_pilon.998	1605	6	1585	1631	cis-acting regulatory element involved in light responsiveness
evm.model.ctg000047_arrow_pilon.998	1700	9	1680	1729	cis-acting regulatory element involved in light responsiveness
evm.model.ctg000047_arrow_pilon.998	1702	6	1682	1728	cis-acting regulatory element involved in light responsiveness
evm.model.ctg000047_arrow_pilon.998	1720	10.5	1700	1750.5	cis-acting regulatory element involved in light responsiveness
evm.model.ctg000047_arrow_pilon.998	1959	6	1939	1985	cis-acting regulatory element involved in light responsiveness
evm.model.ctg000047_arrow_pilon.998	1173	7	1153	1200	cis-acting regulatory element involved in auxin responsiveness
evm.model.ctg000047_arrow_pilon.998	706	5	686	731	cis-acting regulatory element involved in the MeJA-responsiveness
evm.model.ctg000047_arrow_pilon.998	775	5	755	800	cis-acting regulatory element involved in the MeJA-responsiveness
evm.model.ctg000047_arrow_pilon.998	1079	5	1059	1104	cis-acting regulatory element involved in the MeJA-responsiveness
evm.model.ctg000047_arrow_pilon.998	1244	5	1224	1269	cis-acting regulatory element involved in the MeJA-responsiveness
evm.model.ctg000047_arrow_pilon.998	1675	5	1655	1700	cis-acting regulatory element involved in the MeJA-responsiveness
evm.model.ctg000047_arrow_pilon.998	1741	5	1721	1766	cis-acting regulatory element involved in the MeJA-responsiveness
evm.model.ctg000047_arrow_pilon.998	1958	5	1938	1983	cis-acting regulatory element involved in the MeJA-responsiveness
evm.model.ctg000055_arrow_pilon.181	64	6	44	90	cis-acting regulatory element involved in light responsiveness
evm.model.ctg000055_arrow_pilon.181	71	6	51	97	cis-acting regulatory element involved in light responsiveness
evm.model.ctg000055_arrow_pilon.181	538	6	518	564	cis-acting regulatory element involved in light responsiveness
evm.model.ctg000055_arrow_pilon.181	572	6	552	598	cis-acting regulatory element involved in light responsiveness
evm.model.ctg000055_arrow_pilon.181	710	6	690	736	cis-acting regulatory element involved in light responsiveness
evm.model.ctg000055_arrow_pilon.181	824	6	804	850	cis-acting regulatory element involved in light responsiveness
evm.model.ctg000055_arrow_pilon.181	1408	6	1388	1434	cis-acting regulatory element involved in light responsiveness
evm.model.ctg000055_arrow_pilon.181	1602	6	1582	1628	cis-acting regulatory element involved in light responsiveness
evm.model.ctg000055_arrow_pilon.181	1638	6	1618	1664	cis-acting regulatory element involved in light responsiveness
evm.model.ctg000055_arrow_pilon.181	1902	6	1882	1928	cis-acting regulatory element involved in light responsiveness
evm.model.ctg000055_arrow_pilon.181	1944	6	1924	1970	cis-acting regulatory element involved in light responsiveness
evm.model.ctg000055_arrow_pilon.181	91	5	71	116	cis-acting regulatory element involved in the MeJA-responsiveness
evm.model.ctg000055_arrow_pilon.181	186	5	166	211	cis-acting regulatory element involved in the MeJA-responsiveness
evm.model.ctg000055_arrow_pilon.181	540	5	520	565	cis-acting regulatory element involved in the MeJA-responsiveness
evm.model.ctg000055_arrow_pilon.181	1557	5	1537	1582	cis-acting regulatory element involved in the MeJA-responsiveness
evm.model.ctg000055_arrow_pilon.181	1587	5	1567	1612	cis-acting regulatory element involved in the MeJA-responsiveness
evm.model.ctg000055_arrow_pilon.181	1629	5	1609	1654	cis-acting regulatory element involved in the MeJA-responsiveness
evm.model.ctg000055_arrow_pilon.181	1637	5	1617	1662	cis-acting regulatory element involved in the MeJA-responsiveness
evm.model.ctg000055_arrow_pilon.181	863	6	843	889	cis-acting element involved in low-temperature responsiveness
evm.model.ctg000055_arrow_pilon.181	91	5	71	116	cis-acting regulatory element involved in the MeJA-responsiveness
evm.model.ctg000055_arrow_pilon.181	186	5	166	211	cis-acting regulatory element involved in the MeJA-responsiveness
evm.model.ctg000055_arrow_pilon.181	540	5	520	565	cis-acting regulatory element involved in the MeJA-responsiveness
evm.model.ctg000055_arrow_pilon.181	1557	5	1537	1582	cis-acting regulatory element involved in the MeJA-responsiveness
evm.model.ctg000055_arrow_pilon.181	1587	5	1567	1612	cis-acting regulatory element involved in the MeJA-responsiveness
evm.model.ctg000055_arrow_pilon.181	1629	5	1609	1654	cis-acting regulatory element involved in the MeJA-responsiveness
evm.model.ctg000055_arrow_pilon.181	1637	5	1617	1662	cis-acting regulatory element involved in the MeJA-responsiveness
evm.model.ctg000055_arrow_pilon.181	71	6	51	97	cis-acting regulatory element involved in light responsiveness
evm.model.ctg000055_arrow_pilon.181	572	6	552	598	cis-acting regulatory element involved in light responsiveness
evm.model.ctg000055_arrow_pilon.181	710	6	690	736	cis-acting regulatory element involved in light responsiveness
evm.model.ctg000055_arrow_pilon.181	1408	6	1388	1434	cis-acting regulatory element involved in light responsiveness
evm.model.ctg000055_arrow_pilon.181	64	5	44	89	cis-acting element involved in the abscisic acid responsiveness
evm.model.ctg000055_arrow_pilon.181	69	10	49	99	cis-acting element involved in the abscisic acid responsiveness
evm.model.ctg000055_arrow_pilon.181	71	6	51	97	cis-acting element involved in the abscisic acid responsiveness
evm.model.ctg000055_arrow_pilon.181	72	5	52	97	cis-acting element involved in the abscisic acid responsiveness
evm.model.ctg000055_arrow_pilon.181	538	5	518	563	cis-acting element involved in the abscisic acid responsiveness
evm.model.ctg000055_arrow_pilon.181	572	6	552	598	cis-acting element involved in the abscisic acid responsiveness
evm.model.ctg000055_arrow_pilon.181	573	5	553	598	cis-acting element involved in the abscisic acid responsiveness
evm.model.ctg000055_arrow_pilon.181	708	9	688	737	cis-acting element involved in the abscisic acid responsiveness
evm.model.ctg000055_arrow_pilon.181	710	6	690	736	cis-acting element involved in the abscisic acid responsiveness
evm.model.ctg000055_arrow_pilon.181	711	5	691	736	cis-acting element involved in the abscisic acid responsiveness
evm.model.ctg000055_arrow_pilon.181	1406	9	1386	1435	cis-acting element involved in the abscisic acid responsiveness
evm.model.ctg000055_arrow_pilon.181	1408	6	1388	1434	cis-acting element involved in the abscisic acid responsiveness
evm.model.ctg000055_arrow_pilon.181	1409	5	1389	1434	cis-acting element involved in the abscisic acid responsiveness
evm.model.ctg000055_arrow_pilon.181	1639	5	1619	1664	cis-acting element involved in the abscisic acid responsiveness
evm.model.ctg000055_arrow_pilon.73	69	6	49	95	cis-acting regulatory element involved in light responsiveness
evm.model.ctg000055_arrow_pilon.73	1570	6	1550	1596	cis-acting regulatory element involved in light responsiveness
evm.model.ctg000055_arrow_pilon.73	1871	6	1851	1897	cis-acting regulatory element involved in light responsiveness
evm.model.ctg000055_arrow_pilon.73	370	5	350	395	cis-acting regulatory element involved in the MeJA-responsiveness
evm.model.ctg000055_arrow_pilon.73	494	5	474	519	cis-acting regulatory element involved in the MeJA-responsiveness
evm.model.ctg000055_arrow_pilon.73	644	5	624	669	cis-acting regulatory element involved in the MeJA-responsiveness
evm.model.ctg000055_arrow_pilon.73	850	5	830	875	cis-acting regulatory element involved in the MeJA-responsiveness
evm.model.ctg000055_arrow_pilon.73	1178	5	1158	1203	cis-acting regulatory element involved in the MeJA-responsiveness
evm.model.ctg000055_arrow_pilon.73	1264	5	1244	1289	cis-acting regulatory element involved in the MeJA-responsiveness
evm.model.ctg000055_arrow_pilon.73	1784	5	1764	1809	cis-acting regulatory element involved in the MeJA-responsiveness
evm.model.ctg000055_arrow_pilon.73	1826	5	1806	1851	cis-acting regulatory element involved in the MeJA-responsiveness
evm.model.ctg000055_arrow_pilon.73	1940	5	1920	1965	cis-acting regulatory element involved in the MeJA-responsiveness
evm.model.ctg000055_arrow_pilon.73	453	6	433	479	cis-acting element involved in low-temperature responsiveness
evm.model.ctg000055_arrow_pilon.73	370	5	350	395	cis-acting regulatory element involved in the MeJA-responsiveness
evm.model.ctg000055_arrow_pilon.73	494	5	474	519	cis-acting regulatory element involved in the MeJA-responsiveness
evm.model.ctg000055_arrow_pilon.73	644	5	624	669	cis-acting regulatory element involved in the MeJA-responsiveness
evm.model.ctg000055_arrow_pilon.73	850	5	830	875	cis-acting regulatory element involved in the MeJA-responsiveness
evm.model.ctg000055_arrow_pilon.73	1178	5	1158	1203	cis-acting regulatory element involved in the MeJA-responsiveness
evm.model.ctg000055_arrow_pilon.73	1264	5	1244	1289	cis-acting regulatory element involved in the MeJA-responsiveness
evm.model.ctg000055_arrow_pilon.73	1784	5	1764	1809	cis-acting regulatory element involved in the MeJA-responsiveness
evm.model.ctg000055_arrow_pilon.73	1826	5	1806	1851	cis-acting regulatory element involved in the MeJA-responsiveness
evm.model.ctg000055_arrow_pilon.73	1940	5	1920	1965	cis-acting regulatory element involved in the MeJA-responsiveness
evm.model.ctg000055_arrow_pilon.73	54	7	34	81	cis-acting element involved in the abscisic acid responsiveness
evm.model.ctg000055_arrow_pilon.73	69	6	49	95	cis-acting element involved in the abscisic acid responsiveness
evm.model.ctg000055_arrow_pilon.73	70	5	50	95	cis-acting element involved in the abscisic acid responsiveness
evm.model.ctg000055_arrow_pilon.73	1869	9	1849	1898	cis-acting element involved in the abscisic acid responsiveness
evm.model.ctg000055_arrow_pilon.73	1871	6	1851	1897	cis-acting element involved in the abscisic acid responsiveness
evm.model.ctg000055_arrow_pilon.73	1872	5	1852	1897	cis-acting element involved in the abscisic acid responsiveness
evm.model.ctg000055_arrow_pilon.73	1888	10	1868	1918	cis-acting element involved in the abscisic acid responsiveness
evm.model.ctg000055_arrow_pilon.73	69	6	49	95	cis-acting regulatory element involved in light responsiveness
evm.model.ctg000055_arrow_pilon.73	1871	6	1851	1897	cis-acting regulatory element involved in light responsiveness
evm.model.ctg000055_arrow_pilon.94	1356	7	1336	1383	cis-acting regulatory element involved in auxin responsiveness
evm.model.ctg000055_arrow_pilon.94	86	5	66	111	cis-acting regulatory element involved in the MeJA-responsiveness
evm.model.ctg000055_arrow_pilon.94	365	5	345	390	cis-acting regulatory element involved in the MeJA-responsiveness
evm.model.ctg000055_arrow_pilon.94	476	5	456	501	cis-acting regulatory element involved in the MeJA-responsiveness
evm.model.ctg000055_arrow_pilon.94	1147	5	1127	1172	cis-acting regulatory element involved in the MeJA-responsiveness
evm.model.ctg000055_arrow_pilon.94	1659	5	1639	1684	cis-acting regulatory element involved in the MeJA-responsiveness
evm.model.ctg000055_arrow_pilon.94	799	6	779	825	cis-acting regulatory element involved in light responsiveness
evm.model.ctg000055_arrow_pilon.94	810	6	790	836	cis-acting regulatory element involved in light responsiveness
evm.model.ctg000055_arrow_pilon.94	868	9	848	897	cis-acting regulatory element involved in light responsiveness
evm.model.ctg000055_arrow_pilon.94	1365	6	1345	1391	cis-acting regulatory element involved in light responsiveness
evm.model.ctg000055_arrow_pilon.94	1468	6	1448	1494	cis-acting regulatory element involved in light responsiveness
evm.model.ctg000055_arrow_pilon.94	499	5	479	524	cis-acting element involved in the abscisic acid responsiveness
evm.model.ctg000055_arrow_pilon.94	725	9	705	754	cis-acting element involved in the abscisic acid responsiveness
evm.model.ctg000055_arrow_pilon.94	850	9	830	879	cis-acting element involved in the abscisic acid responsiveness
evm.model.ctg000055_arrow_pilon.94	1365	6	1345	1391	cis-acting element involved in the abscisic acid responsiveness
evm.model.ctg000055_arrow_pilon.94	1366	5	1346	1391	cis-acting element involved in the abscisic acid responsiveness
evm.model.ctg000055_arrow_pilon.94	498	6	478	524	cis-acting regulatory element involved in light responsiveness
evm.model.ctg000055_arrow_pilon.94	1365	6	1345	1391	cis-acting regulatory element involved in light responsiveness
evm.model.ctg000055_arrow_pilon.94	86	5	66	111	cis-acting regulatory element involved in the MeJA-responsiveness
evm.model.ctg000055_arrow_pilon.94	365	5	345	390	cis-acting regulatory element involved in the MeJA-responsiveness
evm.model.ctg000055_arrow_pilon.94	476	5	456	501	cis-acting regulatory element involved in the MeJA-responsiveness
evm.model.ctg000055_arrow_pilon.94	1147	5	1127	1172	cis-acting regulatory element involved in the MeJA-responsiveness
evm.model.ctg000055_arrow_pilon.94	1659	5	1639	1684	cis-acting regulatory element involved in the MeJA-responsiveness
evm.model.ctg000068_arrow_pilon.1138	201	6	181	227	cis-acting regulatory element involved in light responsiveness
evm.model.ctg000068_arrow_pilon.1138	633	9	613	662	cis-acting regulatory element involved in light responsiveness
evm.model.ctg000068_arrow_pilon.1138	1341	9	1321	1370	cis-acting regulatory element involved in light responsiveness
evm.model.ctg000068_arrow_pilon.1138	1343	6	1323	1369	cis-acting regulatory element involved in light responsiveness
evm.model.ctg000068_arrow_pilon.1138	1583	6	1563	1609	cis-acting regulatory element involved in light responsiveness
evm.model.ctg000068_arrow_pilon.1138	1766	6	1746	1792	cis-acting regulatory element involved in light responsiveness
evm.model.ctg000068_arrow_pilon.1138	1718	7	1698	1745	cis-acting regulatory element involved in auxin responsiveness
evm.model.ctg000068_arrow_pilon.1138	184	5	164	209	cis-acting regulatory element involved in the MeJA-responsiveness
evm.model.ctg000068_arrow_pilon.1138	376	5	356	401	cis-acting regulatory element involved in the MeJA-responsiveness
evm.model.ctg000068_arrow_pilon.1138	623	5	603	648	cis-acting regulatory element involved in the MeJA-responsiveness
evm.model.ctg000068_arrow_pilon.1138	820	5	800	845	cis-acting regulatory element involved in the MeJA-responsiveness
evm.model.ctg000068_arrow_pilon.1138	848	5	828	873	cis-acting regulatory element involved in the MeJA-responsiveness
evm.model.ctg000068_arrow_pilon.1138	1643	5	1623	1668	cis-acting regulatory element involved in the MeJA-responsiveness
evm.model.ctg000068_arrow_pilon.1138	545	9	525	574	cis-acting element involved in defense and stress responsiveness
evm.model.ctg000068_arrow_pilon.1138	184	5	164	209	cis-acting regulatory element involved in the MeJA-responsiveness
evm.model.ctg000068_arrow_pilon.1138	376	5	356	401	cis-acting regulatory element involved in the MeJA-responsiveness
evm.model.ctg000068_arrow_pilon.1138	623	5	603	648	cis-acting regulatory element involved in the MeJA-responsiveness
evm.model.ctg000068_arrow_pilon.1138	820	5	800	845	cis-acting regulatory element involved in the MeJA-responsiveness
evm.model.ctg000068_arrow_pilon.1138	848	5	828	873	cis-acting regulatory element involved in the MeJA-responsiveness
evm.model.ctg000068_arrow_pilon.1138	1643	5	1623	1668	cis-acting regulatory element involved in the MeJA-responsiveness
evm.model.ctg000068_arrow_pilon.1138	131	9	111	160	cis-acting element involved in the abscisic acid responsiveness
evm.model.ctg000068_arrow_pilon.1138	201	5	181	226	cis-acting element involved in the abscisic acid responsiveness
evm.model.ctg000068_arrow_pilon.1138	1343	6	1323	1369	cis-acting element involved in the abscisic acid responsiveness
evm.model.ctg000068_arrow_pilon.1138	1344	5	1324	1369	cis-acting element involved in the abscisic acid responsiveness
evm.model.ctg000068_arrow_pilon.1138	1584	5	1564	1609	cis-acting element involved in the abscisic acid responsiveness
evm.model.ctg000068_arrow_pilon.1138	1958	9	1938	1987	cis-acting element involved in the abscisic acid responsiveness
evm.model.ctg000068_arrow_pilon.1138	1343	6	1323	1369	cis-acting regulatory element involved in light responsiveness
evm.model.ctg000068_arrow_pilon.1210	533	5	513	558	cis-acting regulatory element involved in the MeJA-responsiveness
evm.model.ctg000068_arrow_pilon.1210	1173	5	1153	1198	cis-acting regulatory element involved in the MeJA-responsiveness
evm.model.ctg000068_arrow_pilon.1210	1480	5	1460	1505	cis-acting regulatory element involved in the MeJA-responsiveness
evm.model.ctg000068_arrow_pilon.1210	117	6	97	143	cis-acting regulatory element involved in light responsiveness
evm.model.ctg000068_arrow_pilon.1210	189	6	169	215	cis-acting regulatory element involved in light responsiveness
evm.model.ctg000068_arrow_pilon.1210	545	6	525	571	cis-acting regulatory element involved in light responsiveness
evm.model.ctg000068_arrow_pilon.1210	747	6	727	773	cis-acting regulatory element involved in light responsiveness
evm.model.ctg000068_arrow_pilon.1210	1027	6	1007	1053	cis-acting regulatory element involved in light responsiveness
evm.model.ctg000068_arrow_pilon.1210	1493	6	1473	1519	cis-acting regulatory element involved in light responsiveness
evm.model.ctg000068_arrow_pilon.1210	1657	6	1637	1683	cis-acting regulatory element involved in light responsiveness
evm.model.ctg000068_arrow_pilon.1210	1978	6	1958	2004	cis-acting regulatory element involved in light responsiveness
evm.model.ctg000068_arrow_pilon.1210	546	5	526	571	cis-acting element involved in the abscisic acid responsiveness
evm.model.ctg000068_arrow_pilon.1210	1494	5	1474	1519	cis-acting element involved in the abscisic acid responsiveness
evm.model.ctg000068_arrow_pilon.1210	1958	9	1938	1987	cis-acting element involved in the abscisic acid responsiveness
evm.model.ctg000068_arrow_pilon.1210	533	5	513	558	cis-acting regulatory element involved in the MeJA-responsiveness
evm.model.ctg000068_arrow_pilon.1210	1173	5	1153	1198	cis-acting regulatory element involved in the MeJA-responsiveness
evm.model.ctg000068_arrow_pilon.1210	1480	5	1460	1505	cis-acting regulatory element involved in the MeJA-responsiveness
evm.model.ctg000068_arrow_pilon.1356	866	5	846	891	cis-acting regulatory element involved in the MeJA-responsiveness
evm.model.ctg000068_arrow_pilon.1356	1206	5	1186	1231	cis-acting regulatory element involved in the MeJA-responsiveness
evm.model.ctg000068_arrow_pilon.1356	1245	5	1225	1270	cis-acting regulatory element involved in the MeJA-responsiveness
evm.model.ctg000068_arrow_pilon.1356	1776	5	1756	1801	cis-acting regulatory element involved in the MeJA-responsiveness
evm.model.ctg000068_arrow_pilon.1356	1813	5	1793	1838	cis-acting regulatory element involved in the MeJA-responsiveness
evm.model.ctg000068_arrow_pilon.1356	56	6	36	82	cis-acting regulatory element involved in light responsiveness
evm.model.ctg000068_arrow_pilon.1356	697	6	677	723	cis-acting regulatory element involved in light responsiveness
evm.model.ctg000068_arrow_pilon.1356	1559	6	1539	1585	cis-acting regulatory element involved in light responsiveness
evm.model.ctg000068_arrow_pilon.1356	56	6	36	82	cis-acting element involved in the abscisic acid responsiveness
evm.model.ctg000068_arrow_pilon.1356	57	5	37	82	cis-acting element involved in the abscisic acid responsiveness
evm.model.ctg000068_arrow_pilon.1356	118	9	98	147	cis-acting element involved in the abscisic acid responsiveness
evm.model.ctg000068_arrow_pilon.1356	697	6	677	723	cis-acting element involved in the abscisic acid responsiveness
evm.model.ctg000068_arrow_pilon.1356	698	5	678	723	cis-acting element involved in the abscisic acid responsiveness
evm.model.ctg000068_arrow_pilon.1356	1557	9	1537	1586	cis-acting element involved in the abscisic acid responsiveness
evm.model.ctg000068_arrow_pilon.1356	1559	6	1539	1585	cis-acting element involved in the abscisic acid responsiveness
evm.model.ctg000068_arrow_pilon.1356	1560	5	1540	1585	cis-acting element involved in the abscisic acid responsiveness
evm.model.ctg000068_arrow_pilon.1356	1623	9	1603	1652	cis-acting element involved in the abscisic acid responsiveness
evm.model.ctg000068_arrow_pilon.1356	1783	9	1763	1812	cis-acting element involved in the abscisic acid responsiveness
evm.model.ctg000068_arrow_pilon.1356	1842	7	1822	1869	cis-acting element involved in the abscisic acid responsiveness
evm.model.ctg000068_arrow_pilon.1356	1923	5	1903	1948	cis-acting element involved in the abscisic acid responsiveness
evm.model.ctg000068_arrow_pilon.1356	866	5	846	891	cis-acting regulatory element involved in the MeJA-responsiveness
evm.model.ctg000068_arrow_pilon.1356	1206	5	1186	1231	cis-acting regulatory element involved in the MeJA-responsiveness
evm.model.ctg000068_arrow_pilon.1356	1245	5	1225	1270	cis-acting regulatory element involved in the MeJA-responsiveness
evm.model.ctg000068_arrow_pilon.1356	1776	5	1756	1801	cis-acting regulatory element involved in the MeJA-responsiveness
evm.model.ctg000068_arrow_pilon.1356	1813	5	1793	1838	cis-acting regulatory element involved in the MeJA-responsiveness
evm.model.ctg000068_arrow_pilon.1356	1303	7	1283	1330	cis-acting regulatory element involved in auxin responsiveness
evm.model.ctg000068_arrow_pilon.1356	56	6	36	82	cis-acting regulatory element involved in light responsiveness
evm.model.ctg000068_arrow_pilon.1356	695	9	675	724	cis-acting regulatory element involved in light responsiveness
evm.model.ctg000068_arrow_pilon.1356	697	6	677	723	cis-acting regulatory element involved in light responsiveness
evm.model.ctg000068_arrow_pilon.1356	1559	6	1539	1585	cis-acting regulatory element involved in light responsiveness
evm.model.ctg000068_arrow_pilon.1356	1646	6	1626	1672	cis-acting regulatory element involved in light responsiveness
evm.model.ctg000068_arrow_pilon.1356	1768	6	1748	1794	cis-acting regulatory element involved in light responsiveness
evm.model.ctg000068_arrow_pilon.1356	1922	6	1902	1948	cis-acting regulatory element involved in light responsiveness
evm.model.ctg000068_arrow_pilon.1356	479	6	459	505	cis-acting element involved in low-temperature responsiveness
evm.model.ctg000068_arrow_pilon.1356	1879	6	1859	1905	cis-acting element involved in low-temperature responsiveness
evm.model.ctg000068_arrow_pilon.1361	933	9	913	962	cis-acting regulatory element involved in light responsiveness
evm.model.ctg000068_arrow_pilon.1361	1050	6	1030	1076	cis-acting regulatory element involved in light responsiveness
evm.model.ctg000068_arrow_pilon.1361	1056	6	1036	1082	cis-acting regulatory element involved in light responsiveness
evm.model.ctg000068_arrow_pilon.1361	1065	6	1045	1091	cis-acting regulatory element involved in light responsiveness
evm.model.ctg000068_arrow_pilon.1361	1034	7	1014	1061	cis-acting regulatory element involved in auxin responsiveness
evm.model.ctg000068_arrow_pilon.1361	330	5	310	355	cis-acting regulatory element involved in the MeJA-responsiveness
evm.model.ctg000068_arrow_pilon.1361	410	5	390	435	cis-acting regulatory element involved in the MeJA-responsiveness
evm.model.ctg000068_arrow_pilon.1361	681	5	661	706	cis-acting regulatory element involved in the MeJA-responsiveness
evm.model.ctg000068_arrow_pilon.1361	864	5	844	889	cis-acting regulatory element involved in the MeJA-responsiveness
evm.model.ctg000068_arrow_pilon.1361	880	5	860	905	cis-acting regulatory element involved in the MeJA-responsiveness
evm.model.ctg000068_arrow_pilon.1361	1831	5	1811	1856	cis-acting regulatory element involved in the MeJA-responsiveness
evm.model.ctg000068_arrow_pilon.1361	330	5	310	355	cis-acting regulatory element involved in the MeJA-responsiveness
evm.model.ctg000068_arrow_pilon.1361	410	5	390	435	cis-acting regulatory element involved in the MeJA-responsiveness
evm.model.ctg000068_arrow_pilon.1361	681	5	661	706	cis-acting regulatory element involved in the MeJA-responsiveness
evm.model.ctg000068_arrow_pilon.1361	864	5	844	889	cis-acting regulatory element involved in the MeJA-responsiveness
evm.model.ctg000068_arrow_pilon.1361	880	5	860	905	cis-acting regulatory element involved in the MeJA-responsiveness
evm.model.ctg000068_arrow_pilon.1361	1831	5	1811	1856	cis-acting regulatory element involved in the MeJA-responsiveness
evm.model.ctg000068_arrow_pilon.1361	145	9	125	174	cis-acting element involved in the abscisic acid responsiveness
evm.model.ctg000068_arrow_pilon.1361	936	5	916	961	cis-acting element involved in the abscisic acid responsiveness
evm.model.ctg000068_arrow_pilon.1361	1051	5	1031	1076	cis-acting element involved in the abscisic acid responsiveness
evm.model.ctg000068_arrow_pilon.1361	1054	9	1034	1083	cis-acting element involved in the abscisic acid responsiveness
evm.model.ctg000068_arrow_pilon.1361	1056	5	1036	1081	cis-acting element involved in the abscisic acid responsiveness
evm.model.ctg000068_arrow_pilon.1361	1333	9	1313	1362	cis-acting element involved in the abscisic acid responsiveness
evm.model.ctg000068_arrow_pilon.1361	1655	9	1635	1684	cis-acting element involved in the abscisic acid responsiveness
evm.model.ctg000068_arrow_pilon.1361	935	6	915	961	cis-acting regulatory element involved in light responsiveness
evm.model.ctg000068_arrow_pilon.1363	355	6	335	381	cis-acting regulatory element involved in light responsiveness
evm.model.ctg000068_arrow_pilon.1363	508	6	488	534	cis-acting regulatory element involved in light responsiveness
evm.model.ctg000068_arrow_pilon.1363	171	5	151	196	cis-acting regulatory element involved in the MeJA-responsiveness
evm.model.ctg000068_arrow_pilon.1363	1821	5	1801	1846	cis-acting regulatory element involved in the MeJA-responsiveness
evm.model.ctg000068_arrow_pilon.1363	512	9	492	541	cis-acting element involved in salicylic acid responsiveness
evm.model.ctg000068_arrow_pilon.1363	355	5	335	380	cis-acting element involved in the abscisic acid responsiveness
evm.model.ctg000068_arrow_pilon.1363	508	5	488	533	cis-acting element involved in the abscisic acid responsiveness
evm.model.ctg000068_arrow_pilon.1363	546	5	526	571	cis-acting element involved in the abscisic acid responsiveness
evm.model.ctg000068_arrow_pilon.1363	866	9	846	895	cis-acting element involved in the abscisic acid responsiveness
evm.model.ctg000068_arrow_pilon.1363	1708	5	1688	1733	cis-acting element involved in the abscisic acid responsiveness
evm.model.ctg000068_arrow_pilon.1363	545	6	525	571	cis-acting regulatory element involved in light responsiveness
evm.model.ctg000068_arrow_pilon.1363	1708	6	1688	1734	cis-acting regulatory element involved in light responsiveness
evm.model.ctg000068_arrow_pilon.1363	101	9	81	130	cis-acting element involved in defense and stress responsiveness
evm.model.ctg000068_arrow_pilon.1363	171	5	151	196	cis-acting regulatory element involved in the MeJA-responsiveness
evm.model.ctg000068_arrow_pilon.1363	1821	5	1801	1846	cis-acting regulatory element involved in the MeJA-responsiveness
evm.model.ctg000068_arrow_pilon.1590	251	6	231	277	cis-acting regulatory element involved in light responsiveness
evm.model.ctg000068_arrow_pilon.1590	253	5	233	278	cis-acting regulatory element involved in the MeJA-responsiveness
evm.model.ctg000068_arrow_pilon.1590	888	5	868	913	cis-acting regulatory element involved in the MeJA-responsiveness
evm.model.ctg000068_arrow_pilon.1590	920	5	900	945	cis-acting regulatory element involved in the MeJA-responsiveness
evm.model.ctg000068_arrow_pilon.1590	946	5	926	971	cis-acting regulatory element involved in the MeJA-responsiveness
evm.model.ctg000068_arrow_pilon.1590	1068	5	1048	1093	cis-acting regulatory element involved in the MeJA-responsiveness
evm.model.ctg000068_arrow_pilon.1590	1412	6	1392	1438	cis-acting element involved in low-temperature responsiveness
evm.model.ctg000068_arrow_pilon.1590	1780	6	1760	1806	cis-acting element involved in low-temperature responsiveness
evm.model.ctg000068_arrow_pilon.1590	225	9	205	254	cis-acting element involved in defense and stress responsiveness
evm.model.ctg000068_arrow_pilon.1590	253	5	233	278	cis-acting regulatory element involved in the MeJA-responsiveness
evm.model.ctg000068_arrow_pilon.1590	888	5	868	913	cis-acting regulatory element involved in the MeJA-responsiveness
evm.model.ctg000068_arrow_pilon.1590	920	5	900	945	cis-acting regulatory element involved in the MeJA-responsiveness
evm.model.ctg000068_arrow_pilon.1590	946	5	926	971	cis-acting regulatory element involved in the MeJA-responsiveness
evm.model.ctg000068_arrow_pilon.1590	1068	5	1048	1093	cis-acting regulatory element involved in the MeJA-responsiveness
evm.model.ctg000068_arrow_pilon.1590	251	5	231	276	cis-acting element involved in the abscisic acid responsiveness
evm.model.ctg000068_arrow_pilon.1590	1698	10	1678	1728	cis-acting element involved in the abscisic acid responsiveness
evm.model.ctg000068_arrow_pilon.17	460	5	440	485	cis-acting regulatory element involved in the MeJA-responsiveness
evm.model.ctg000068_arrow_pilon.17	571	5	551	596	cis-acting regulatory element involved in the MeJA-responsiveness
evm.model.ctg000068_arrow_pilon.17	1003	5	983	1028	cis-acting regulatory element involved in the MeJA-responsiveness
evm.model.ctg000068_arrow_pilon.17	1043	5	1023	1068	cis-acting regulatory element involved in the MeJA-responsiveness
evm.model.ctg000068_arrow_pilon.17	1115	5	1095	1140	cis-acting regulatory element involved in the MeJA-responsiveness
evm.model.ctg000068_arrow_pilon.17	1226	5	1206	1251	cis-acting regulatory element involved in the MeJA-responsiveness
evm.model.ctg000068_arrow_pilon.17	1461	5	1441	1486	cis-acting regulatory element involved in the MeJA-responsiveness
evm.model.ctg000068_arrow_pilon.17	1856	5	1836	1881	cis-acting regulatory element involved in the MeJA-responsiveness
evm.model.ctg000068_arrow_pilon.17	431	6	411	457	cis-acting regulatory element involved in light responsiveness
evm.model.ctg000068_arrow_pilon.17	209	7	189	236	cis-acting element involved in the abscisic acid responsiveness
evm.model.ctg000068_arrow_pilon.17	679	9	659	708	cis-acting element involved in the abscisic acid responsiveness
evm.model.ctg000068_arrow_pilon.17	692	7	672	719	cis-acting element involved in the abscisic acid responsiveness
evm.model.ctg000068_arrow_pilon.17	1087	10	1067	1117	cis-acting element involved in the abscisic acid responsiveness
evm.model.ctg000068_arrow_pilon.17	1374	7	1354	1401	cis-acting element involved in the abscisic acid responsiveness
evm.model.ctg000068_arrow_pilon.17	460	5	440	485	cis-acting regulatory element involved in the MeJA-responsiveness
evm.model.ctg000068_arrow_pilon.17	571	5	551	596	cis-acting regulatory element involved in the MeJA-responsiveness
evm.model.ctg000068_arrow_pilon.17	1003	5	983	1028	cis-acting regulatory element involved in the MeJA-responsiveness
evm.model.ctg000068_arrow_pilon.17	1043	5	1023	1068	cis-acting regulatory element involved in the MeJA-responsiveness
evm.model.ctg000068_arrow_pilon.17	1115	5	1095	1140	cis-acting regulatory element involved in the MeJA-responsiveness
evm.model.ctg000068_arrow_pilon.17	1226	5	1206	1251	cis-acting regulatory element involved in the MeJA-responsiveness
evm.model.ctg000068_arrow_pilon.17	1461	5	1441	1486	cis-acting regulatory element involved in the MeJA-responsiveness
evm.model.ctg000068_arrow_pilon.17	1856	5	1836	1881	cis-acting regulatory element involved in the MeJA-responsiveness
evm.model.ctg000068_arrow_pilon.403	1726	6	1706	1752	cis-acting regulatory element involved in light responsiveness
evm.model.ctg000068_arrow_pilon.403	604	9	584	633	cis-acting element involved in the abscisic acid responsiveness
evm.model.ctg000068_arrow_pilon.403	1460	9	1440	1489	cis-acting element involved in the abscisic acid responsiveness
evm.model.ctg000068_arrow_pilon.403	1724	9	1704	1753	cis-acting element involved in the abscisic acid responsiveness
evm.model.ctg000068_arrow_pilon.403	1726	6	1706	1752	cis-acting element involved in the abscisic acid responsiveness
evm.model.ctg000068_arrow_pilon.403	1727	5	1707	1752	cis-acting element involved in the abscisic acid responsiveness
evm.model.ctg000068_arrow_pilon.403	844	5	824	869	cis-acting regulatory element involved in the MeJA-responsiveness
evm.model.ctg000068_arrow_pilon.403	1361	5	1341	1386	cis-acting regulatory element involved in the MeJA-responsiveness
evm.model.ctg000068_arrow_pilon.403	1495	5	1475	1520	cis-acting regulatory element involved in the MeJA-responsiveness
evm.model.ctg000068_arrow_pilon.403	1543	5	1523	1568	cis-acting regulatory element involved in the MeJA-responsiveness
evm.model.ctg000068_arrow_pilon.403	1730	5	1710	1755	cis-acting regulatory element involved in the MeJA-responsiveness
evm.model.ctg000068_arrow_pilon.403	1470	6	1450	1496	cis-acting regulatory element involved in light responsiveness
evm.model.ctg000068_arrow_pilon.403	1726	6	1706	1752	cis-acting regulatory element involved in light responsiveness
evm.model.ctg000068_arrow_pilon.403	844	5	824	869	cis-acting regulatory element involved in the MeJA-responsiveness
evm.model.ctg000068_arrow_pilon.403	1361	5	1341	1386	cis-acting regulatory element involved in the MeJA-responsiveness
evm.model.ctg000068_arrow_pilon.403	1495	5	1475	1520	cis-acting regulatory element involved in the MeJA-responsiveness
evm.model.ctg000068_arrow_pilon.403	1543	5	1523	1568	cis-acting regulatory element involved in the MeJA-responsiveness
evm.model.ctg000068_arrow_pilon.403	1730	5	1710	1755	cis-acting regulatory element involved in the MeJA-responsiveness
evm.model.ctg000068_arrow_pilon.577	258	6	238	284	cis-acting regulatory element involved in light responsiveness
evm.model.ctg000068_arrow_pilon.577	469	6	449	495	cis-acting regulatory element involved in light responsiveness
evm.model.ctg000068_arrow_pilon.577	476	6	456	502	cis-acting regulatory element involved in light responsiveness
evm.model.ctg000068_arrow_pilon.577	1154	6	1134	1180	cis-acting regulatory element involved in light responsiveness
evm.model.ctg000068_arrow_pilon.577	125	9	105	154	cis-acting element involved in salicylic acid responsiveness
evm.model.ctg000068_arrow_pilon.577	69	5	49	94	cis-acting element involved in the abscisic acid responsiveness
evm.model.ctg000068_arrow_pilon.577	258	5	238	283	cis-acting element involved in the abscisic acid responsiveness
evm.model.ctg000068_arrow_pilon.577	467	9	447	496	cis-acting element involved in the abscisic acid responsiveness
evm.model.ctg000068_arrow_pilon.577	469	6	449	495	cis-acting element involved in the abscisic acid responsiveness
evm.model.ctg000068_arrow_pilon.577	470	5	450	495	cis-acting element involved in the abscisic acid responsiveness
evm.model.ctg000068_arrow_pilon.577	476	5	456	501	cis-acting element involved in the abscisic acid responsiveness
evm.model.ctg000068_arrow_pilon.577	1035	9	1015	1064	cis-acting element involved in the abscisic acid responsiveness
evm.model.ctg000068_arrow_pilon.577	1154	6	1134	1180	cis-acting element involved in the abscisic acid responsiveness
evm.model.ctg000068_arrow_pilon.577	1155	5	1135	1180	cis-acting element involved in the abscisic acid responsiveness
evm.model.ctg000068_arrow_pilon.577	1267	10	1247	1297	cis-acting element involved in the abscisic acid responsiveness
evm.model.ctg000068_arrow_pilon.577	194	5	174	219	cis-acting regulatory element involved in the MeJA-responsiveness
evm.model.ctg000068_arrow_pilon.577	240	5	220	265	cis-acting regulatory element involved in the MeJA-responsiveness
evm.model.ctg000068_arrow_pilon.577	761	5	741	786	cis-acting regulatory element involved in the MeJA-responsiveness
evm.model.ctg000068_arrow_pilon.577	1358	5	1338	1383	cis-acting regulatory element involved in the MeJA-responsiveness
evm.model.ctg000068_arrow_pilon.577	1766	5	1746	1791	cis-acting regulatory element involved in the MeJA-responsiveness
evm.model.ctg000068_arrow_pilon.577	14	6	-6	40	cis-acting element involved in low-temperature responsiveness
evm.model.ctg000068_arrow_pilon.577	589	6	569	615	cis-acting element involved in low-temperature responsiveness
evm.model.ctg000068_arrow_pilon.577	68	6	48	94	cis-acting regulatory element involved in light responsiveness
evm.model.ctg000068_arrow_pilon.577	466	12	446	498	cis-acting regulatory element involved in light responsiveness
evm.model.ctg000068_arrow_pilon.577	468	9	448	497	cis-acting regulatory element involved in light responsiveness
evm.model.ctg000068_arrow_pilon.577	469	6	449	495	cis-acting regulatory element involved in light responsiveness
evm.model.ctg000068_arrow_pilon.577	858	6	838	884	cis-acting regulatory element involved in light responsiveness
evm.model.ctg000068_arrow_pilon.577	1154	6	1134	1180	cis-acting regulatory element involved in light responsiveness
evm.model.ctg000068_arrow_pilon.577	1361	6	1341	1387	cis-acting regulatory element involved in light responsiveness
evm.model.ctg000068_arrow_pilon.577	194	5	174	219	cis-acting regulatory element involved in the MeJA-responsiveness
evm.model.ctg000068_arrow_pilon.577	240	5	220	265	cis-acting regulatory element involved in the MeJA-responsiveness
evm.model.ctg000068_arrow_pilon.577	761	5	741	786	cis-acting regulatory element involved in the MeJA-responsiveness
evm.model.ctg000068_arrow_pilon.577	1358	5	1338	1383	cis-acting regulatory element involved in the MeJA-responsiveness
evm.model.ctg000068_arrow_pilon.577	1766	5	1746	1791	cis-acting regulatory element involved in the MeJA-responsiveness
evm.model.ctg000068_arrow_pilon.693	119	9	99	148	cis-acting element involved in the abscisic acid responsiveness
evm.model.ctg000068_arrow_pilon.693	282	5	262	307	cis-acting element involved in the abscisic acid responsiveness
evm.model.ctg000068_arrow_pilon.693	314	5	294	339	cis-acting element involved in the abscisic acid responsiveness
evm.model.ctg000068_arrow_pilon.693	1626	5	1606	1651	cis-acting element involved in the abscisic acid responsiveness
evm.model.ctg000068_arrow_pilon.693	1841	5	1821	1866	cis-acting element involved in the abscisic acid responsiveness
evm.model.ctg000068_arrow_pilon.693	125	5	105	150	cis-acting regulatory element involved in the MeJA-responsiveness
evm.model.ctg000068_arrow_pilon.693	279	5	259	304	cis-acting regulatory element involved in the MeJA-responsiveness
evm.model.ctg000068_arrow_pilon.693	703	5	683	728	cis-acting regulatory element involved in the MeJA-responsiveness
evm.model.ctg000068_arrow_pilon.693	714	5	694	739	cis-acting regulatory element involved in the MeJA-responsiveness
evm.model.ctg000068_arrow_pilon.693	789	5	769	814	cis-acting regulatory element involved in the MeJA-responsiveness
evm.model.ctg000068_arrow_pilon.693	830	5	810	855	cis-acting regulatory element involved in the MeJA-responsiveness
evm.model.ctg000068_arrow_pilon.693	985	5	965	1010	cis-acting regulatory element involved in the MeJA-responsiveness
evm.model.ctg000068_arrow_pilon.693	1202	5	1182	1227	cis-acting regulatory element involved in the MeJA-responsiveness
evm.model.ctg000068_arrow_pilon.693	1439	5	1419	1464	cis-acting regulatory element involved in the MeJA-responsiveness
evm.model.ctg000068_arrow_pilon.693	1449	5	1429	1474	cis-acting regulatory element involved in the MeJA-responsiveness
evm.model.ctg000068_arrow_pilon.693	1523	5	1503	1548	cis-acting regulatory element involved in the MeJA-responsiveness
evm.model.ctg000068_arrow_pilon.693	1847	5	1827	1872	cis-acting regulatory element involved in the MeJA-responsiveness
evm.model.ctg000068_arrow_pilon.693	376	6	356	402	cis-acting element involved in low-temperature responsiveness
evm.model.ctg000068_arrow_pilon.693	125	5	105	150	cis-acting regulatory element involved in the MeJA-responsiveness
evm.model.ctg000068_arrow_pilon.693	279	5	259	304	cis-acting regulatory element involved in the MeJA-responsiveness
evm.model.ctg000068_arrow_pilon.693	703	5	683	728	cis-acting regulatory element involved in the MeJA-responsiveness
evm.model.ctg000068_arrow_pilon.693	714	5	694	739	cis-acting regulatory element involved in the MeJA-responsiveness
evm.model.ctg000068_arrow_pilon.693	789	5	769	814	cis-acting regulatory element involved in the MeJA-responsiveness
evm.model.ctg000068_arrow_pilon.693	830	5	810	855	cis-acting regulatory element involved in the MeJA-responsiveness
evm.model.ctg000068_arrow_pilon.693	985	5	965	1010	cis-acting regulatory element involved in the MeJA-responsiveness
evm.model.ctg000068_arrow_pilon.693	1202	5	1182	1227	cis-acting regulatory element involved in the MeJA-responsiveness
evm.model.ctg000068_arrow_pilon.693	1439	5	1419	1464	cis-acting regulatory element involved in the MeJA-responsiveness
evm.model.ctg000068_arrow_pilon.693	1449	5	1429	1474	cis-acting regulatory element involved in the MeJA-responsiveness
evm.model.ctg000068_arrow_pilon.693	1523	5	1503	1548	cis-acting regulatory element involved in the MeJA-responsiveness
evm.model.ctg000068_arrow_pilon.693	1847	5	1827	1872	cis-acting regulatory element involved in the MeJA-responsiveness
evm.model.ctg000068_arrow_pilon.693	77	6	57	103	cis-acting regulatory element involved in light responsiveness
evm.model.ctg000068_arrow_pilon.693	282	6	262	308	cis-acting regulatory element involved in light responsiveness
evm.model.ctg000068_arrow_pilon.693	311	10	291	341	cis-acting regulatory element involved in light responsiveness
evm.model.ctg000068_arrow_pilon.693	314	6	294	340	cis-acting regulatory element involved in light responsiveness
evm.model.ctg000068_arrow_pilon.693	1626	6	1606	1652	cis-acting regulatory element involved in light responsiveness
evm.model.ctg000068_arrow_pilon.693	1841	6	1821	1867	cis-acting regulatory element involved in light responsiveness
evm.model.ctg000068_arrow_pilon.861	104	5	84	129	cis-acting regulatory element involved in the MeJA-responsiveness
evm.model.ctg000068_arrow_pilon.861	467	5	447	492	cis-acting regulatory element involved in the MeJA-responsiveness
evm.model.ctg000068_arrow_pilon.861	1042	5	1022	1067	cis-acting regulatory element involved in the MeJA-responsiveness
evm.model.ctg000068_arrow_pilon.861	1128	5	1108	1153	cis-acting regulatory element involved in the MeJA-responsiveness
evm.model.ctg000068_arrow_pilon.861	151	6	131	177	cis-acting regulatory element involved in light responsiveness
evm.model.ctg000068_arrow_pilon.861	1390	6	1370	1416	cis-acting regulatory element involved in light responsiveness
evm.model.ctg000068_arrow_pilon.861	1525	6	1505	1551	cis-acting regulatory element involved in light responsiveness
evm.model.ctg000068_arrow_pilon.861	1688	6	1668	1714	cis-acting regulatory element involved in light responsiveness
evm.model.ctg000068_arrow_pilon.861	1770	6	1750	1796	cis-acting regulatory element involved in light responsiveness
evm.model.ctg000068_arrow_pilon.861	151	6	131	177	cis-acting element involved in the abscisic acid responsiveness
evm.model.ctg000068_arrow_pilon.861	152	5	132	177	cis-acting element involved in the abscisic acid responsiveness
evm.model.ctg000068_arrow_pilon.861	278	9	258	307	cis-acting element involved in the abscisic acid responsiveness
evm.model.ctg000068_arrow_pilon.861	339	5	319	364	cis-acting element involved in the abscisic acid responsiveness
evm.model.ctg000068_arrow_pilon.861	401	9	381	430	cis-acting element involved in the abscisic acid responsiveness
evm.model.ctg000068_arrow_pilon.861	854	5	834	879	cis-acting element involved in the abscisic acid responsiveness
evm.model.ctg000068_arrow_pilon.861	1390	6	1370	1416	cis-acting element involved in the abscisic acid responsiveness
evm.model.ctg000068_arrow_pilon.861	1391	5	1371	1416	cis-acting element involved in the abscisic acid responsiveness
evm.model.ctg000068_arrow_pilon.861	1473	5	1453	1498	cis-acting element involved in the abscisic acid responsiveness
evm.model.ctg000068_arrow_pilon.861	1523	9	1503	1552	cis-acting element involved in the abscisic acid responsiveness
evm.model.ctg000068_arrow_pilon.861	1525	6	1505	1551	cis-acting element involved in the abscisic acid responsiveness
evm.model.ctg000068_arrow_pilon.861	1526	5	1506	1551	cis-acting element involved in the abscisic acid responsiveness
evm.model.ctg000068_arrow_pilon.861	1688	5	1668	1713	cis-acting element involved in the abscisic acid responsiveness
evm.model.ctg000068_arrow_pilon.861	1770	6	1750	1796	cis-acting element involved in the abscisic acid responsiveness
evm.model.ctg000068_arrow_pilon.861	1771	5	1751	1796	cis-acting element involved in the abscisic acid responsiveness
evm.model.ctg000068_arrow_pilon.861	151	6	131	177	cis-acting regulatory element involved in light responsiveness
evm.model.ctg000068_arrow_pilon.861	338	6	318	364	cis-acting regulatory element involved in light responsiveness
evm.model.ctg000068_arrow_pilon.861	854	6	834	880	cis-acting regulatory element involved in light responsiveness
evm.model.ctg000068_arrow_pilon.861	1388	9	1368	1417	cis-acting regulatory element involved in light responsiveness
evm.model.ctg000068_arrow_pilon.861	1390	6	1370	1416	cis-acting regulatory element involved in light responsiveness
evm.model.ctg000068_arrow_pilon.861	1472	6	1452	1498	cis-acting regulatory element involved in light responsiveness
evm.model.ctg000068_arrow_pilon.861	1515	6	1495	1541	cis-acting regulatory element involved in light responsiveness
evm.model.ctg000068_arrow_pilon.861	1525	6	1505	1551	cis-acting regulatory element involved in light responsiveness
evm.model.ctg000068_arrow_pilon.861	1770	6	1750	1796	cis-acting regulatory element involved in light responsiveness
evm.model.ctg000068_arrow_pilon.861	104	5	84	129	cis-acting regulatory element involved in the MeJA-responsiveness
evm.model.ctg000068_arrow_pilon.861	467	5	447	492	cis-acting regulatory element involved in the MeJA-responsiveness
evm.model.ctg000068_arrow_pilon.861	1042	5	1022	1067	cis-acting regulatory element involved in the MeJA-responsiveness
evm.model.ctg000068_arrow_pilon.861	1128	5	1108	1153	cis-acting regulatory element involved in the MeJA-responsiveness
evm.model.ctg000068_arrow_pilon.94	266	5	246	291	cis-acting regulatory element involved in the MeJA-responsiveness
evm.model.ctg000068_arrow_pilon.94	281	5	261	306	cis-acting regulatory element involved in the MeJA-responsiveness
evm.model.ctg000068_arrow_pilon.94	339	5	319	364	cis-acting regulatory element involved in the MeJA-responsiveness
evm.model.ctg000068_arrow_pilon.94	535	5	515	560	cis-acting regulatory element involved in the MeJA-responsiveness
evm.model.ctg000068_arrow_pilon.94	794	5	774	819	cis-acting regulatory element involved in the MeJA-responsiveness
evm.model.ctg000068_arrow_pilon.94	1724	5	1704	1749	cis-acting regulatory element involved in the MeJA-responsiveness
evm.model.ctg000068_arrow_pilon.94	7	6	-13	33	cis-acting regulatory element involved in light responsiveness
evm.model.ctg000068_arrow_pilon.94	88	6	68	114	cis-acting regulatory element involved in light responsiveness
evm.model.ctg000068_arrow_pilon.94	309	6	289	335	cis-acting regulatory element involved in light responsiveness
evm.model.ctg000068_arrow_pilon.94	454	10	434	484	cis-acting regulatory element involved in light responsiveness
evm.model.ctg000068_arrow_pilon.94	773	6	753	799	cis-acting regulatory element involved in light responsiveness
evm.model.ctg000068_arrow_pilon.94	1260	6	1240	1286	cis-acting regulatory element involved in light responsiveness
evm.model.ctg000068_arrow_pilon.94	1509	6	1489	1535	cis-acting regulatory element involved in light responsiveness
evm.model.ctg000068_arrow_pilon.94	1606	6	1586	1632	cis-acting regulatory element involved in light responsiveness
evm.model.ctg000068_arrow_pilon.94	1698	9	1678	1727	cis-acting regulatory element involved in light responsiveness
evm.model.ctg000068_arrow_pilon.94	7	6	-13	33	cis-acting regulatory element involved in light responsiveness
evm.model.ctg000068_arrow_pilon.94	15	6	-5	41	cis-acting regulatory element involved in light responsiveness
evm.model.ctg000068_arrow_pilon.94	7	6	-13	33	cis-acting element involved in the abscisic acid responsiveness
evm.model.ctg000068_arrow_pilon.94	8	5	-12	33	cis-acting element involved in the abscisic acid responsiveness
evm.model.ctg000068_arrow_pilon.94	16	5	-4	41	cis-acting element involved in the abscisic acid responsiveness
evm.model.ctg000068_arrow_pilon.94	89	5	69	114	cis-acting element involved in the abscisic acid responsiveness
evm.model.ctg000068_arrow_pilon.94	309	5	289	334	cis-acting element involved in the abscisic acid responsiveness
evm.model.ctg000068_arrow_pilon.94	1214	10	1194	1244	cis-acting element involved in the abscisic acid responsiveness
evm.model.ctg000068_arrow_pilon.94	1509	5	1489	1534	cis-acting element involved in the abscisic acid responsiveness
evm.model.ctg000068_arrow_pilon.94	266	5	246	291	cis-acting regulatory element involved in the MeJA-responsiveness
evm.model.ctg000068_arrow_pilon.94	281	5	261	306	cis-acting regulatory element involved in the MeJA-responsiveness
evm.model.ctg000068_arrow_pilon.94	339	5	319	364	cis-acting regulatory element involved in the MeJA-responsiveness
evm.model.ctg000068_arrow_pilon.94	535	5	515	560	cis-acting regulatory element involved in the MeJA-responsiveness
evm.model.ctg000068_arrow_pilon.94	794	5	774	819	cis-acting regulatory element involved in the MeJA-responsiveness
evm.model.ctg000068_arrow_pilon.94	1724	5	1704	1749	cis-acting regulatory element involved in the MeJA-responsiveness
evm.model.ctg000068_arrow_pilon.972	1169	6	1149	1195	cis-acting regulatory element involved in light responsiveness
evm.model.ctg000068_arrow_pilon.972	787	5	767	812	cis-acting regulatory element involved in the MeJA-responsiveness
evm.model.ctg000068_arrow_pilon.972	1674	5	1654	1699	cis-acting regulatory element involved in the MeJA-responsiveness
evm.model.ctg000068_arrow_pilon.972	787	5	767	812	cis-acting regulatory element involved in the MeJA-responsiveness
evm.model.ctg000068_arrow_pilon.972	1674	5	1654	1699	cis-acting regulatory element involved in the MeJA-responsiveness
evm.model.ctg000068_arrow_pilon.972	1103	6	1083	1129	cis-acting regulatory element involved in light responsiveness
evm.model.ctg000068_arrow_pilon.972	1169	6	1149	1195	cis-acting regulatory element involved in light responsiveness
evm.model.ctg000068_arrow_pilon.972	356	9	336	385	cis-acting element involved in the abscisic acid responsiveness
evm.model.ctg000068_arrow_pilon.972	706	9	686	735	cis-acting element involved in the abscisic acid responsiveness
evm.model.ctg000068_arrow_pilon.972	788	9	768	817	cis-acting element involved in the abscisic acid responsiveness
evm.model.ctg000068_arrow_pilon.972	1103	5	1083	1128	cis-acting element involved in the abscisic acid responsiveness
evm.model.ctg000068_arrow_pilon.972	1169	6	1149	1195	cis-acting element involved in the abscisic acid responsiveness
evm.model.ctg000068_arrow_pilon.972	1170	5	1150	1195	cis-acting element involved in the abscisic acid responsiveness
evm.model.ctg000068_arrow_pilon.972	1308	9	1288	1337	cis-acting element involved in the abscisic acid responsiveness
evm.model.ctg000091_arrow_pilon.1082	4	5	-16	29	cis-acting regulatory element involved in the MeJA-responsiveness
evm.model.ctg000091_arrow_pilon.1082	1328	5	1308	1353	cis-acting regulatory element involved in the MeJA-responsiveness
evm.model.ctg000091_arrow_pilon.1082	1346	5	1326	1371	cis-acting regulatory element involved in the MeJA-responsiveness
evm.model.ctg000091_arrow_pilon.1082	1559	5	1539	1584	cis-acting regulatory element involved in the MeJA-responsiveness
evm.model.ctg000091_arrow_pilon.1082	1917	5	1897	1942	cis-acting regulatory element involved in the MeJA-responsiveness
evm.model.ctg000091_arrow_pilon.1082	1052	6	1032	1078	cis-acting regulatory element involved in light responsiveness
evm.model.ctg000091_arrow_pilon.1082	1106	6	1086	1132	cis-acting regulatory element involved in light responsiveness
evm.model.ctg000091_arrow_pilon.1082	1554	6	1534	1580	cis-acting regulatory element involved in light responsiveness
evm.model.ctg000091_arrow_pilon.1082	420	5	400	445	cis-acting element involved in the abscisic acid responsiveness
evm.model.ctg000091_arrow_pilon.1082	837	9	817	866	cis-acting element involved in the abscisic acid responsiveness
evm.model.ctg000091_arrow_pilon.1082	1050	10	1030	1080	cis-acting element involved in the abscisic acid responsiveness
evm.model.ctg000091_arrow_pilon.1082	1052	6	1032	1078	cis-acting element involved in the abscisic acid responsiveness
evm.model.ctg000091_arrow_pilon.1082	1053	5	1033	1078	cis-acting element involved in the abscisic acid responsiveness
evm.model.ctg000091_arrow_pilon.1082	1104	9	1084	1133	cis-acting element involved in the abscisic acid responsiveness
evm.model.ctg000091_arrow_pilon.1082	1106	6	1086	1132	cis-acting element involved in the abscisic acid responsiveness
evm.model.ctg000091_arrow_pilon.1082	1107	5	1087	1132	cis-acting element involved in the abscisic acid responsiveness
evm.model.ctg000091_arrow_pilon.1082	1554	5	1534	1579	cis-acting element involved in the abscisic acid responsiveness
evm.model.ctg000091_arrow_pilon.1082	1625	5	1605	1650	cis-acting element involved in the abscisic acid responsiveness
evm.model.ctg000091_arrow_pilon.1082	1900	5	1880	1925	cis-acting element involved in the abscisic acid responsiveness
evm.model.ctg000091_arrow_pilon.1082	4	5	-16	29	cis-acting regulatory element involved in the MeJA-responsiveness
evm.model.ctg000091_arrow_pilon.1082	1328	5	1308	1353	cis-acting regulatory element involved in the MeJA-responsiveness
evm.model.ctg000091_arrow_pilon.1082	1346	5	1326	1371	cis-acting regulatory element involved in the MeJA-responsiveness
evm.model.ctg000091_arrow_pilon.1082	1559	5	1539	1584	cis-acting regulatory element involved in the MeJA-responsiveness
evm.model.ctg000091_arrow_pilon.1082	1917	5	1897	1942	cis-acting regulatory element involved in the MeJA-responsiveness
evm.model.ctg000091_arrow_pilon.1082	419	6	399	445	cis-acting regulatory element involved in light responsiveness
evm.model.ctg000091_arrow_pilon.1082	1047	10.5	1027	1077.5	cis-acting regulatory element involved in light responsiveness
evm.model.ctg000091_arrow_pilon.1082	1052	6	1032	1078	cis-acting regulatory element involved in light responsiveness
evm.model.ctg000091_arrow_pilon.1082	1106	6	1086	1132	cis-acting regulatory element involved in light responsiveness
evm.model.ctg000091_arrow_pilon.1082	1552	9	1532	1581	cis-acting regulatory element involved in light responsiveness
evm.model.ctg000091_arrow_pilon.1082	1625	6	1605	1651	cis-acting regulatory element involved in light responsiveness
evm.model.ctg000091_arrow_pilon.1082	1899	6	1879	1925	cis-acting regulatory element involved in light responsiveness
evm.model.ctg000091_arrow_pilon.1082	1817	6	1797	1843	cis-acting element involved in low-temperature responsiveness
evm.model.ctg000091_arrow_pilon.113	129	5	109	154	cis-acting regulatory element involved in the MeJA-responsiveness
evm.model.ctg000091_arrow_pilon.113	465	5	445	490	cis-acting regulatory element involved in the MeJA-responsiveness
evm.model.ctg000091_arrow_pilon.113	941	5	921	966	cis-acting regulatory element involved in the MeJA-responsiveness
evm.model.ctg000091_arrow_pilon.113	1188	5	1168	1213	cis-acting regulatory element involved in the MeJA-responsiveness
evm.model.ctg000091_arrow_pilon.113	1259	5	1239	1284	cis-acting regulatory element involved in the MeJA-responsiveness
evm.model.ctg000091_arrow_pilon.113	1819	5	1799	1844	cis-acting regulatory element involved in the MeJA-responsiveness
evm.model.ctg000091_arrow_pilon.113	145	6	125	171	cis-acting regulatory element involved in light responsiveness
evm.model.ctg000091_arrow_pilon.113	531	6	511	557	cis-acting regulatory element involved in light responsiveness
evm.model.ctg000091_arrow_pilon.113	753	6	733	779	cis-acting regulatory element involved in light responsiveness
evm.model.ctg000091_arrow_pilon.113	903	6	883	929	cis-acting regulatory element involved in light responsiveness
evm.model.ctg000091_arrow_pilon.113	913	6	893	939	cis-acting regulatory element involved in light responsiveness
evm.model.ctg000091_arrow_pilon.113	955	6	935	981	cis-acting regulatory element involved in light responsiveness
evm.model.ctg000091_arrow_pilon.113	1277	6	1257	1303	cis-acting regulatory element involved in light responsiveness
evm.model.ctg000091_arrow_pilon.113	342	6	322	368	cis-acting regulatory element involved in light responsiveness
evm.model.ctg000091_arrow_pilon.113	531	6	511	557	cis-acting regulatory element involved in light responsiveness
evm.model.ctg000091_arrow_pilon.113	342	5	322	367	cis-acting element involved in the abscisic acid responsiveness
evm.model.ctg000091_arrow_pilon.113	531	6	511	557	cis-acting element involved in the abscisic acid responsiveness
evm.model.ctg000091_arrow_pilon.113	532	5	512	557	cis-acting element involved in the abscisic acid responsiveness
evm.model.ctg000091_arrow_pilon.113	686	9	666	715	cis-acting element involved in the abscisic acid responsiveness
evm.model.ctg000091_arrow_pilon.113	753	5	733	778	cis-acting element involved in the abscisic acid responsiveness
evm.model.ctg000091_arrow_pilon.113	913	5	893	938	cis-acting element involved in the abscisic acid responsiveness
evm.model.ctg000091_arrow_pilon.113	929	9	909	958	cis-acting element involved in the abscisic acid responsiveness
evm.model.ctg000091_arrow_pilon.113	956	5	936	981	cis-acting element involved in the abscisic acid responsiveness
evm.model.ctg000091_arrow_pilon.113	1278	5	1258	1303	cis-acting element involved in the abscisic acid responsiveness
evm.model.ctg000091_arrow_pilon.113	1761	9	1741	1790	cis-acting element involved in the abscisic acid responsiveness
evm.model.ctg000091_arrow_pilon.113	1831	7	1811	1858	cis-acting element involved in the abscisic acid responsiveness
evm.model.ctg000091_arrow_pilon.113	129	5	109	154	cis-acting regulatory element involved in the MeJA-responsiveness
evm.model.ctg000091_arrow_pilon.113	465	5	445	490	cis-acting regulatory element involved in the MeJA-responsiveness
evm.model.ctg000091_arrow_pilon.113	941	5	921	966	cis-acting regulatory element involved in the MeJA-responsiveness
evm.model.ctg000091_arrow_pilon.113	1188	5	1168	1213	cis-acting regulatory element involved in the MeJA-responsiveness
evm.model.ctg000091_arrow_pilon.113	1259	5	1239	1284	cis-acting regulatory element involved in the MeJA-responsiveness
evm.model.ctg000091_arrow_pilon.113	1819	5	1799	1844	cis-acting regulatory element involved in the MeJA-responsiveness
evm.model.ctg000091_arrow_pilon.1319	1727	5	1707	1752	cis-acting regulatory element involved in the MeJA-responsiveness
evm.model.ctg000091_arrow_pilon.1319	1849	5	1829	1874	cis-acting regulatory element involved in the MeJA-responsiveness
evm.model.ctg000091_arrow_pilon.1319	199	5	179	224	cis-acting element involved in the abscisic acid responsiveness
evm.model.ctg000091_arrow_pilon.1319	406	5	386	431	cis-acting element involved in the abscisic acid responsiveness
evm.model.ctg000091_arrow_pilon.1319	498	5	478	523	cis-acting element involved in the abscisic acid responsiveness
evm.model.ctg000091_arrow_pilon.1319	634	5	614	659	cis-acting element involved in the abscisic acid responsiveness
evm.model.ctg000091_arrow_pilon.1319	642	5	622	667	cis-acting element involved in the abscisic acid responsiveness
evm.model.ctg000091_arrow_pilon.1319	1008	7	988	1035	cis-acting element involved in the abscisic acid responsiveness
evm.model.ctg000091_arrow_pilon.1319	1168	9	1148	1197	cis-acting element involved in the abscisic acid responsiveness
evm.model.ctg000091_arrow_pilon.1319	1942	7	1922	1969	cis-acting element involved in the abscisic acid responsiveness
evm.model.ctg000091_arrow_pilon.1319	406	6	386	432	cis-acting regulatory element involved in light responsiveness
evm.model.ctg000091_arrow_pilon.1319	642	6	622	668	cis-acting regulatory element involved in light responsiveness
evm.model.ctg000091_arrow_pilon.1319	199	6	179	225	cis-acting regulatory element involved in light responsiveness
evm.model.ctg000091_arrow_pilon.1319	498	6	478	524	cis-acting regulatory element involved in light responsiveness
evm.model.ctg000091_arrow_pilon.1319	634	6	614	660	cis-acting regulatory element involved in light responsiveness
evm.model.ctg000091_arrow_pilon.1319	1571	6	1551	1597	cis-acting regulatory element involved in light responsiveness
evm.model.ctg000091_arrow_pilon.1319	218	7	198	245	cis-acting element involved in gibberellin-responsiveness
evm.model.ctg000091_arrow_pilon.1319	1727	5	1707	1752	cis-acting regulatory element involved in the MeJA-responsiveness
evm.model.ctg000091_arrow_pilon.1319	1849	5	1829	1874	cis-acting regulatory element involved in the MeJA-responsiveness
evm.model.ctg000091_arrow_pilon.410	1476	11	1456	1507	cis-acting regulatory element involved in light responsiveness
evm.model.ctg000091_arrow_pilon.410	455	6	435	481	cis-acting element involved in low-temperature responsiveness
evm.model.ctg000091_arrow_pilon.410	549	6	529	575	cis-acting regulatory element involved in light responsiveness
evm.model.ctg000091_arrow_pilon.410	692	6	672	718	cis-acting regulatory element involved in light responsiveness
evm.model.ctg000091_arrow_pilon.410	1017	6	997	1043	cis-acting regulatory element involved in light responsiveness
evm.model.ctg000091_arrow_pilon.410	1751	6	1731	1777	cis-acting regulatory element involved in light responsiveness
evm.model.ctg000091_arrow_pilon.410	9	5	-11	34	cis-acting regulatory element involved in the MeJA-responsiveness
evm.model.ctg000091_arrow_pilon.410	103	5	83	128	cis-acting regulatory element involved in the MeJA-responsiveness
evm.model.ctg000091_arrow_pilon.410	668	5	648	693	cis-acting regulatory element involved in the MeJA-responsiveness
evm.model.ctg000091_arrow_pilon.410	1707	5	1687	1732	cis-acting regulatory element involved in the MeJA-responsiveness
evm.model.ctg000091_arrow_pilon.410	272	9	252	301	cis-acting element involved in the abscisic acid responsiveness
evm.model.ctg000091_arrow_pilon.410	338	9	318	367	cis-acting element involved in the abscisic acid responsiveness
evm.model.ctg000091_arrow_pilon.410	550	5	530	575	cis-acting element involved in the abscisic acid responsiveness
evm.model.ctg000091_arrow_pilon.410	977	5	957	1002	cis-acting element involved in the abscisic acid responsiveness
evm.model.ctg000091_arrow_pilon.410	1751	6	1731	1777	cis-acting element involved in the abscisic acid responsiveness
evm.model.ctg000091_arrow_pilon.410	1752	5	1732	1777	cis-acting element involved in the abscisic acid responsiveness
evm.model.ctg000091_arrow_pilon.410	977	6	957	1003	cis-acting regulatory element involved in light responsiveness
evm.model.ctg000091_arrow_pilon.410	1748	9	1728	1777	cis-acting regulatory element involved in light responsiveness
evm.model.ctg000091_arrow_pilon.410	1751	6	1731	1777	cis-acting regulatory element involved in light responsiveness
evm.model.ctg000091_arrow_pilon.410	9	5	-11	34	cis-acting regulatory element involved in the MeJA-responsiveness
evm.model.ctg000091_arrow_pilon.410	103	5	83	128	cis-acting regulatory element involved in the MeJA-responsiveness
evm.model.ctg000091_arrow_pilon.410	668	5	648	693	cis-acting regulatory element involved in the MeJA-responsiveness
evm.model.ctg000091_arrow_pilon.410	1707	5	1687	1732	cis-acting regulatory element involved in the MeJA-responsiveness
evm.model.ctg000091_arrow_pilon.476	214	5	194	239	cis-acting regulatory element involved in the MeJA-responsiveness
evm.model.ctg000091_arrow_pilon.476	967	5	947	992	cis-acting regulatory element involved in the MeJA-responsiveness
evm.model.ctg000091_arrow_pilon.476	1167	5	1147	1192	cis-acting regulatory element involved in the MeJA-responsiveness
evm.model.ctg000091_arrow_pilon.476	332	6	312	358	cis-acting regulatory element involved in light responsiveness
evm.model.ctg000091_arrow_pilon.476	366	6	346	392	cis-acting regulatory element involved in light responsiveness
evm.model.ctg000091_arrow_pilon.476	877	6	857	903	cis-acting regulatory element involved in light responsiveness
evm.model.ctg000091_arrow_pilon.476	1154	6	1134	1180	cis-acting regulatory element involved in light responsiveness
evm.model.ctg000091_arrow_pilon.476	1727	6	1707	1753	cis-acting regulatory element involved in light responsiveness
evm.model.ctg000091_arrow_pilon.476	1883	6	1863	1909	cis-acting regulatory element involved in light responsiveness
evm.model.ctg000091_arrow_pilon.476	1945	9	1925	1974	cis-acting regulatory element involved in light responsiveness
evm.model.ctg000091_arrow_pilon.476	214	5	194	239	cis-acting regulatory element involved in the MeJA-responsiveness
evm.model.ctg000091_arrow_pilon.476	967	5	947	992	cis-acting regulatory element involved in the MeJA-responsiveness
evm.model.ctg000091_arrow_pilon.476	1167	5	1147	1192	cis-acting regulatory element involved in the MeJA-responsiveness
evm.model.ctg000091_arrow_pilon.476	366	6	346	392	cis-acting regulatory element involved in light responsiveness
evm.model.ctg000091_arrow_pilon.476	877	6	857	903	cis-acting regulatory element involved in light responsiveness
evm.model.ctg000091_arrow_pilon.476	1154	6	1134	1180	cis-acting regulatory element involved in light responsiveness
evm.model.ctg000091_arrow_pilon.476	1727	6	1707	1753	cis-acting regulatory element involved in light responsiveness
evm.model.ctg000091_arrow_pilon.476	366	6	346	392	cis-acting element involved in the abscisic acid responsiveness
evm.model.ctg000091_arrow_pilon.476	367	5	347	392	cis-acting element involved in the abscisic acid responsiveness
evm.model.ctg000091_arrow_pilon.476	588	9	568	617	cis-acting element involved in the abscisic acid responsiveness
evm.model.ctg000091_arrow_pilon.476	762	9	742	791	cis-acting element involved in the abscisic acid responsiveness
evm.model.ctg000091_arrow_pilon.476	877	6	857	903	cis-acting element involved in the abscisic acid responsiveness
evm.model.ctg000091_arrow_pilon.476	878	5	858	903	cis-acting element involved in the abscisic acid responsiveness
evm.model.ctg000091_arrow_pilon.476	1131	9	1111	1160	cis-acting element involved in the abscisic acid responsiveness
evm.model.ctg000091_arrow_pilon.476	1152	9	1132	1181	cis-acting element involved in the abscisic acid responsiveness
evm.model.ctg000091_arrow_pilon.476	1154	6	1134	1180	cis-acting element involved in the abscisic acid responsiveness
evm.model.ctg000091_arrow_pilon.476	1155	5	1135	1180	cis-acting element involved in the abscisic acid responsiveness
evm.model.ctg000091_arrow_pilon.476	1285	10	1265	1315	cis-acting element involved in the abscisic acid responsiveness
evm.model.ctg000091_arrow_pilon.476	1293	9	1273	1322	cis-acting element involved in the abscisic acid responsiveness
evm.model.ctg000091_arrow_pilon.476	1727	6	1707	1753	cis-acting element involved in the abscisic acid responsiveness
evm.model.ctg000091_arrow_pilon.476	1728	5	1708	1753	cis-acting element involved in the abscisic acid responsiveness
evm.model.ctg000091_arrow_pilon.476	1945	9	1925	1974	cis-acting element involved in the abscisic acid responsiveness
evm.model.ctg000091_arrow_pilon.493	195	5	175	220	cis-acting regulatory element involved in the MeJA-responsiveness
evm.model.ctg000091_arrow_pilon.493	650	5	630	675	cis-acting regulatory element involved in the MeJA-responsiveness
evm.model.ctg000091_arrow_pilon.493	963	5	943	988	cis-acting regulatory element involved in the MeJA-responsiveness
evm.model.ctg000091_arrow_pilon.493	1039	5	1019	1064	cis-acting regulatory element involved in the MeJA-responsiveness
evm.model.ctg000091_arrow_pilon.493	1522	5	1502	1547	cis-acting regulatory element involved in the MeJA-responsiveness
evm.model.ctg000091_arrow_pilon.493	79	9	59	108	cis-acting element involved in the abscisic acid responsiveness
evm.model.ctg000091_arrow_pilon.493	566	5	546	591	cis-acting element involved in the abscisic acid responsiveness
evm.model.ctg000091_arrow_pilon.493	571	6	551	597	cis-acting element involved in the abscisic acid responsiveness
evm.model.ctg000091_arrow_pilon.493	572	5	552	597	cis-acting element involved in the abscisic acid responsiveness
evm.model.ctg000091_arrow_pilon.493	593	6	573	619	cis-acting element involved in the abscisic acid responsiveness
evm.model.ctg000091_arrow_pilon.493	594	5	574	619	cis-acting element involved in the abscisic acid responsiveness
evm.model.ctg000091_arrow_pilon.493	743	7	723	770	cis-acting element involved in the abscisic acid responsiveness
evm.model.ctg000091_arrow_pilon.493	829	5	809	854	cis-acting element involved in the abscisic acid responsiveness
evm.model.ctg000091_arrow_pilon.493	868	7	848	895	cis-acting element involved in the abscisic acid responsiveness
evm.model.ctg000091_arrow_pilon.493	1022	5	1002	1047	cis-acting element involved in the abscisic acid responsiveness
evm.model.ctg000091_arrow_pilon.493	1072	9	1052	1101	cis-acting element involved in the abscisic acid responsiveness
evm.model.ctg000091_arrow_pilon.493	1074	5	1054	1099	cis-acting element involved in the abscisic acid responsiveness
evm.model.ctg000091_arrow_pilon.493	1160	6	1140	1186	cis-acting element involved in the abscisic acid responsiveness
evm.model.ctg000091_arrow_pilon.493	1161	5	1141	1186	cis-acting element involved in the abscisic acid responsiveness
evm.model.ctg000091_arrow_pilon.493	1293	9	1273	1322	cis-acting element involved in the abscisic acid responsiveness
evm.model.ctg000091_arrow_pilon.493	565	6	545	591	cis-acting regulatory element involved in light responsiveness
evm.model.ctg000091_arrow_pilon.493	571	6	551	597	cis-acting regulatory element involved in light responsiveness
evm.model.ctg000091_arrow_pilon.493	593	6	573	619	cis-acting regulatory element involved in light responsiveness
evm.model.ctg000091_arrow_pilon.493	1022	6	1002	1048	cis-acting regulatory element involved in light responsiveness
evm.model.ctg000091_arrow_pilon.493	1160	6	1140	1186	cis-acting regulatory element involved in light responsiveness
evm.model.ctg000091_arrow_pilon.493	195	5	175	220	cis-acting regulatory element involved in the MeJA-responsiveness
evm.model.ctg000091_arrow_pilon.493	650	5	630	675	cis-acting regulatory element involved in the MeJA-responsiveness
evm.model.ctg000091_arrow_pilon.493	963	5	943	988	cis-acting regulatory element involved in the MeJA-responsiveness
evm.model.ctg000091_arrow_pilon.493	1039	5	1019	1064	cis-acting regulatory element involved in the MeJA-responsiveness
evm.model.ctg000091_arrow_pilon.493	1522	5	1502	1547	cis-acting regulatory element involved in the MeJA-responsiveness
evm.model.ctg000091_arrow_pilon.493	569	9	549	598	cis-acting regulatory element involved in light responsiveness
evm.model.ctg000091_arrow_pilon.493	571	6	551	597	cis-acting regulatory element involved in light responsiveness
evm.model.ctg000091_arrow_pilon.493	591	9	571	620	cis-acting regulatory element involved in light responsiveness
evm.model.ctg000091_arrow_pilon.493	593	6	573	619	cis-acting regulatory element involved in light responsiveness
evm.model.ctg000091_arrow_pilon.493	613	6	593	639	cis-acting regulatory element involved in light responsiveness
evm.model.ctg000091_arrow_pilon.493	829	6	809	855	cis-acting regulatory element involved in light responsiveness
evm.model.ctg000091_arrow_pilon.493	1074	6	1054	1100	cis-acting regulatory element involved in light responsiveness
evm.model.ctg000091_arrow_pilon.493	1160	6	1140	1186	cis-acting regulatory element involved in light responsiveness
evm.model.ctg000091_arrow_pilon.505	7	6	-13	33	cis-acting regulatory element involved in light responsiveness
evm.model.ctg000091_arrow_pilon.505	231	6	211	257	cis-acting regulatory element involved in light responsiveness
evm.model.ctg000091_arrow_pilon.505	436	6	416	462	cis-acting regulatory element involved in light responsiveness
evm.model.ctg000091_arrow_pilon.505	513	6	493	539	cis-acting regulatory element involved in light responsiveness
evm.model.ctg000091_arrow_pilon.505	1117	6	1097	1143	cis-acting regulatory element involved in light responsiveness
evm.model.ctg000091_arrow_pilon.505	1177	9	1157	1206	cis-acting regulatory element involved in light responsiveness
evm.model.ctg000091_arrow_pilon.505	1179	6	1159	1205	cis-acting regulatory element involved in light responsiveness
evm.model.ctg000091_arrow_pilon.505	1254	6	1234	1280	cis-acting regulatory element involved in light responsiveness
evm.model.ctg000091_arrow_pilon.505	1351	6	1331	1377	cis-acting regulatory element involved in light responsiveness
evm.model.ctg000091_arrow_pilon.505	1674	6	1654	1700	cis-acting regulatory element involved in light responsiveness
evm.model.ctg000091_arrow_pilon.505	616	5	596	641	cis-acting regulatory element involved in the MeJA-responsiveness
evm.model.ctg000091_arrow_pilon.505	1535	5	1515	1560	cis-acting regulatory element involved in the MeJA-responsiveness
evm.model.ctg000091_arrow_pilon.505	353	6	333	379	cis-acting element involved in low-temperature responsiveness
evm.model.ctg000091_arrow_pilon.505	1262	6	1242	1288	cis-acting element involved in low-temperature responsiveness
evm.model.ctg000091_arrow_pilon.505	616	5	596	641	cis-acting regulatory element involved in the MeJA-responsiveness
evm.model.ctg000091_arrow_pilon.505	1535	5	1515	1560	cis-acting regulatory element involved in the MeJA-responsiveness
evm.model.ctg000091_arrow_pilon.505	7	6	-13	33	cis-acting element involved in the abscisic acid responsiveness
evm.model.ctg000091_arrow_pilon.505	8	5	-12	33	cis-acting element involved in the abscisic acid responsiveness
evm.model.ctg000091_arrow_pilon.505	434	9	414	463	cis-acting element involved in the abscisic acid responsiveness
evm.model.ctg000091_arrow_pilon.505	436	6	416	462	cis-acting element involved in the abscisic acid responsiveness
evm.model.ctg000091_arrow_pilon.505	437	5	417	462	cis-acting element involved in the abscisic acid responsiveness
evm.model.ctg000091_arrow_pilon.505	931	9	911	960	cis-acting element involved in the abscisic acid responsiveness
evm.model.ctg000091_arrow_pilon.505	1012	9	992	1041	cis-acting element involved in the abscisic acid responsiveness
evm.model.ctg000091_arrow_pilon.505	1179	6	1159	1205	cis-acting element involved in the abscisic acid responsiveness
evm.model.ctg000091_arrow_pilon.505	1180	5	1160	1205	cis-acting element involved in the abscisic acid responsiveness
evm.model.ctg000091_arrow_pilon.505	1351	5	1331	1376	cis-acting element involved in the abscisic acid responsiveness
evm.model.ctg000091_arrow_pilon.505	7	6	-13	33	cis-acting regulatory element involved in light responsiveness
evm.model.ctg000091_arrow_pilon.505	436	6	416	462	cis-acting regulatory element involved in light responsiveness
evm.model.ctg000091_arrow_pilon.505	1179	6	1159	1205	cis-acting regulatory element involved in light responsiveness
evm.model.ctg000091_arrow_pilon.842	1028	6	1008	1054	cis-acting element involved in low-temperature responsiveness
evm.model.ctg000091_arrow_pilon.842	211	5	191	236	cis-acting regulatory element involved in the MeJA-responsiveness
evm.model.ctg000091_arrow_pilon.842	1052	5	1032	1077	cis-acting regulatory element involved in the MeJA-responsiveness
evm.model.ctg000091_arrow_pilon.842	1077	5	1057	1102	cis-acting regulatory element involved in the MeJA-responsiveness
evm.model.ctg000091_arrow_pilon.842	1309	5	1289	1334	cis-acting regulatory element involved in the MeJA-responsiveness
evm.model.ctg000091_arrow_pilon.842	1696	5	1676	1721	cis-acting regulatory element involved in the MeJA-responsiveness
evm.model.ctg000091_arrow_pilon.842	1844	5	1824	1869	cis-acting regulatory element involved in the MeJA-responsiveness
evm.model.ctg000091_arrow_pilon.842	121	6	101	147	cis-acting regulatory element involved in light responsiveness
evm.model.ctg000091_arrow_pilon.842	209	6	189	235	cis-acting regulatory element involved in light responsiveness
evm.model.ctg000091_arrow_pilon.842	775	6	755	801	cis-acting regulatory element involved in light responsiveness
evm.model.ctg000091_arrow_pilon.842	1330	6	1310	1356	cis-acting regulatory element involved in light responsiveness
evm.model.ctg000091_arrow_pilon.842	1422	9	1402	1451	cis-acting regulatory element involved in light responsiveness
evm.model.ctg000091_arrow_pilon.842	1424	6	1404	1450	cis-acting regulatory element involved in light responsiveness
evm.model.ctg000091_arrow_pilon.842	170	6	150	196	cis-acting regulatory element involved in light responsiveness
evm.model.ctg000091_arrow_pilon.842	507	6	487	533	cis-acting regulatory element involved in light responsiveness
evm.model.ctg000091_arrow_pilon.842	1424	6	1404	1450	cis-acting regulatory element involved in light responsiveness
evm.model.ctg000091_arrow_pilon.842	122	5	102	147	cis-acting element involved in the abscisic acid responsiveness
evm.model.ctg000091_arrow_pilon.842	168	9	148	197	cis-acting element involved in the abscisic acid responsiveness
evm.model.ctg000091_arrow_pilon.842	170	5	150	195	cis-acting element involved in the abscisic acid responsiveness
evm.model.ctg000091_arrow_pilon.842	209	5	189	234	cis-acting element involved in the abscisic acid responsiveness
evm.model.ctg000091_arrow_pilon.842	507	5	487	532	cis-acting element involved in the abscisic acid responsiveness
evm.model.ctg000091_arrow_pilon.842	775	5	755	800	cis-acting element involved in the abscisic acid responsiveness
evm.model.ctg000091_arrow_pilon.842	1330	5	1310	1355	cis-acting element involved in the abscisic acid responsiveness
evm.model.ctg000091_arrow_pilon.842	1424	6	1404	1450	cis-acting element involved in the abscisic acid responsiveness
evm.model.ctg000091_arrow_pilon.842	1425	5	1405	1450	cis-acting element involved in the abscisic acid responsiveness
evm.model.ctg000091_arrow_pilon.842	211	5	191	236	cis-acting regulatory element involved in the MeJA-responsiveness
evm.model.ctg000091_arrow_pilon.842	1052	5	1032	1077	cis-acting regulatory element involved in the MeJA-responsiveness
evm.model.ctg000091_arrow_pilon.842	1077	5	1057	1102	cis-acting regulatory element involved in the MeJA-responsiveness
evm.model.ctg000091_arrow_pilon.842	1309	5	1289	1334	cis-acting regulatory element involved in the MeJA-responsiveness
evm.model.ctg000091_arrow_pilon.842	1696	5	1676	1721	cis-acting regulatory element involved in the MeJA-responsiveness
evm.model.ctg000091_arrow_pilon.842	1844	5	1824	1869	cis-acting regulatory element involved in the MeJA-responsiveness
evm.model.ctg000091_arrow_pilon.921	398	5	378	423	cis-acting element involved in the abscisic acid responsiveness
evm.model.ctg000091_arrow_pilon.921	1358	5	1338	1383	cis-acting element involved in the abscisic acid responsiveness
evm.model.ctg000091_arrow_pilon.921	1053	5	1033	1078	cis-acting regulatory element involved in the MeJA-responsiveness
evm.model.ctg000091_arrow_pilon.921	1119	5	1099	1144	cis-acting regulatory element involved in the MeJA-responsiveness
evm.model.ctg000091_arrow_pilon.921	1140	5	1120	1165	cis-acting regulatory element involved in the MeJA-responsiveness
evm.model.ctg000091_arrow_pilon.921	1335	5	1315	1360	cis-acting regulatory element involved in the MeJA-responsiveness
evm.model.ctg000091_arrow_pilon.921	1473	5	1453	1498	cis-acting regulatory element involved in the MeJA-responsiveness
evm.model.ctg000091_arrow_pilon.921	398	6	378	424	cis-acting regulatory element involved in light responsiveness
evm.model.ctg000091_arrow_pilon.921	913	6	893	939	cis-acting regulatory element involved in light responsiveness
evm.model.ctg000091_arrow_pilon.921	1358	6	1338	1384	cis-acting regulatory element involved in light responsiveness
evm.model.ctg000091_arrow_pilon.921	931	7	911	958	cis-acting regulatory element involved in auxin responsiveness
evm.model.ctg000091_arrow_pilon.921	1053	5	1033	1078	cis-acting regulatory element involved in the MeJA-responsiveness
evm.model.ctg000091_arrow_pilon.921	1119	5	1099	1144	cis-acting regulatory element involved in the MeJA-responsiveness
evm.model.ctg000091_arrow_pilon.921	1140	5	1120	1165	cis-acting regulatory element involved in the MeJA-responsiveness
evm.model.ctg000091_arrow_pilon.921	1335	5	1315	1360	cis-acting regulatory element involved in the MeJA-responsiveness
evm.model.ctg000091_arrow_pilon.921	1473	5	1453	1498	cis-acting regulatory element involved in the MeJA-responsiveness
evm.model.ctg000108_arrow_pilon.136	176	10	156	206	cis-acting regulatory element involved in light responsiveness
evm.model.ctg000108_arrow_pilon.136	477	6	457	503	cis-acting regulatory element involved in light responsiveness
evm.model.ctg000108_arrow_pilon.136	1223	6	1203	1249	cis-acting regulatory element involved in light responsiveness
evm.model.ctg000108_arrow_pilon.136	1519	6	1499	1545	cis-acting regulatory element involved in light responsiveness
evm.model.ctg000108_arrow_pilon.136	273	7	253	300	cis-acting element involved in the abscisic acid responsiveness
evm.model.ctg000108_arrow_pilon.136	477	5	457	502	cis-acting element involved in the abscisic acid responsiveness
evm.model.ctg000108_arrow_pilon.136	659	7	639	686	cis-acting element involved in the abscisic acid responsiveness
evm.model.ctg000108_arrow_pilon.136	720	9	700	749	cis-acting element involved in the abscisic acid responsiveness
evm.model.ctg000108_arrow_pilon.136	812	9	792	841	cis-acting element involved in the abscisic acid responsiveness
evm.model.ctg000108_arrow_pilon.136	833	5	813	858	cis-acting element involved in the abscisic acid responsiveness
evm.model.ctg000108_arrow_pilon.136	988	9	968	1017	cis-acting element involved in the abscisic acid responsiveness
evm.model.ctg000108_arrow_pilon.136	1089	5	1069	1114	cis-acting element involved in the abscisic acid responsiveness
evm.model.ctg000108_arrow_pilon.136	1148	9	1128	1177	cis-acting element involved in the abscisic acid responsiveness
evm.model.ctg000108_arrow_pilon.136	1192	5	1172	1217	cis-acting element involved in the abscisic acid responsiveness
evm.model.ctg000108_arrow_pilon.136	1223	5	1203	1248	cis-acting element involved in the abscisic acid responsiveness
evm.model.ctg000108_arrow_pilon.136	1229	9	1209	1258	cis-acting element involved in the abscisic acid responsiveness
evm.model.ctg000108_arrow_pilon.136	1509	5	1489	1534	cis-acting element involved in the abscisic acid responsiveness
evm.model.ctg000108_arrow_pilon.136	1519	6	1499	1545	cis-acting element involved in the abscisic acid responsiveness
evm.model.ctg000108_arrow_pilon.136	1520	5	1500	1545	cis-acting element involved in the abscisic acid responsiveness
evm.model.ctg000108_arrow_pilon.136	140	5	120	165	cis-acting regulatory element involved in the MeJA-responsiveness
evm.model.ctg000108_arrow_pilon.136	1284	5	1264	1309	cis-acting regulatory element involved in the MeJA-responsiveness
evm.model.ctg000108_arrow_pilon.136	1434	5	1414	1459	cis-acting regulatory element involved in the MeJA-responsiveness
evm.model.ctg000108_arrow_pilon.136	1622	5	1602	1647	cis-acting regulatory element involved in the MeJA-responsiveness
evm.model.ctg000108_arrow_pilon.136	1822	5	1802	1847	cis-acting regulatory element involved in the MeJA-responsiveness
evm.model.ctg000108_arrow_pilon.136	140	5	120	165	cis-acting regulatory element involved in the MeJA-responsiveness
evm.model.ctg000108_arrow_pilon.136	1284	5	1264	1309	cis-acting regulatory element involved in the MeJA-responsiveness
evm.model.ctg000108_arrow_pilon.136	1434	5	1414	1459	cis-acting regulatory element involved in the MeJA-responsiveness
evm.model.ctg000108_arrow_pilon.136	1622	5	1602	1647	cis-acting regulatory element involved in the MeJA-responsiveness
evm.model.ctg000108_arrow_pilon.136	1822	5	1802	1847	cis-acting regulatory element involved in the MeJA-responsiveness
evm.model.ctg000108_arrow_pilon.136	833	6	813	859	cis-acting regulatory element involved in light responsiveness
evm.model.ctg000108_arrow_pilon.136	950	6	930	976	cis-acting regulatory element involved in light responsiveness
evm.model.ctg000108_arrow_pilon.136	1088	6	1068	1114	cis-acting regulatory element involved in light responsiveness
evm.model.ctg000108_arrow_pilon.136	1191	6	1171	1217	cis-acting regulatory element involved in light responsiveness
evm.model.ctg000108_arrow_pilon.136	1301	6	1281	1327	cis-acting regulatory element involved in light responsiveness
evm.model.ctg000108_arrow_pilon.136	1508	6	1488	1534	cis-acting regulatory element involved in light responsiveness
evm.model.ctg000108_arrow_pilon.136	1517	9	1497	1546	cis-acting regulatory element involved in light responsiveness
evm.model.ctg000108_arrow_pilon.136	1519	6	1499	1545	cis-acting regulatory element involved in light responsiveness
evm.model.ctg000108_arrow_pilon.136	1918	6	1898	1944	cis-acting regulatory element involved in light responsiveness
evm.model.ctg000108_arrow_pilon.215	109	5	89	134	cis-acting regulatory element involved in the MeJA-responsiveness
evm.model.ctg000108_arrow_pilon.215	365	5	345	390	cis-acting regulatory element involved in the MeJA-responsiveness
evm.model.ctg000108_arrow_pilon.215	401	5	381	426	cis-acting regulatory element involved in the MeJA-responsiveness
evm.model.ctg000108_arrow_pilon.215	595	5	575	620	cis-acting regulatory element involved in the MeJA-responsiveness
evm.model.ctg000108_arrow_pilon.215	1052	5	1032	1077	cis-acting regulatory element involved in the MeJA-responsiveness
evm.model.ctg000108_arrow_pilon.215	1305	5	1285	1330	cis-acting regulatory element involved in the MeJA-responsiveness
evm.model.ctg000108_arrow_pilon.215	1572	5	1552	1597	cis-acting regulatory element involved in the MeJA-responsiveness
evm.model.ctg000108_arrow_pilon.215	1720	5	1700	1745	cis-acting regulatory element involved in the MeJA-responsiveness
evm.model.ctg000108_arrow_pilon.215	1945	5	1925	1970	cis-acting regulatory element involved in the MeJA-responsiveness
evm.model.ctg000108_arrow_pilon.215	366	6	346	392	cis-acting regulatory element involved in light responsiveness
evm.model.ctg000108_arrow_pilon.215	391	6	371	417	cis-acting regulatory element involved in light responsiveness
evm.model.ctg000108_arrow_pilon.215	1163	6	1143	1189	cis-acting regulatory element involved in light responsiveness
evm.model.ctg000108_arrow_pilon.215	1472	6	1452	1498	cis-acting regulatory element involved in light responsiveness
evm.model.ctg000108_arrow_pilon.215	1705	6	1685	1731	cis-acting regulatory element involved in light responsiveness
evm.model.ctg000108_arrow_pilon.215	1710	6	1690	1736	cis-acting regulatory element involved in light responsiveness
evm.model.ctg000108_arrow_pilon.215	1698	11	1678	1729	cis-acting regulatory element involved in light responsiveness
evm.model.ctg000108_arrow_pilon.215	109	5	89	134	cis-acting regulatory element involved in the MeJA-responsiveness
evm.model.ctg000108_arrow_pilon.215	365	5	345	390	cis-acting regulatory element involved in the MeJA-responsiveness
evm.model.ctg000108_arrow_pilon.215	401	5	381	426	cis-acting regulatory element involved in the MeJA-responsiveness
evm.model.ctg000108_arrow_pilon.215	595	5	575	620	cis-acting regulatory element involved in the MeJA-responsiveness
evm.model.ctg000108_arrow_pilon.215	1052	5	1032	1077	cis-acting regulatory element involved in the MeJA-responsiveness
evm.model.ctg000108_arrow_pilon.215	1305	5	1285	1330	cis-acting regulatory element involved in the MeJA-responsiveness
evm.model.ctg000108_arrow_pilon.215	1572	5	1552	1597	cis-acting regulatory element involved in the MeJA-responsiveness
evm.model.ctg000108_arrow_pilon.215	1720	5	1700	1745	cis-acting regulatory element involved in the MeJA-responsiveness
evm.model.ctg000108_arrow_pilon.215	1945	5	1925	1970	cis-acting regulatory element involved in the MeJA-responsiveness
evm.model.ctg000108_arrow_pilon.215	1472	6	1452	1498	cis-acting regulatory element involved in light responsiveness
evm.model.ctg000108_arrow_pilon.215	367	5	347	392	cis-acting element involved in the abscisic acid responsiveness
evm.model.ctg000108_arrow_pilon.215	391	5	371	416	cis-acting element involved in the abscisic acid responsiveness
evm.model.ctg000108_arrow_pilon.215	415	10	395	445	cis-acting element involved in the abscisic acid responsiveness
evm.model.ctg000108_arrow_pilon.215	1164	5	1144	1189	cis-acting element involved in the abscisic acid responsiveness
evm.model.ctg000108_arrow_pilon.215	1472	6	1452	1498	cis-acting element involved in the abscisic acid responsiveness
evm.model.ctg000108_arrow_pilon.215	1473	5	1453	1498	cis-acting element involved in the abscisic acid responsiveness
evm.model.ctg000108_arrow_pilon.215	1630	9	1610	1659	cis-acting element involved in light responsiveness
evm.model.ctg000108_arrow_pilon.265	116	9	96	145	cis-acting element involved in the abscisic acid responsiveness
evm.model.ctg000108_arrow_pilon.265	265	5	245	290	cis-acting element involved in the abscisic acid responsiveness
evm.model.ctg000108_arrow_pilon.265	762	9	742	791	cis-acting element involved in the abscisic acid responsiveness
evm.model.ctg000108_arrow_pilon.265	840	5	820	865	cis-acting element involved in the abscisic acid responsiveness
evm.model.ctg000108_arrow_pilon.265	1069	7	1049	1096	cis-acting element involved in the abscisic acid responsiveness
evm.model.ctg000108_arrow_pilon.265	1331	9	1311	1360	cis-acting element involved in the abscisic acid responsiveness
evm.model.ctg000108_arrow_pilon.265	395	5	375	420	cis-acting regulatory element involved in the MeJA-responsiveness
evm.model.ctg000108_arrow_pilon.265	498	5	478	523	cis-acting regulatory element involved in the MeJA-responsiveness
evm.model.ctg000108_arrow_pilon.265	645	5	625	670	cis-acting regulatory element involved in the MeJA-responsiveness
evm.model.ctg000108_arrow_pilon.265	779	5	759	804	cis-acting regulatory element involved in the MeJA-responsiveness
evm.model.ctg000108_arrow_pilon.265	888	5	868	913	cis-acting regulatory element involved in the MeJA-responsiveness
evm.model.ctg000108_arrow_pilon.265	945	5	925	970	cis-acting regulatory element involved in the MeJA-responsiveness
evm.model.ctg000108_arrow_pilon.265	1270	5	1250	1295	cis-acting regulatory element involved in the MeJA-responsiveness
evm.model.ctg000108_arrow_pilon.265	395	5	375	420	cis-acting regulatory element involved in the MeJA-responsiveness
evm.model.ctg000108_arrow_pilon.265	498	5	478	523	cis-acting regulatory element involved in the MeJA-responsiveness
evm.model.ctg000108_arrow_pilon.265	645	5	625	670	cis-acting regulatory element involved in the MeJA-responsiveness
evm.model.ctg000108_arrow_pilon.265	779	5	759	804	cis-acting regulatory element involved in the MeJA-responsiveness
evm.model.ctg000108_arrow_pilon.265	888	5	868	913	cis-acting regulatory element involved in the MeJA-responsiveness
evm.model.ctg000108_arrow_pilon.265	945	5	925	970	cis-acting regulatory element involved in the MeJA-responsiveness
evm.model.ctg000108_arrow_pilon.265	1270	5	1250	1295	cis-acting regulatory element involved in the MeJA-responsiveness
evm.model.ctg000108_arrow_pilon.265	264	6	244	290	cis-acting regulatory element involved in light responsiveness
evm.model.ctg000108_arrow_pilon.265	494	6	474	520	cis-acting regulatory element involved in light responsiveness
evm.model.ctg000108_arrow_pilon.265	839	6	819	865	cis-acting regulatory element involved in light responsiveness
evm.model.ctg000108_arrow_pilon.431	1194	6	1174	1220	cis-acting element involved in low-temperature responsiveness
evm.model.ctg000108_arrow_pilon.431	1582	6	1562	1608	cis-acting element involved in low-temperature responsiveness
evm.model.ctg000108_arrow_pilon.431	304	6	284	330	cis-acting regulatory element involved in light responsiveness
evm.model.ctg000108_arrow_pilon.431	619	6	599	645	cis-acting regulatory element involved in light responsiveness
evm.model.ctg000108_arrow_pilon.431	709	6	689	735	cis-acting regulatory element involved in light responsiveness
evm.model.ctg000108_arrow_pilon.431	727	6	707	753	cis-acting regulatory element involved in light responsiveness
evm.model.ctg000108_arrow_pilon.431	303	5	283	328	cis-acting regulatory element involved in the MeJA-responsiveness
evm.model.ctg000108_arrow_pilon.431	581	5	561	606	cis-acting regulatory element involved in the MeJA-responsiveness
evm.model.ctg000108_arrow_pilon.431	731	5	711	756	cis-acting regulatory element involved in the MeJA-responsiveness
evm.model.ctg000108_arrow_pilon.431	261	6	241	287	cis-acting regulatory element involved in light responsiveness
evm.model.ctg000108_arrow_pilon.431	154	10	134	184	cis-acting element involved in the abscisic acid responsiveness
evm.model.ctg000108_arrow_pilon.431	259	9	239	288	cis-acting element involved in the abscisic acid responsiveness
evm.model.ctg000108_arrow_pilon.431	261	5	241	286	cis-acting element involved in the abscisic acid responsiveness
evm.model.ctg000108_arrow_pilon.431	305	5	285	330	cis-acting element involved in the abscisic acid responsiveness
evm.model.ctg000108_arrow_pilon.431	607	9	587	636	cis-acting element involved in the abscisic acid responsiveness
evm.model.ctg000108_arrow_pilon.431	620	5	600	645	cis-acting element involved in the abscisic acid responsiveness
evm.model.ctg000108_arrow_pilon.431	710	5	690	735	cis-acting element involved in the abscisic acid responsiveness
evm.model.ctg000108_arrow_pilon.431	724	10	704	754	cis-acting element involved in the abscisic acid responsiveness
evm.model.ctg000108_arrow_pilon.431	728	5	708	753	cis-acting element involved in the abscisic acid responsiveness
evm.model.ctg000108_arrow_pilon.431	303	5	283	328	cis-acting regulatory element involved in the MeJA-responsiveness
evm.model.ctg000108_arrow_pilon.431	581	5	561	606	cis-acting regulatory element involved in the MeJA-responsiveness
evm.model.ctg000108_arrow_pilon.431	731	5	711	756	cis-acting regulatory element involved in the MeJA-responsiveness
evm.model.ctg000108_arrow_pilon.52	344	5	324	369	cis-acting regulatory element involved in the MeJA-responsiveness
evm.model.ctg000108_arrow_pilon.52	1444	5	1424	1469	cis-acting regulatory element involved in the MeJA-responsiveness
evm.model.ctg000108_arrow_pilon.52	1552	5	1532	1577	cis-acting regulatory element involved in the MeJA-responsiveness
evm.model.ctg000108_arrow_pilon.52	751	9	731	780	cis-acting element involved in the abscisic acid responsiveness
evm.model.ctg000108_arrow_pilon.52	1721	5	1701	1746	cis-acting element involved in the abscisic acid responsiveness
evm.model.ctg000108_arrow_pilon.52	865	6	845	891	cis-acting regulatory element involved in light responsiveness
evm.model.ctg000108_arrow_pilon.52	1073	6	1053	1099	cis-acting regulatory element involved in light responsiveness
evm.model.ctg000108_arrow_pilon.52	1721	6	1701	1747	cis-acting regulatory element involved in light responsiveness
evm.model.ctg000108_arrow_pilon.52	344	5	324	369	cis-acting regulatory element involved in the MeJA-responsiveness
evm.model.ctg000108_arrow_pilon.52	1444	5	1424	1469	cis-acting regulatory element involved in the MeJA-responsiveness
evm.model.ctg000108_arrow_pilon.52	1552	5	1532	1577	cis-acting regulatory element involved in the MeJA-responsiveness
evm.model.ctg000108_arrow_pilon.591	915	6	895	941	cis-acting regulatory element involved in light responsiveness
evm.model.ctg000108_arrow_pilon.591	1744	6	1724	1770	cis-acting regulatory element involved in light responsiveness
evm.model.ctg000108_arrow_pilon.591	1901	6	1881	1927	cis-acting regulatory element involved in light responsiveness
evm.model.ctg000108_arrow_pilon.591	1781	7	1761	1808	cis-acting regulatory element involved in auxin responsiveness
evm.model.ctg000108_arrow_pilon.591	222	5	202	247	cis-acting regulatory element involved in the MeJA-responsiveness
evm.model.ctg000108_arrow_pilon.591	304	5	284	329	cis-acting regulatory element involved in the MeJA-responsiveness
evm.model.ctg000108_arrow_pilon.591	338	5	318	363	cis-acting regulatory element involved in the MeJA-responsiveness
evm.model.ctg000108_arrow_pilon.591	522	5	502	547	cis-acting regulatory element involved in the MeJA-responsiveness
evm.model.ctg000108_arrow_pilon.591	912	5	892	937	cis-acting regulatory element involved in the MeJA-responsiveness
evm.model.ctg000108_arrow_pilon.591	1119	5	1099	1144	cis-acting regulatory element involved in the MeJA-responsiveness
evm.model.ctg000108_arrow_pilon.591	1148	5	1128	1173	cis-acting regulatory element involved in the MeJA-responsiveness
evm.model.ctg000108_arrow_pilon.591	1157	5	1137	1182	cis-acting regulatory element involved in the MeJA-responsiveness
evm.model.ctg000108_arrow_pilon.591	1371	5	1351	1396	cis-acting regulatory element involved in the MeJA-responsiveness
evm.model.ctg000108_arrow_pilon.591	1377	5	1357	1402	cis-acting regulatory element involved in the MeJA-responsiveness
evm.model.ctg000108_arrow_pilon.591	1792	5	1772	1817	cis-acting regulatory element involved in the MeJA-responsiveness
evm.model.ctg000108_arrow_pilon.591	445	6	425	471	cis-acting element involved in low-temperature responsiveness
evm.model.ctg000108_arrow_pilon.591	1046	6	1026	1072	cis-acting element involved in low-temperature responsiveness
evm.model.ctg000108_arrow_pilon.591	222	5	202	247	cis-acting regulatory element involved in the MeJA-responsiveness
evm.model.ctg000108_arrow_pilon.591	304	5	284	329	cis-acting regulatory element involved in the MeJA-responsiveness
evm.model.ctg000108_arrow_pilon.591	338	5	318	363	cis-acting regulatory element involved in the MeJA-responsiveness
evm.model.ctg000108_arrow_pilon.591	522	5	502	547	cis-acting regulatory element involved in the MeJA-responsiveness
evm.model.ctg000108_arrow_pilon.591	912	5	892	937	cis-acting regulatory element involved in the MeJA-responsiveness
evm.model.ctg000108_arrow_pilon.591	1119	5	1099	1144	cis-acting regulatory element involved in the MeJA-responsiveness
evm.model.ctg000108_arrow_pilon.591	1148	5	1128	1173	cis-acting regulatory element involved in the MeJA-responsiveness
evm.model.ctg000108_arrow_pilon.591	1157	5	1137	1182	cis-acting regulatory element involved in the MeJA-responsiveness
evm.model.ctg000108_arrow_pilon.591	1371	5	1351	1396	cis-acting regulatory element involved in the MeJA-responsiveness
evm.model.ctg000108_arrow_pilon.591	1377	5	1357	1402	cis-acting regulatory element involved in the MeJA-responsiveness
evm.model.ctg000108_arrow_pilon.591	1792	5	1772	1817	cis-acting regulatory element involved in the MeJA-responsiveness
evm.model.ctg000108_arrow_pilon.591	236	9	216	265	cis-acting element involved in the abscisic acid responsiveness
evm.model.ctg000108_arrow_pilon.591	645	7	625	672	cis-acting element involved in the abscisic acid responsiveness
evm.model.ctg000108_arrow_pilon.591	915	5	895	940	cis-acting element involved in the abscisic acid responsiveness
evm.model.ctg000108_arrow_pilon.591	1403	9	1383	1432	cis-acting element involved in the abscisic acid responsiveness
evm.model.ctg000108_arrow_pilon.591	1477	9	1457	1506	cis-acting element involved in the abscisic acid responsiveness
evm.model.ctg000108_arrow_pilon.591	1742	9	1722	1771	cis-acting element involved in the abscisic acid responsiveness
evm.model.ctg000108_arrow_pilon.591	1744	5	1724	1769	cis-acting element involved in the abscisic acid responsiveness
evm.model.ctg000108_arrow_pilon.591	1837	9	1817	1866	cis-acting element involved in the abscisic acid responsiveness
evm.model.ctg000108_arrow_pilon.591	1901	5	1881	1926	cis-acting element involved in the abscisic acid responsiveness
evm.model.ctg000108_arrow_pilon.599	340	6	320	366	cis-acting regulatory element involved in light responsiveness
evm.model.ctg000108_arrow_pilon.599	799	6	779	825	cis-acting regulatory element involved in light responsiveness
evm.model.ctg000108_arrow_pilon.599	1459	6	1439	1485	cis-acting regulatory element involved in light responsiveness
evm.model.ctg000108_arrow_pilon.599	338	9	318	367	cis-acting element involved in the abscisic acid responsiveness
evm.model.ctg000108_arrow_pilon.599	340	5	320	365	cis-acting element involved in the abscisic acid responsiveness
evm.model.ctg000108_arrow_pilon.599	346	9	326	375	cis-acting element involved in the abscisic acid responsiveness
evm.model.ctg000108_arrow_pilon.599	797	9	777	826	cis-acting element involved in the abscisic acid responsiveness
evm.model.ctg000108_arrow_pilon.599	799	6	779	825	cis-acting element involved in the abscisic acid responsiveness
evm.model.ctg000108_arrow_pilon.599	800	5	780	825	cis-acting element involved in the abscisic acid responsiveness
evm.model.ctg000108_arrow_pilon.599	1317	10	1297	1347	cis-acting element involved in the abscisic acid responsiveness
evm.model.ctg000108_arrow_pilon.599	1459	6	1439	1485	cis-acting element involved in the abscisic acid responsiveness
evm.model.ctg000108_arrow_pilon.599	1460	5	1440	1485	cis-acting element involved in the abscisic acid responsiveness
evm.model.ctg000108_arrow_pilon.599	1701	9	1681	1730	cis-acting element involved in the abscisic acid responsiveness
evm.model.ctg000108_arrow_pilon.599	192	5	172	217	cis-acting regulatory element involved in the MeJA-responsiveness
evm.model.ctg000108_arrow_pilon.599	593	5	573	618	cis-acting regulatory element involved in the MeJA-responsiveness
evm.model.ctg000108_arrow_pilon.599	831	5	811	856	cis-acting regulatory element involved in the MeJA-responsiveness
evm.model.ctg000108_arrow_pilon.599	1062	5	1042	1087	cis-acting regulatory element involved in the MeJA-responsiveness
evm.model.ctg000108_arrow_pilon.599	1181	5	1161	1206	cis-acting regulatory element involved in the MeJA-responsiveness
evm.model.ctg000108_arrow_pilon.599	1463	5	1443	1488	cis-acting regulatory element involved in the MeJA-responsiveness
evm.model.ctg000108_arrow_pilon.599	99	6	79	125	cis-acting regulatory element involved in light responsiveness
evm.model.ctg000108_arrow_pilon.599	694	6	674	720	cis-acting regulatory element involved in light responsiveness
evm.model.ctg000108_arrow_pilon.599	799	6	779	825	cis-acting regulatory element involved in light responsiveness
evm.model.ctg000108_arrow_pilon.599	1459	6	1439	1485	cis-acting regulatory element involved in light responsiveness
evm.model.ctg000108_arrow_pilon.599	192	5	172	217	cis-acting regulatory element involved in the MeJA-responsiveness
evm.model.ctg000108_arrow_pilon.599	593	5	573	618	cis-acting regulatory element involved in the MeJA-responsiveness
evm.model.ctg000108_arrow_pilon.599	831	5	811	856	cis-acting regulatory element involved in the MeJA-responsiveness
evm.model.ctg000108_arrow_pilon.599	1062	5	1042	1087	cis-acting regulatory element involved in the MeJA-responsiveness
evm.model.ctg000108_arrow_pilon.599	1181	5	1161	1206	cis-acting regulatory element involved in the MeJA-responsiveness
evm.model.ctg000108_arrow_pilon.599	1463	5	1443	1488	cis-acting regulatory element involved in the MeJA-responsiveness
evm.model.ctg000108_arrow_pilon.626	260	6	240	286	cis-acting regulatory element involved in light responsiveness
evm.model.ctg000108_arrow_pilon.626	277	6	257	303	cis-acting regulatory element involved in light responsiveness
evm.model.ctg000108_arrow_pilon.626	282	6	262	308	cis-acting regulatory element involved in light responsiveness
evm.model.ctg000108_arrow_pilon.626	377	6	357	403	cis-acting regulatory element involved in light responsiveness
evm.model.ctg000108_arrow_pilon.626	595	6	575	621	cis-acting regulatory element involved in light responsiveness
evm.model.ctg000108_arrow_pilon.626	661	6	641	687	cis-acting regulatory element involved in light responsiveness
evm.model.ctg000108_arrow_pilon.626	1411	6	1391	1437	cis-acting regulatory element involved in light responsiveness
evm.model.ctg000108_arrow_pilon.626	1737	6	1717	1763	cis-acting regulatory element involved in light responsiveness
evm.model.ctg000108_arrow_pilon.626	779	5	759	804	cis-acting regulatory element involved in the MeJA-responsiveness
evm.model.ctg000108_arrow_pilon.626	1270	5	1250	1295	cis-acting regulatory element involved in the MeJA-responsiveness
evm.model.ctg000108_arrow_pilon.626	1621	5	1601	1646	cis-acting regulatory element involved in the MeJA-responsiveness
evm.model.ctg000108_arrow_pilon.626	1845	5	1825	1870	cis-acting regulatory element involved in the MeJA-responsiveness
evm.model.ctg000108_arrow_pilon.626	779	5	759	804	cis-acting regulatory element involved in the MeJA-responsiveness
evm.model.ctg000108_arrow_pilon.626	1270	5	1250	1295	cis-acting regulatory element involved in the MeJA-responsiveness
evm.model.ctg000108_arrow_pilon.626	1621	5	1601	1646	cis-acting regulatory element involved in the MeJA-responsiveness
evm.model.ctg000108_arrow_pilon.626	1845	5	1825	1870	cis-acting regulatory element involved in the MeJA-responsiveness
evm.model.ctg000108_arrow_pilon.626	1148	9	1128	1177	cis-acting element involved in light responsiveness
evm.model.ctg000108_arrow_pilon.626	1351	6	1331	1377	cis-acting regulatory element involved in light responsiveness
evm.model.ctg000108_arrow_pilon.626	260	5	240	285	cis-acting element involved in the abscisic acid responsiveness
evm.model.ctg000108_arrow_pilon.626	278	5	258	303	cis-acting element involved in the abscisic acid responsiveness
evm.model.ctg000108_arrow_pilon.626	661	5	641	686	cis-acting element involved in the abscisic acid responsiveness
evm.model.ctg000108_arrow_pilon.626	1352	5	1332	1377	cis-acting element involved in the abscisic acid responsiveness
evm.model.ctg000108_arrow_pilon.626	1412	5	1392	1437	cis-acting element involved in the abscisic acid responsiveness
evm.model.ctg000108_arrow_pilon.626	1735	9	1715	1764	cis-acting element involved in the abscisic acid responsiveness
evm.model.ctg000108_arrow_pilon.626	1738	5	1718	1763	cis-acting element involved in the abscisic acid responsiveness
evm.model.ctg000108_arrow_pilon.627	282	5	262	307	cis-acting regulatory element involved in the MeJA-responsiveness
evm.model.ctg000108_arrow_pilon.627	423	5	403	448	cis-acting regulatory element involved in the MeJA-responsiveness
evm.model.ctg000108_arrow_pilon.627	450	5	430	475	cis-acting regulatory element involved in the MeJA-responsiveness
evm.model.ctg000108_arrow_pilon.627	764	5	744	789	cis-acting regulatory element involved in the MeJA-responsiveness
evm.model.ctg000108_arrow_pilon.627	999	5	979	1024	cis-acting regulatory element involved in the MeJA-responsiveness
evm.model.ctg000108_arrow_pilon.627	1329	5	1309	1354	cis-acting regulatory element involved in the MeJA-responsiveness
evm.model.ctg000108_arrow_pilon.627	563	6	543	589	cis-acting regulatory element involved in light responsiveness
evm.model.ctg000108_arrow_pilon.627	658	6	638	684	cis-acting regulatory element involved in light responsiveness
evm.model.ctg000108_arrow_pilon.627	928	6	908	954	cis-acting regulatory element involved in light responsiveness
evm.model.ctg000108_arrow_pilon.627	1029	6	1009	1055	cis-acting regulatory element involved in light responsiveness
evm.model.ctg000108_arrow_pilon.627	1516	6	1496	1542	cis-acting regulatory element involved in light responsiveness
evm.model.ctg000108_arrow_pilon.627	1783	6	1763	1809	cis-acting regulatory element involved in light responsiveness
evm.model.ctg000108_arrow_pilon.627	697	6	677	723	cis-acting element involved in low-temperature responsiveness
evm.model.ctg000108_arrow_pilon.627	1547	6	1527	1573	cis-acting element involved in low-temperature responsiveness
evm.model.ctg000108_arrow_pilon.627	282	5	262	307	cis-acting regulatory element involved in the MeJA-responsiveness
evm.model.ctg000108_arrow_pilon.627	423	5	403	448	cis-acting regulatory element involved in the MeJA-responsiveness
evm.model.ctg000108_arrow_pilon.627	450	5	430	475	cis-acting regulatory element involved in the MeJA-responsiveness
evm.model.ctg000108_arrow_pilon.627	764	5	744	789	cis-acting regulatory element involved in the MeJA-responsiveness
evm.model.ctg000108_arrow_pilon.627	999	5	979	1024	cis-acting regulatory element involved in the MeJA-responsiveness
evm.model.ctg000108_arrow_pilon.627	1329	5	1309	1354	cis-acting regulatory element involved in the MeJA-responsiveness
evm.model.ctg000108_arrow_pilon.627	563	6	543	589	cis-acting regulatory element involved in light responsiveness
evm.model.ctg000108_arrow_pilon.627	1516	6	1496	1542	cis-acting regulatory element involved in light responsiveness
evm.model.ctg000108_arrow_pilon.627	1691	6	1671	1717	cis-acting regulatory element involved in light responsiveness
evm.model.ctg000108_arrow_pilon.627	563	6	543	589	cis-acting element involved in the abscisic acid responsiveness
evm.model.ctg000108_arrow_pilon.627	564	5	544	589	cis-acting element involved in the abscisic acid responsiveness
evm.model.ctg000108_arrow_pilon.627	928	5	908	953	cis-acting element involved in the abscisic acid responsiveness
evm.model.ctg000108_arrow_pilon.627	1516	6	1496	1542	cis-acting element involved in the abscisic acid responsiveness
evm.model.ctg000108_arrow_pilon.627	1517	5	1497	1542	cis-acting element involved in the abscisic acid responsiveness
evm.model.ctg000108_arrow_pilon.627	1628	9	1608	1657	cis-acting element involved in the abscisic acid responsiveness
evm.model.ctg000108_arrow_pilon.627	1689	9	1669	1718	cis-acting element involved in the abscisic acid responsiveness
evm.model.ctg000108_arrow_pilon.627	1692	5	1672	1717	cis-acting element involved in the abscisic acid responsiveness
evm.model.ctg000108_arrow_pilon.86	1519	9	1499	1548	cis-acting element involved in salicylic acid responsiveness
evm.model.ctg000108_arrow_pilon.86	280	6	260	306	cis-acting element involved in the abscisic acid responsiveness
evm.model.ctg000108_arrow_pilon.86	281	5	261	306	cis-acting element involved in the abscisic acid responsiveness
evm.model.ctg000108_arrow_pilon.86	659	5	639	684	cis-acting element involved in the abscisic acid responsiveness
evm.model.ctg000108_arrow_pilon.86	751	9	731	780	cis-acting element involved in the abscisic acid responsiveness
evm.model.ctg000108_arrow_pilon.86	754	5	734	779	cis-acting element involved in the abscisic acid responsiveness
evm.model.ctg000108_arrow_pilon.86	892	5	872	917	cis-acting element involved in the abscisic acid responsiveness
evm.model.ctg000108_arrow_pilon.86	995	5	975	1020	cis-acting element involved in the abscisic acid responsiveness
evm.model.ctg000108_arrow_pilon.86	1381	9	1361	1410	cis-acting element involved in the abscisic acid responsiveness
evm.model.ctg000108_arrow_pilon.86	1459	5	1439	1484	cis-acting element involved in the abscisic acid responsiveness
evm.model.ctg000108_arrow_pilon.86	1460	10	1440	1490	cis-acting element involved in the abscisic acid responsiveness
evm.model.ctg000108_arrow_pilon.86	1611	5	1591	1636	cis-acting element involved in the abscisic acid responsiveness
evm.model.ctg000108_arrow_pilon.86	1666	5	1646	1691	cis-acting element involved in the abscisic acid responsiveness
evm.model.ctg000108_arrow_pilon.86	1726	5	1706	1751	cis-acting element involved in the abscisic acid responsiveness
evm.model.ctg000108_arrow_pilon.86	1734	9	1714	1763	cis-acting element involved in the abscisic acid responsiveness
evm.model.ctg000108_arrow_pilon.86	1737	5	1717	1762	cis-acting element involved in the abscisic acid responsiveness
evm.model.ctg000108_arrow_pilon.86	280	6	260	306	cis-acting regulatory element involved in light responsiveness
evm.model.ctg000108_arrow_pilon.86	753	6	733	779	cis-acting regulatory element involved in light responsiveness
evm.model.ctg000108_arrow_pilon.86	1725	6	1705	1751	cis-acting regulatory element involved in light responsiveness
evm.model.ctg000108_arrow_pilon.86	1736	6	1716	1762	cis-acting regulatory element involved in light responsiveness
evm.model.ctg000108_arrow_pilon.86	772	5	752	797	cis-acting regulatory element involved in the MeJA-responsiveness
evm.model.ctg000108_arrow_pilon.86	1120	5	1100	1145	cis-acting regulatory element involved in the MeJA-responsiveness
evm.model.ctg000108_arrow_pilon.86	1664	5	1644	1689	cis-acting regulatory element involved in the MeJA-responsiveness
evm.model.ctg000108_arrow_pilon.86	1702	5	1682	1727	cis-acting regulatory element involved in the MeJA-responsiveness
evm.model.ctg000108_arrow_pilon.86	1777	6	1757	1803	cis-acting element involved in low-temperature responsiveness
evm.model.ctg000108_arrow_pilon.86	278	9	258	307	cis-acting regulatory element involved in light responsiveness
evm.model.ctg000108_arrow_pilon.86	280	6	260	306	cis-acting regulatory element involved in light responsiveness
evm.model.ctg000108_arrow_pilon.86	659	6	639	685	cis-acting regulatory element involved in light responsiveness
evm.model.ctg000108_arrow_pilon.86	892	6	872	918	cis-acting regulatory element involved in light responsiveness
evm.model.ctg000108_arrow_pilon.86	994	6	974	1020	cis-acting regulatory element involved in light responsiveness
evm.model.ctg000108_arrow_pilon.86	1459	6	1439	1485	cis-acting regulatory element involved in light responsiveness
evm.model.ctg000108_arrow_pilon.86	1610	6	1590	1636	cis-acting regulatory element involved in light responsiveness
evm.model.ctg000108_arrow_pilon.86	1665	6	1645	1691	cis-acting regulatory element involved in light responsiveness
evm.model.ctg000108_arrow_pilon.86	772	5	752	797	cis-acting regulatory element involved in the MeJA-responsiveness
evm.model.ctg000108_arrow_pilon.86	1120	5	1100	1145	cis-acting regulatory element involved in the MeJA-responsiveness
evm.model.ctg000108_arrow_pilon.86	1664	5	1644	1689	cis-acting regulatory element involved in the MeJA-responsiveness
evm.model.ctg000108_arrow_pilon.86	1702	5	1682	1727	cis-acting regulatory element involved in the MeJA-responsiveness
evm.model.ctg000109_arrow_pilon.1012	1507	6	1487	1533	cis-acting regulatory element involved in light responsiveness
evm.model.ctg000109_arrow_pilon.1012	1760	6	1740	1786	cis-acting regulatory element involved in light responsiveness
evm.model.ctg000109_arrow_pilon.1012	327	5	307	352	cis-acting element involved in the abscisic acid responsiveness
evm.model.ctg000109_arrow_pilon.1012	1314	9	1294	1343	cis-acting element involved in the abscisic acid responsiveness
evm.model.ctg000109_arrow_pilon.1012	1354	5	1334	1379	cis-acting element involved in the abscisic acid responsiveness
evm.model.ctg000109_arrow_pilon.1012	1507	6	1487	1533	cis-acting element involved in the abscisic acid responsiveness
evm.model.ctg000109_arrow_pilon.1012	1508	5	1488	1533	cis-acting element involved in the abscisic acid responsiveness
evm.model.ctg000109_arrow_pilon.1012	1760	5	1740	1785	cis-acting element involved in the abscisic acid responsiveness
evm.model.ctg000109_arrow_pilon.1012	198	5	178	223	cis-acting regulatory element involved in the MeJA-responsiveness
evm.model.ctg000109_arrow_pilon.1012	753	5	733	778	cis-acting regulatory element involved in the MeJA-responsiveness
evm.model.ctg000109_arrow_pilon.1012	1622	5	1602	1647	cis-acting regulatory element involved in the MeJA-responsiveness
evm.model.ctg000109_arrow_pilon.1012	1796	5	1776	1821	cis-acting regulatory element involved in the MeJA-responsiveness
evm.model.ctg000109_arrow_pilon.1012	1996	5	1976	2021	cis-acting regulatory element involved in the MeJA-responsiveness
evm.model.ctg000109_arrow_pilon.1012	198	5	178	223	cis-acting regulatory element involved in the MeJA-responsiveness
evm.model.ctg000109_arrow_pilon.1012	753	5	733	778	cis-acting regulatory element involved in the MeJA-responsiveness
evm.model.ctg000109_arrow_pilon.1012	1622	5	1602	1647	cis-acting regulatory element involved in the MeJA-responsiveness
evm.model.ctg000109_arrow_pilon.1012	1796	5	1776	1821	cis-acting regulatory element involved in the MeJA-responsiveness
evm.model.ctg000109_arrow_pilon.1012	1996	5	1976	2021	cis-acting regulatory element involved in the MeJA-responsiveness
evm.model.ctg000109_arrow_pilon.1012	326	6	306	352	cis-acting regulatory element involved in light responsiveness
evm.model.ctg000109_arrow_pilon.1012	1353	6	1333	1379	cis-acting regulatory element involved in light responsiveness
evm.model.ctg000109_arrow_pilon.1012	1364	6	1344	1390	cis-acting regulatory element involved in light responsiveness
evm.model.ctg000109_arrow_pilon.1012	1407	6	1387	1433	cis-acting regulatory element involved in light responsiveness
evm.model.ctg000109_arrow_pilon.1012	1418	6	1398	1444	cis-acting regulatory element involved in light responsiveness
evm.model.ctg000109_arrow_pilon.1012	1507	6	1487	1533	cis-acting regulatory element involved in light responsiveness
evm.model.ctg000109_arrow_pilon.1012	1631	6	1611	1657	cis-acting regulatory element involved in light responsiveness
evm.model.ctg000109_arrow_pilon.1012	1760	8	1740	1788	cis-acting regulatory element involved in light responsiveness
evm.model.ctg000109_arrow_pilon.1063	629	6	609	655	cis-acting regulatory element involved in light responsiveness
evm.model.ctg000109_arrow_pilon.1063	1009	6	989	1035	cis-acting regulatory element involved in light responsiveness
evm.model.ctg000109_arrow_pilon.1063	1174	6	1154	1200	cis-acting regulatory element involved in light responsiveness
evm.model.ctg000109_arrow_pilon.1063	1452	6	1432	1478	cis-acting regulatory element involved in light responsiveness
evm.model.ctg000109_arrow_pilon.1063	1564	6	1544	1590	cis-acting regulatory element involved in light responsiveness
evm.model.ctg000109_arrow_pilon.1063	1720	9	1700	1749	cis-acting regulatory element involved in light responsiveness
evm.model.ctg000109_arrow_pilon.1063	118	5	98	143	cis-acting regulatory element involved in the MeJA-responsiveness
evm.model.ctg000109_arrow_pilon.1063	452	5	432	477	cis-acting regulatory element involved in the MeJA-responsiveness
evm.model.ctg000109_arrow_pilon.1063	1856	5	1836	1881	cis-acting regulatory element involved in the MeJA-responsiveness
evm.model.ctg000109_arrow_pilon.1063	263	11	243	294	cis-acting regulatory element involved in light responsiveness
evm.model.ctg000109_arrow_pilon.1063	118	5	98	143	cis-acting regulatory element involved in the MeJA-responsiveness
evm.model.ctg000109_arrow_pilon.1063	452	5	432	477	cis-acting regulatory element involved in the MeJA-responsiveness
evm.model.ctg000109_arrow_pilon.1063	1856	5	1836	1881	cis-acting regulatory element involved in the MeJA-responsiveness
evm.model.ctg000109_arrow_pilon.1063	1977	9	1957	2006	cis-acting element involved in light responsiveness
evm.model.ctg000109_arrow_pilon.1063	87	9	67	116	cis-acting element involved in the abscisic acid responsiveness
evm.model.ctg000109_arrow_pilon.1063	333	9	313	362	cis-acting element involved in the abscisic acid responsiveness
[truncated: 726 more rows]

## Sheet: property
gene ID	Length (aa)	MW (Da)	PI	Instability Index	start	end	Gene Length (bp）	CDS Length (bp）	naming
evm.model.ctg000005_arrow_pilon.137	420	41588.6	10.49	61.63	16204208	16205762	1554	1263	Ph005_137
evm.model.ctg000005_arrow_pilon.389	351	35435.9	9.34	60.01	15411853	15414535	2682	1056	Ph005_389
evm.model.ctg000005_arrow_pilon.479	939	89491.8	12.21	71.37	15062875	15070457	7582	2820	Ph005_479
evm.model.ctg000005_arrow_pilon.561	1017	110659	8.42	44.68	14773132	14776342	3210	3054	Ph005_561
evm.model.ctg000033_arrow_pilon.10	466	48013.9	10.65	55.54	52988	54923	1935	1401	Ph033_10
evm.model.ctg000033_arrow_pilon.1034	265	28316	11.56	61.69	3625792	3628344	2552	798	Ph033_1034
evm.model.ctg000033_arrow_pilon.1082	269	29106.1	11.6	72.76	3785397	3789261	3864	810	Ph033_1082
evm.model.ctg000033_arrow_pilon.1127	815	78680.9	5.82	53	3913542	3915989	2447	2448	Ph033_1127
evm.model.ctg000033_arrow_pilon.1400	1281	118997	8.63	56.47	4820614	4824459	3845	3846	Ph033_1400
evm.model.ctg000033_arrow_pilon.1410	484	47649.9	8.73	56.73	4867601	4869055	1454	1455	Ph033_1410
evm.model.ctg000033_arrow_pilon.1446	819	76562.4	8.36	56.69	5032515	5036651	4136	2460	Ph033_1446
evm.model.ctg000033_arrow_pilon.291	1310	125763	9.69	66.07	1025247	1029179	3932	3933	Ph033_291
evm.model.ctg000033_arrow_pilon.625	1760	165719	12.18	84.56	2153854	2162471	8617	5283	Ph033_625
evm.model.ctg000033_arrow_pilon.670	679	66914.5	10.36	77.26	2330625	2333176	2551	2040	Ph033_670
evm.model.ctg000033_arrow_pilon.759	1392	132229	9.13	63.28	2664002	2668291	4289	4179	Ph033_759
evm.model.ctg000033_arrow_pilon.79	439	43690.7	9.63	63.47	277422	278999	1577	1320	Ph033_79
evm.model.ctg000033_arrow_pilon.939	692	66652.9	9.3	62.73	3300780	3302858	2078	2079	Ph033_939
evm.model.ctg000033_arrow_pilon.950	624	55868.7	11.41	63.65	3344468	3346802	2334	1875	Ph033_950
evm.model.ctg000033_arrow_pilon.969	168	17980.7	10.61	59.65	3427441	3427947	506	507	Ph033_969
evm.model.ctg000047_arrow_pilon.1080	504	51803.5	5.67	42.2	3874830	3876344	1514	1515	Ph047_1080
evm.model.ctg000047_arrow_pilon.1160	309	28365.5	10.3	56.68	3577009	3577976	967	930	Ph047_1160
evm.model.ctg000047_arrow_pilon.1164	1308	119360	9.17	60.58	3554349	3562727	8378	3927	Ph047_1164
evm.model.ctg000047_arrow_pilon.1244	647	61839.1	9.29	62.52	3209368	3211311	1943	1944	Ph047_1244
evm.model.ctg000047_arrow_pilon.1248	390	39521.8	8.27	73.86	3190342	3191633	1291	1173	Ph047_1248
evm.model.ctg000047_arrow_pilon.1259	1190	108049	12.07	82.2	3152267	3158248	5981	3573	Ph047_1259
evm.model.ctg000047_arrow_pilon.1362	971	94790.1	7.5	47.65	2830972	2834100	3128	2916	Ph047_1362
evm.model.ctg000047_arrow_pilon.146	1498	145943	11.65	82.37	16181956	16184164	2208	4497	Ph047_146
evm.model.ctg000047_arrow_pilon.1509	980	95541.2	9.63	64.77	2312613	2315633	3020	2943	Ph047_1509
evm.model.ctg000047_arrow_pilon.1543	1244	115038	9.01	62.94	2193196	2197184	3988	3735	Ph047_1543
evm.model.ctg000047_arrow_pilon.1578	416	39268.5	10.59	62.02	2092835	2094388	1553	1251	Ph047_1578
evm.model.ctg000047_arrow_pilon.1736	960	100871	7.89	54.28	1534314	1537196	2882	2883	Ph047_1736
evm.model.ctg000047_arrow_pilon.1779	889	90676.8	8.94	52.84	1357301	1360126	2825	2670	Ph047_1779
evm.model.ctg000047_arrow_pilon.1844	1121	122053	8.9	41.13	1109149	1113028	3879	3366	Ph047_1844
evm.model.ctg000047_arrow_pilon.20	409	40718.3	5.48	46.54	16588578	16590788	2210	1230	Ph047_20
evm.model.ctg000047_arrow_pilon.2060	732	66758.7	10.05	61.33	342239	344437	2198	2199	Ph047_2060
evm.model.ctg000047_arrow_pilon.303	794	72547.9	9.22	53.51	6686775	6689159	2384	2385	Ph047_303
evm.model.ctg000047_arrow_pilon.312	736	68080.1	11.66	74.28	6646199	6648443	2244	2211	Ph047_312
evm.model.ctg000047_arrow_pilon.389	701	69385.4	10.02	63.22	6354544	6356649	2105	2106	Ph047_389
evm.model.ctg000047_arrow_pilon.57	875	80374.2	10.97	79.22	7509931	7512647	2716	2628	Ph047_57
evm.model.ctg000047_arrow_pilon.617	1184	115321	8.67	44.36	5517230	5521922	4692	3555	Ph047_617
evm.model.ctg000047_arrow_pilon.740	508	47376.8	10.97	67.49	5125671	5127197	1526	1527	Ph047_740
evm.model.ctg000047_arrow_pilon.998	933	92560.6	11.95	86.06	4199192	4205543	6351	2802	Ph047_998
evm.model.ctg000055_arrow_pilon.181	727	77356.3	7.05	60.78	5293002	5295675	2673	2184	Ph055_181
evm.model.ctg000055_arrow_pilon.73	405	40769	9.31	53.82	5721262	5722479	1217	1218	Ph055_73
evm.model.ctg000055_arrow_pilon.94	482	48045.5	8.58	67.84	5653942	5655390	1448	1449	Ph055_94
evm.model.ctg000068_arrow_pilon.1138	483	51828.3	9.16	66.69	4026372	4027823	1451	1452	Ph068_1138
evm.model.ctg000068_arrow_pilon.1210	625	57395.1	10.1	72.6	4242923	4245446	2523	1878	Ph068_1210
evm.model.ctg000068_arrow_pilon.1356	271	26187.8	6.58	40.72	4703183	4710398	7215	816	Ph068_1356
evm.model.ctg000068_arrow_pilon.1361	726	67449.9	9.93	67.04	4724164	4726344	2180	2181	Ph068_1361
evm.model.ctg000068_arrow_pilon.1363	989	93450.5	11.13	56.3	4730046	4736092	6046	2970	Ph068_1363
evm.model.ctg000068_arrow_pilon.1590	218	22307.2	9.59	51.65	5578219	5578875	656	657	Ph068_1590
evm.model.ctg000068_arrow_pilon.17	333	33395.6	10.24	56.37	116234	117598	1364	1002	Ph068_17
evm.model.ctg000068_arrow_pilon.403	257	25476.6	9.78	41.6	1470691	1471923	1232	774	Ph068_403
evm.model.ctg000068_arrow_pilon.577	2016	199227	9.66	59.81	2081786	2103129	21343	6051	Ph068_577
evm.model.ctg000068_arrow_pilon.693	404	39901.2	11.71	71.93	2491296	2492745	1449	1215	Ph068_693
evm.model.ctg000068_arrow_pilon.861	669	63622.2	9.98	62.4	3090376	3092659	2283	2010	Ph068_861
evm.model.ctg000068_arrow_pilon.94	834	80077.6	11.5	69.04	386175	392250	6075	2505	Ph068_94
evm.model.ctg000068_arrow_pilon.972	309	32824.2	12.04	97.78	3511715	3512644	929	930	Ph068_972
evm.model.ctg000091_arrow_pilon.1082	867	82511.7	10.18	56.95	11306238	11310600	4362	2604	Ph091_1082
evm.model.ctg000091_arrow_pilon.113	1863	181761	12.1	86.26	7244853	7254289	9436	5595	Ph091_113
evm.model.ctg000091_arrow_pilon.1319	876	82141.8	11.89	68.31	12223525	12228232	4707	2631	Ph091_1319
evm.model.ctg000091_arrow_pilon.410	307	32445.7	11.69	61.67	8485576	8493542	7966	924	Ph091_410
evm.model.ctg000091_arrow_pilon.476	1037	98134.6	5.77	51.88	8731664	8734777	3113	3114	Ph091_476
evm.model.ctg000091_arrow_pilon.493	457	45886.2	11.61	70.51	8785144	8786571	1427	1374	Ph091_493
evm.model.ctg000091_arrow_pilon.505	1115	111732	9.45	53.77	8822250	8826156	3906	3348	Ph091_505
evm.model.ctg000091_arrow_pilon.842	1072	101675	11.9	73.15	10296003	10301843	5840	3219	Ph091_842
evm.model.ctg000091_arrow_pilon.921	250	23629.4	10.07	55.98	10618175	10619504	1329	753	Ph091_921
evm.model.ctg000108_arrow_pilon.136	1350	131987	8.97	63.64	510056	515344	5288	4053	Ph108_136
evm.model.ctg000108_arrow_pilon.215	91	9904.91	9.17	44.78	793565	794113	548	276	Ph108_215
evm.model.ctg000108_arrow_pilon.265	522	52700.6	11.69	99.98	985949	987517	1568	1569	Ph108_265
evm.model.ctg000108_arrow_pilon.431	642	60553.6	7.23	63.06	1590976	1592986	2010	1929	Ph108_431
evm.model.ctg000108_arrow_pilon.52	1241	119759	12.25	69.05	201230	205805	4575	3726	Ph108_52
evm.model.ctg000108_arrow_pilon.591	244	25520.3	9.93	77.82	2147081	2147815	734	735	Ph108_591
evm.model.ctg000108_arrow_pilon.599	1012	94567.9	8.73	64.5	2172686	2176198	3512	3039	Ph108_599
evm.model.ctg000108_arrow_pilon.626	802	78495.9	8.95	58.33	2251221	2254363	3142	2409	Ph108_626
evm.model.ctg000108_arrow_pilon.627	686	67640.5	10.52	58.09	2255863	2257923	2060	2061	Ph108_627
evm.model.ctg000108_arrow_pilon.86	1376	131742	11.29	68.27	338510	344390	5880	4131	Ph108_86
evm.model.ctg000109_arrow_pilon.1012	447	44402.1	9.98	69.74	6622981	6624324	1343	1344	Ph109_1012
evm.model.ctg000109_arrow_pilon.1063	545	51082.3	11.7	76.34	6787736	6791444	3708	1638	Ph109_1063
evm.model.ctg000109_arrow_pilon.187	276	29425.3	11.47	69.88	3801241	3803440	2199	831	Ph109_187
evm.model.ctg000109_arrow_pilon.382	1336	123953	11.03	69.05	4436523	4444527	8004	4011	Ph109_382
evm.model.ctg000109_arrow_pilon.504	587	55009.2	9.47	49.45	4880799	4882562	1763	1764	Ph109_504
evm.model.ctg000109_arrow_pilon.550	922	95533.1	5.89	53.57	5088233	5091115	2882	2769	Ph109_550
evm.model.ctg000109_arrow_pilon.665	555	52094.8	10.54	70.88	5451619	5453816	2197	1668	Ph109_665
evm.model.ctg000109_arrow_pilon.681	2037	196992	11.98	86.78	5523485	5531569	8084	6114	Ph109_681
evm.model.ctg000109_arrow_pilon.782	282	30403.5	11.67	74.99	5875342	5878225	2883	849	Ph109_782
evm.model.ctg000109_arrow_pilon.949	816	77512.1	8.71	58.68	6414529	6420919	6390	2451	Ph109_949
evm.model.ctg000110_arrow_pilon.1073	629	62292.1	9.46	69.11	9064666	9068130	3464	1890	Ph110_1073
evm.model.ctg000110_arrow_pilon.1091	617	58306.9	11.14	72.64	9129212	9131176	1964	1854	Ph110_1091
evm.model.ctg000110_arrow_pilon.374	128	13710.5	10.12	47.4	6644483	6645141	658	387	Ph110_374
evm.model.ctg000110_arrow_pilon.679	793	75876.6	8.16	45.12	7666619	7669453	2834	2382	Ph110_679
evm.model.ctg000110_arrow_pilon.691	302	30982.6	11.69	88.22	7736102	7737010	908	909	Ph110_691
evm.model.ctg000110_arrow_pilon.711	514	48884.6	11.55	76.58	7796153	7799412	3259	1545	Ph110_711
evm.model.ctg000110_arrow_pilon.728	611	59307.5	9.6	63.91	7853249	7855084	1835	1836	Ph110_728
evm.model.ctg000110_arrow_pilon.736	255	26778.2	9.07	53.22	7885362	7886220	858	768	Ph110_736
evm.model.ctg000110_arrow_pilon.892	967	92287.4	6.56	48.84	8427833	8431241	3408	2904	Ph110_892
evm.model.ctg000110_arrow_pilon.983	1131	108517	8.87	50.09	8752249	8755921	3672	3396	Ph110_983
evm.model.ctg000128_arrow_pilon.33	287	30737.8	11.63	74.77	6265627	6268146	2519	864	Ph128_33
evm.model.ctg000128_arrow_pilon.40	1042	98132.8	8.44	56.37	6303917	6307744	3827	3129	Ph128_40
evm.model.ctg000147_arrow_pilon.1047	705	66542.1	10.66	62.33	3893295	3895437	2142	2118	Ph147_1047
evm.model.ctg000147_arrow_pilon.107	399	40862.3	9.25	64.15	388644	389843	1199	1200	Ph147_107
evm.model.ctg000147_arrow_pilon.1119	499	48556	8.5	74.14	4126571	4128215	1644	1500	Ph147_1119
evm.model.ctg000147_arrow_pilon.1127	586	56406.5	5.42	49.95	4155053	4156813	1760	1761	Ph147_1127
evm.model.ctg000147_arrow_pilon.186	538	54828.6	9.65	75.2	666474	668456	1982	1617	Ph147_186
evm.model.ctg000147_arrow_pilon.348	276	29396.3	11.59	73.59	1426775	1429277	2502	831	Ph147_348
evm.model.ctg000147_arrow_pilon.534	407	41100.1	9.6	56.93	2058208	2059431	1223	1224	Ph147_534
evm.model.ctg000147_arrow_pilon.638	696	67690.4	11	56.09	2443305	2445441	2136	2091	Ph147_638
	731.14	71077.3	9.81421					2196.45

## Sheet: transcriptome
GeneID	TE	H.84 VS H.0.	H.7 VS H.0.	H.49 VS H.0.	H.1 VS H.0.	E.7 VS E.0.	E.49 VS E.0.	E.1 VS E.0.	M15 VS CK.	M30 VS CK.	H3 VS CK.	HT.4h VS HT.0h.	HT.0h VS HS.0h.	WO141.3.LL4d VS WO141.3.CKLL.	WO141.3.LL1d VS WO141.3.CKLL.	N4.LL4d VS N4.CKLL.	N4.LL1d VS N4.CKLL.	LSS5 VS CK.	LSS0 VS CK.	HSS110 VS CK.	HSS100 VS CK.
PH005_137	0	-2.17816	0.649927	-1.22869	-1.09138	0	-4.5112	-1.90324	0	0	0	4.83717	0	0	0	0	0	0	0	0	0
PH005_389	7	0.875859	0	0	0	0	0.766317	0	-1.17531	0	-3.97377	-4.2533	0.690882	1.0205	1.18013	0.939136	1.08336	0	0	0	-0.68203
PH005_479	5	-1.97111	-1.74257	-2.84896	0	-2.27929	-2.71379	-0.918999	2.24505	2.32297	0	0	2.18416	1.95744	2.04444	3.01718	2.59648	0	6.75753	0	4.79843
PH005_561	0	0	0	0	0	0	0	0	0	0	0	6.31842	-5.62704	0	0	10.5957	11.0995	0	0	0	0
PH033_10	5	0	0	0	0	0	0	0	0	0	2.09082	0	0	0	0	0	0	-1.03708	1.41847	0	-0.676009
PH033_1034	1	-2.24498	0	1.20225	-2.29141	-4.60722	-3.80789	-2.38972	0	0	0	0	0	0	0	0	0	0	0	0	0
PH033_1127	1	0	0	0	-0.620607	0	0	0	0	-3.51062	-2.82486	-3.68451	0	0	0.713835	0	0	-0.805758	1.04354	0	-1.51512
PH033_1400	12	0	0	0	-0.601304	-1.27764	0	0	0	0	-1.75748	-1.60102	0	0	0	0.707367	0.693818	0	0	-0.588138	0
PH033_1410	5	-5.50579	-1.2061	-4.68155	-2.89332	-2.28519	-8.36318	-0.981512	0	0	0	0	0	0	0	0	0	0	0	0	0
PH033_1446	2	0	0	0	-0.904307	0	0	0	-1.47486	0	0	-2.26833	0.991241	0.865021	0	1.03223	0.938448	-1.04499	-3.68749	-0.642316	0
PH033_291	7	0	0	0	-0.722325	-0.612041	0	0	-0.749022	-2.24556	-1.72914	-3.72733	0	0	0	0	0	0	-1.82936	0	0.685507
PH033_625	11	-1.47755	0	0	0	0	-2.2634	0	-1.23613	0	0	0	0	1.02608	0.756702	0.663806	0.722299	0.686759	0	0	0.997321
PH033_670	6	-0.631963	0.70216	0	-1.51986	1.94921	-0.679514	0	0	-1.72441	0	-2.31802	0	0	0	0	0	0.736895	0	0	0
PH033_759	14	1.19855	0.83603	1.02213	0	1.03914	1.19435	0	1.44652	1.34457	0	-1.34862	2.10552	1.82289	1.63155	1.47357	1.45226	2.00583	1.35314	0	2.07261
PH033_79	0	-0.848754	0	-0.748967	-1.32428	0	-1.06215	0	0	0	0	0	0	0	0	0	0	0	0	0	0
PH033_939	9	1.49285	0	0.882133	0.96481	0	2.2198	1.09818	0	0	0	0	-1.92662	-1.21173	-1.46255	-1.29802	-0.994303	0	0	0	0
PH033_950	7	0	0	0	0	0	0	0	0	0	0	0	-2.33916	0	0	1.95629	1.53363	0	0	0	2.44556
PH033_969	0	-1.37684	0	-1.80446	0	0	-1.98635	0.947442	0	0	0	0	0	-2.46929	-2.19841	0	-2.99022	0	1.73351	0	-2.07985
PH047_1080	0	-0.941195	0	0	1.56237	0	-0.807415	0	0.922851	0	1.5187	2.62116	0	0	0	0	0	0	2.12887	0	0.637943
PH047_1160	3	0	1.27323	0.922961	-0.608558	3.04897	0.763183	0	0	1.8155	2.61167	2.12414	0	0	0	0	0	1.73105	1.44506	0	0
PH047_1164	6	-0.905351	-0.686655	-1.01921	0	-1.05406	-0.756861	0	2.26635	2.4757	2.18668	0	2.05473	0	0	0	0	0	0	0	0
PH047_1244	0	-2.18786	-1.69835	-2.5447	-2.26937	-2.60717	-1.08874	0	0	0	0	0	0	0	0	0	0	0	0	0	0
PH047_1248	0	-2.21735	0	-1.45288	-2.51754	1.57436	0	1.05579	0	0	0	0	0	0	0	0	0	0	0	0	0
PH047_1259	5	-1.29661	0	0	-1.25431	0	-1.11579	0	0	0	0	0	0	0	0	0	0	0	0	0	0
PH047_146	0	0	0	0	0.622309	0	0	0.592428	0	0	0	0	0	0	0	0	0	0	0	0	0
PH047_1509	1	6.77039	-5.02925	5.64055	0	0	7.64784	0	-0.859536	-1.98527	0	-1.57482	0	0.858976	0.91604	0.754693	0.668296	0	0	-0.607368	-0.918896
PH047_1543	11	0	-1.20589	0	0	0	3.24357	0	0	0	0	0	7.03235	0	0	0	0	0	0	0	0
PH047_1578	4	0	0	0	0	0	0	0	0	0	0	0	0	0	0	0	0	0	0	0	0
PH047_1736	0	0	0	0	0	0.715374	0	-0.688311	1.26454	1.84544	1.83693	-1.00164	2.3257	0	0	0.927568	0.956897	-0.898721	0	-1.6972	0
PH047_1779	2	11.5536	0	10.2417	0	2.4635	10.8141	0	0	0	0	0	0	0	0	0	0	0	0	0	0
PH047_1844	0	1.08064	0	0	0	0	-1.57375	0	0	0	0	-1.24358	12.2116	-3.01111	-6.03858	0	0	0	0	0	0
PH047_20	0	6.21409	0	5.54921	0	2.54215	6.83942	2.18631	-0.769675	-1.83095	-2.35817	-2.38462	0	0	0	0	0	0	0	0	0
PH047_2060	7	0	0	0	0	0	1.73983	0	0	1.77391	1.67851	3.07353	2.40172	0.653971	0	0	0	1.04516	1.91262	0	0
PH047_303	0	0	-0.846961	0	-0.828305	-0.673789	0	-1.11159	0	0	0	0	0	0	0	0	0	0	0	0	0
PH047_312	9	0	-2.74909	-2.60359	-2.38059	-1.803	0	-2.45369	2.27128	3.05885	0	0	3.6561	2.93112	0	3.44902	3.28683	0	0	0	0
PH047_57	0	0	0	0	0	0	0	0	0	0	0	0	0	0.624648	0	0	0	1.27451	1.1888	0	0
PH047_617	2	0	0	0	0.981109	0	-0.655077	0	0	0	0	0	0	0	0	0	0	0	0	0	-3.73952
PH047_740	3	-1.82937	0	-0.735042	-1.48657	0.871152	-1.02767	0	1.93906	3.31186	3.2706	2.27307	0	1.38444	1.01225	0.936992	1.06306	0	0	0	2.48123
PH047_998	2	0	0	0	0	1.31433	0.589607	0	0	0	-1.79189	-1.1068	0	0	0	0	0	-1.18746	1.61352	-1.46425	-1.29532
PH055_181	0	0	-0.679133	0	-1.10053	-0.630547	0.634306	-0.623901	1.11113	0	0	-2.11496	0	0	1.16942	0	0	0	2.56547	0	-0.727805
PH055_73	0	-1.89441	-1.0716	-1.30438	-0.59951	-0.755491	-2.14942	0	-2.53327	0	-1.90142	0	1.11616	1.10091	1.6088	1.0298	1.34078	0	0	-0.682091	0.865719
PH055_94	4	-0.593769	0	0	0	2.06954	0.621961	0	0.96055	0	0	0	0	0	0	0	-0.798854	-1.69333	1.53953	0	-0.92635
PH068_1138	0	7.86541	0	7.10921	0	0	9.59435	0	0	2.28144	0	1.1616	-0.723479	1.25459	1.72359	1.19783	1.07048	-1.32464	0	0	1.50847
PH068_1356	4	-1.08149	0	-0.780809	-1.78123	3.45037	3.58987	1.53218	6.29812	6.10748	5.66973	3.05607	-1.82002	-4.111	-3.50835	0	0	-1.95755	0	-1.33189	-4.56298
PH068_1361	7	5.75115	2.03829	5.62166	0	6.41824	10.3514	0	0	0	-1.79847	0	0	0	-0.631685	0	0	0	0	0	0
PH068_1363	7	1.6329	0	1.96236	-1.07827	0	4.36414	0	0	2.5264	0	0	-1.63797	0	0.860326	-0.828072	0.630723	-2.12497	-2.0396	-1.42631	-1.08725
PH068_1590	0	0	0	0	-1.78778	0	0	-1.13924	-0.920063	-1.74319	-3.84215	-5.02047	0	0	-0.807215	0	0	1.16765	-2.23928	0	0.737542
PH068_17	2	-2.26224	-1.08004	-2.376	-5.81918	0	-5.08313	-2.85119	0	0	0	0	0	0	0	0	0	0	0	0	0
PH068_403	3	0.733131	0	0	0	0	0	0	0	0	0	0	0	0	0.791447	0	0.915044	0	0	0	0
PH068_577	15	0.790951	0	0	0	0	0	0	-1.07661	-1.02471	-1.78079	-0.914893	-0.877208	0	0	0	0	-0.783613	-1.1902	0	0
PH068_693	1	-1.93053	0.71564	1.10159	-1.55742	0.933544	-4.05281	0	0	0	0	0	0	0	0	0	0	0	0	0	0
PH068_861	1	0	0	0	0	1.89132	0	0	0	0	0	0	0	0.687274	0	0	0	0	3.24242	0	0
PH068_94	0	-0.901486	-0.782655	-1.30785	-1.60843	-0.829124	-0.911591	0	0	0	0	0	0	0	0	0	0	0	0	0	0
PH068_972	0	-2.56167	-2.22975	-1.98904	2.01983	0	-2.02236	0	0	5.46758	6.2333	3.14345	0	0	0	0	0	0	2.18832	0	0
PH091_1082	1	0	0	0	0	0	0	0	-1.09446	0	0	0	0	-0.985395	-0.903217	-0.629878	0	-1.78636	-1.28982	-0.924732	-0.74392
PH091_113	6	-0.955417	-0.726245	-1.065	-0.591542	-1.1722	-1.33534	0	0	0	0	0	0	0	0	0	0	0	0	0	0
PH091_1319	3	0	0	0	0	-0.955934	-0.632461	0	0	0	0	-1.43538	1.03538	0	1.07686	1.14259	1.21391	1.01543	0	0	1.38442
PH091_410	1	0	0	0	0	0	0	0	0	0	0	0.997375	0	-0.747141	-1.07576	0	0	1.43365	1.07997	0	1.99508
PH091_476	6	0	-0.703075	0	0	0	-0.618807	-0.995692	1.27834	0	0	0	1.29479	0.913146	1.05786	0.732134	0.655728	-0.872293	1.95468	-1.1578	-1.48584
PH091_493	1	0	0	0	0	0	7.01735	0	0	0	0	0	0	0	0	0	0	0	0	0	0
PH091_505	0	-0.957665	0	-1.03653	-0.795275	0	-0.608667	-0.612654	0	1.3149	2.26603	-2.21907	2.41618	0	1.09512	1.1311	1.19145	-2.50548	-0.862403	-1.46689	-1.91302
PH091_842	3	0	0	0	1.25954	0	0	1.03811	0	0	0	0	0	0	0	0	0	2.09686	0	0	2.83368
PH091_921	1	0	0	0	0	0	0	0	0	0	0	0	-6.95856	0	0	0	0	0	0	0	0
PH108_136	8	2.48871	0	1.5832	-0.801396	0.924914	2.86757	0	0	0	0	0	0	0	0	0	0	-1.83281	-1.30013	0	-0.992382
PH108_215	0	0	0	0	-1.90951	1.14278	-1.20931	0	0	0	0	0	0	0	0	0	0	0	0	0	0
PH108_265	0	-1.88654	0	0	0	1.73737	-1.97743	0	0	0	0	0	0	0	0	0	0	0	0	0	0
PH108_431	5	0	0	0	0	0	0	-0.702249	0	0	0	0	0	0	0	0	0	0	0	0	0
PH108_52	3	0	0	-0.659968	0	-1.01179	0	-0.75475	-1.29552	0	0	-2.14321	0	0	0.922969	0	0.734889	-1.11082	0	0	-0.60416
PH108_591	3	0.947628	0	0	0.990253	-1.36165	1.08662	0	0	0	1.38249	0.650071	1.0907	0	0	0	0	1.29935	0	0	2.269
PH108_599	5	0	0	0	0	0	0	0	0	0	0	0	0	0	0	0	0	0	-0.849689	-0.664453	0
PH108_626	9	4.9493	0	0	0	0	5.11429	0	0	0	0	0	-7.50668	0	0	0	0	0	0	0	0
PH108_627	0	0	0	0	0	0	6.3093	0	0	0	0	0	-11.3096	0	0	0	0	0	0	0	0
PH108_86	17	1.22967	0	0	0	1.7235	1.63127	0	2.30067	4.03085	2.59137	3.32502	0	0	0	0	0	0	0	0	2.82131
PH109_1012	0	7.11693	-2.12894	5.51109	-3.17937	-1.25588	6.70033	-2.97534	0	2.71766	2.87205	2.28509	-5.1513	-1.11165	1.66359	0	0	0	-1.7201	0	-3.52848
PH109_1063	4	0	0	0	0	0	0	0	0	0	0	0	0	0	0	0	0	0	0	0	0
PH109_382	6	1.45035	0	1.01584	0	0	1.52947	0	0	0	-1.32338	-1.03905	0	0	0	0	0	-0.758514	0	0	-1.31391
PH109_504	0	-0.737716	-0.919679	-0.985752	-1.82999	-0.616857	-1.02176	-0.894743	0	0	0	-0.902776	0	0	0	0	0	-2.01106	0	-1.14431	-4.88895
PH109_550	1	6.90038	0	6.36412	1.40152	0	8.69024	0	0	0	0	0	0	0	0	0	0	0	0	0	0
PH109_665	2	0	0	0	-1.00411	0	0.914503	0	0	0	0	0	0	0	0	0	0	0	0	0	0
PH109_681	13	0	0	0	0	0	0	0	-1.34016	-2.02785	0	-2.41497	-0.94399	0	0	0	0	0	0	1.53983	0
PH109_782	2	0	0	0	0	-4.054	-2.07489	0	0	0	0	0	0	0	0	0	0	0	3.53464	0	0
PH109_949	9	-1.91631	-0.881718	-1.56623	0	-1.26653	-2.32668	0	0	0	0	1.50059	-0.801935	0	-1.19497	0	-1.19619	2.38371	0	0	1.97383
PH110_1073	4	-3.76403	-1.37294	-3.08608	-0.919631	-2.31934	-5.31407	0	0	0	0	-0.597527	0	-1.09698	-0.590649	-0.783523	0	0	1.86372	0	0.746879
PH110_1091	1	-1.27577	-0.859445	-1.22689	-2.26179	-1.7589	0	0	0	0	0	0	0	0	0	0	0	0	0	0	0
PH110_679	6	0	0	0	0	0	0	0	0.962004	0	0	-2.64363	0	0	0	0	0	-0.772989	0.800456	-0.749557	-1.74082
PH110_691	0	-1.31306	0	0	-1.58929	0.641703	0	-0.67598	0	0	0	0	0	0	2.83068	0	0	0	6.38973	0	0
PH110_711	1	0	0	0	-3.33273	2.31317	1.88584	0	0	6.4101	0	0	0	0	0	0	0	0	0	0	0
PH110_728	2	-1.30819	-0.725813	-1.19496	-1.8176	0	-1.73084	-1.04349	0	0	0	0	0	0	0	0	0	0	0	0	0
PH110_736	0	-1.62924	0	-0.936319	0	-0.747301	-3.93972	0	0	0	0	0	0	0	0	0	0	0	0	0	0
PH110_892	3	0	0	0	0	-0.762356	0	0	0	1.28141	0	1.50722	1.58161	1.49189	0	1.2853	0	1.38608	3.10832	0	0.963542
PH110_983	5	0	0	0	0	0	0	0	2.2871	2.81658	0	-2.12325	2.29828	0.8744	1.02112	0	0.773394	0	0	-0.761011	0
PH128_33	3	0	0	0	0	-4.46319	0	0	0	0	0	0	0	0	0	0	0	0	0	0	0
PH128_40	5	0	0	0	0	0	0	0	1.8483	0	-4.50767	0	0	0	0	0	0	0	1.53578	-4.48187	0
PH147_1047	0	-1.89208	-0.913553	-1.36425	-0.880648	0	-1.61202	0	0	0	0	0	0	0	0	0	0	0	0	0	0
PH147_107	1	-1.44793	0	0	-1.81426	1.81315	0	-0.62031	3.62683	4.56879	3.18812	-1.60517	7.73021	0	0.631998	0	0.842479	-1.49517	-1.26072	-5.57674	-2.11724
PH147_1119	0	0	0.997171	0.635602	-2.3093	1.91379	0	0	0	0	0	0	0	0	0	0	0	0	0	0	0
PH147_1127	0	4.23676	0	3.46827	1.02772	1.21204	4.86922	1.28158	0	0	0	-0.879383	0	0	0.693847	0	0.759173	0	0	0	0
PH147_186	0	-1.0373	0.936716	-0.966048	-2.45937	2.46626	-1.47744	0	0	0	0	0	1.2936	0	0	1.8351	0	-1.96853	-2.93297	-1.54733	-0.692731
PH147_534	0	0	-0.763691	0	-1.27723	0	0.886749	0	0	0	0	0	0	0	0	0	0	0	0	0	0
PH147_638	0	0	0	0	0	0	0	0	-1.29345	-1.54334	0	0.982357	0	0	-1.02638	0	-0.711267	1.13176	2.10248	0	0.92388
