# Supplementary material for: Genome-Wide Identification and Functional Analysis of C2H2 Zinc Finger Transcription Factor Genes in the Intertidal Macroalga Pyropia haitanensis
Source: Int J Mol Sci. 2025 Apr 24;26(9):4042. doi: 10.3390/ijms26094042 (PMC12071319; doi:10.3390/ijms26094042)
Supplement: Supplementary file 1 [file ijms-26-04042-s001.zip › Table S4ú║Gene structure and transposons.xls]

## Sheet: intron
species	gene	intron	exon
Pyropia haitanensis	evm.model.ctg000005_arrow_pilon.137	1	2
	evm.model.ctg000005_arrow_pilon.389	2	3
	evm.model.ctg000005_arrow_pilon.479	6	7
	evm.model.ctg000005_arrow_pilon.561	1	2
	evm.model.ctg000033_arrow_pilon.10	2	3		intron						exon
	evm.model.ctg000033_arrow_pilon.79	1	2			number	Average number	range	length	Average length	number	Average number	range
	evm.model.ctg000033_arrow_pilon.291	0	1		PH	207	1.93458	0-11	112925	1055.37	314	2.93458	1-21
	evm.model.ctg000033_arrow_pilon.625	8	9		PY	67	0.930556	0-5	40385	531.382	143	1.88158	1-6
	evm.model.ctg000033_arrow_pilon.670	2	3		PU	107	1.38961	0-20	43918	570.364	184	2.38961	1-21
	evm.model.ctg000033_arrow_pilon.759	1	2		CC	15	0.428571	0-5	11256	321.6	50	1.42857	1-5
	evm.model.ctg000033_arrow_pilon.939	0	1		GC	30	0.379747	0-4	6693	84.7215	109	1.37975	1-5
	evm.model.ctg000033_arrow_pilon.950	2	3		PP	3	0.0416667	0-1	2809	39.0139	75	1.04167	1-2
	evm.model.ctg000033_arrow_pilon.969	0	1		GS	12	1.5	0-4	2557	319.625	20	2.5	1-5
	evm.model.ctg000033_arrow_pilon.1034	3	4
	evm.model.ctg000033_arrow_pilon.1082	3	4
	evm.model.ctg000033_arrow_pilon.1127	0	1
	evm.model.ctg000033_arrow_pilon.1400	0	1
	evm.model.ctg000033_arrow_pilon.1410	0	1
	evm.model.ctg000033_arrow_pilon.1446	3	4
	evm.model.ctg000047_arrow_pilon.20	0	1
	evm.model.ctg000047_arrow_pilon.57	2	3
	evm.model.ctg000047_arrow_pilon.146	4	5
	evm.model.ctg000047_arrow_pilon.303	0	1
	evm.model.ctg000047_arrow_pilon.312	1	2
	evm.model.ctg000047_arrow_pilon.389	0	1
	evm.model.ctg000047_arrow_pilon.617	5	6
	evm.model.ctg000047_arrow_pilon.740	0	1
	evm.model.ctg000047_arrow_pilon.998	5	6
	evm.model.ctg000047_arrow_pilon.1080	0	1
	evm.model.ctg000047_arrow_pilon.1160	1	2
	evm.model.ctg000047_arrow_pilon.1164	6	7
	evm.model.ctg000047_arrow_pilon.1244	0	1
	evm.model.ctg000047_arrow_pilon.1248	1	2
	evm.model.ctg000047_arrow_pilon.1259	7	8
	evm.model.ctg000047_arrow_pilon.1362	1	2
	evm.model.ctg000047_arrow_pilon.1509	1	2
	evm.model.ctg000047_arrow_pilon.1543	1	2
	evm.model.ctg000047_arrow_pilon.1578	1	2
	evm.model.ctg000047_arrow_pilon.1736	0	1
	evm.model.ctg000047_arrow_pilon.1779	1	2
	evm.model.ctg000047_arrow_pilon.1844	3	4
	evm.model.ctg000047_arrow_pilon.2060	0	1
	evm.model.ctg000055_arrow_pilon.73	0	1
	evm.model.ctg000055_arrow_pilon.94	0	1
	evm.model.ctg000055_arrow_pilon.181	2	3
	evm.model.ctg000068_arrow_pilon.17	1	2
	evm.model.ctg000068_arrow_pilon.94	7	8
	evm.model.ctg000068_arrow_pilon.403	1	2
	evm.model.ctg000068_arrow_pilon.577	11	12
	evm.model.ctg000068_arrow_pilon.693	1	2
	evm.model.ctg000068_arrow_pilon.861	1	2
	evm.model.ctg000068_arrow_pilon.972	0	1
	evm.model.ctg000068_arrow_pilon.1138	0	1
	evm.model.ctg000068_arrow_pilon.1210	3	4
	evm.model.ctg000068_arrow_pilon.1356	3	4
	evm.model.ctg000068_arrow_pilon.1361	0	1
	evm.model.ctg000068_arrow_pilon.1363	5	6
	evm.model.ctg000068_arrow_pilon.1590	0	1
	evm.model.ctg000091_arrow_pilon.113	5	6
	evm.model.ctg000091_arrow_pilon.410	3	4
	evm.model.ctg000091_arrow_pilon.476	0	1
	evm.model.ctg000091_arrow_pilon.493	1	2
	evm.model.ctg000091_arrow_pilon.505	2	3
	evm.model.ctg000091_arrow_pilon.842	5	6
	evm.model.ctg000091_arrow_pilon.921	2	3
	evm.model.ctg000091_arrow_pilon.1082	3	4
	evm.model.ctg000091_arrow_pilon.1319	4	5
	evm.model.ctg000108_arrow_pilon.52	4	5
	evm.model.ctg000108_arrow_pilon.86	6	7
	evm.model.ctg000108_arrow_pilon.136	4	5
	evm.model.ctg000108_arrow_pilon.215	1	2
	evm.model.ctg000108_arrow_pilon.265	0	1
	evm.model.ctg000108_arrow_pilon.431	1	2
	evm.model.ctg000108_arrow_pilon.591	0	1
	evm.model.ctg000108_arrow_pilon.599	2	3
	evm.model.ctg000108_arrow_pilon.626	1	2
	evm.model.ctg000108_arrow_pilon.627	0	1
	evm.model.ctg000109_arrow_pilon.187	3	4
	evm.model.ctg000109_arrow_pilon.382	6	7
	evm.model.ctg000109_arrow_pilon.504	0	1
	evm.model.ctg000109_arrow_pilon.550	1	2
	evm.model.ctg000109_arrow_pilon.665	2	3
	evm.model.ctg000109_arrow_pilon.681	5	6
	evm.model.ctg000109_arrow_pilon.782	2	3
	evm.model.ctg000109_arrow_pilon.949	1	2
	evm.model.ctg000109_arrow_pilon.1012	0	1
	evm.model.ctg000109_arrow_pilon.1063	3	4
	evm.model.ctg000110_arrow_pilon.374	1	2
	evm.model.ctg000110_arrow_pilon.679	3	4
	evm.model.ctg000110_arrow_pilon.691	0	1
	evm.model.ctg000110_arrow_pilon.711	4	5
	evm.model.ctg000110_arrow_pilon.728	0	1
	evm.model.ctg000110_arrow_pilon.736	1	2
	evm.model.ctg000110_arrow_pilon.892	3	4
	evm.model.ctg000110_arrow_pilon.983	2	3
	evm.model.ctg000110_arrow_pilon.1073	2	3
	evm.model.ctg000110_arrow_pilon.1091	1	2
	evm.model.ctg000128_arrow_pilon.33	3	4
	evm.model.ctg000128_arrow_pilon.40	2	3
	evm.model.ctg000147_arrow_pilon.107	0	1
	evm.model.ctg000147_arrow_pilon.186	2	3
	evm.model.ctg000147_arrow_pilon.348	3	4
	evm.model.ctg000147_arrow_pilon.534	0	1
	evm.model.ctg000147_arrow_pilon.638	1	2
	evm.model.ctg000147_arrow_pilon.1047	1	2
	evm.model.ctg000147_arrow_pilon.1119	1	2
	evm.model.ctg000147_arrow_pilon.1127	0	1
Pyropia yezoensis	py00146.t1	2	3
	py10781.t1	1	2
	py07321.t1	2	3
	py06393.t1	5	6
	py02035.t1	1	2
	py09450.t1	0	1
	py08412.t1	2	3
	py01918.t1	0	1
	py09539.t1	0	1
	py09607.t1	0	1
	py01089.t1	0	1
	py11397.t1	0	1
	py10257.t1	0	1
	py05845.t1	1	2
	py05860.t1	3	4
	py10538.t1	1	2
	pyi00741.t1	0	1
	py00653.t1	1	2
	py07017.t1	0	1
	py10179.t1	2	3
	py10686.t1	2	3
	py05090.t1	0	1
	py01669.t1	3	4
	py01695.t1	0	1
	py03048.t1	2	3
	py11027.t1	0	1
	py02755.t1	1	2
	py02758.t1	1	2
	py03571.t1	0	1
	py07734.t1	1	2
	py04701.t1	0	1
	py06853.t1	1	2
	py06183.t1	2	3
	py07715.t1	1	2
	py02573.t1	1	2
	py02565.t1	1	2
	pyi00436.t1	0	1
	py07213.t1	0	1
	py05545.t1	1	2
	py05914.t1	0	1
	py00825.t1	0	1
	py10388.t1	1	2
	py02097.t1	0	1
	py07301.t1	3	4
	py01852.t1	0	1
	py04271.t1	1	2
	py04328.t1	0	1
	py08282.t1	0	1
	py09190.t1	3	4
	py06066.t1	0	1
	py00935.t1	0	1
	py09246.t1	1	2
	py10563.t1	2	3
	py04955.t1	2	3
	py04611.t1	0	1
	py08072.t1	0	1
	py08319.t1	0	1
	py01069.t1	0	1
	py05773.t1	0	1
	py03656.t1	2	3
	py09575.t1	1	2
	py03570.t1	0	1
	py04632.t1	0	1
	py04641.t1	0	1
	py03739.t1	2	3
	py10089.t1	0	1
	py04051.t1	0	1
	py02709.t1	0	1
	py04491.t1	2	3
	py06512.t1	0	1
	py11171.t1	1	2
	py05689.t1	1	2
	py11221.t1	1	2
	py04355.t1	0	1
	py00839.t1	1	2
	py08918.t1	5	6
Pyropia umbilicalis	Pum0025s0040	6	7
	Pum0027s0048	1	2
	Pum0027s0061	2	3
	Pum0027s0077	0	1
	Pum0032s0013	2	3
	Pum0052s0029	1	2
	Pum0065s0021	3	4
	Pum0068s0012	0	1
	Pum0070s0014	2	3
	Pum0070s0076	0	1
	Pum0071s0047	0	1
	Pum0074s0008	2	3
	Pum0076s0047	2	3
	Pum0082s0044	1	2
	Pum0084s0029	1	2
	Pum0096s0019	2	3
	Pum0098s0029	1	2
	Pum0103s0062	3	4
	Pum0111s0044	0	1
	Pum0120s0020	0	1
	Pum0130s0004	0	1
	Pum0141s0033	1	2
	Pum0146s0005	2	3
	Pum0146s0022	0	1
	Pum0148s0024	2	3
	Pum0152s0031	0	1
	Pum0161s0035	0	1
	Pum0167s0017	1	2
	Pum0172s0001	0	1
	Pum0185s0026	1	2
	Pum0204s0019	0	1
	Pum0208s0025	3	4
	Pum0224s0004	3	4
	Pum0235s0005	1	2
	Pum0235s0016	0	1
	Pum0238s0013	0	1
	Pum0242s0005	0	1
	Pum0242s0034	0	1
	Pum0264s0012	2	3
	Pum0266s0007	1	2
	Pum0275s0023	1	2
	Pum0283s0014	1	2
	Pum0289s0006	0	1
	Pum0317s0024	3	4
	Pum0322s0017	1	2
	Pum0335s0018	1	2
	Pum0339s0027	1	2
	Pum0341s0007	0	1
	Pum0352s0022	0	1
	Pum0368s0001	2	3
	Pum0389s0007	1	2
	Pum0390s0014	2	3
	Pum0424s0001	1	2
	Pum0427s0015	3	4
	Pum0452s0017	0	1
	Pum0458s0001	20	21
	Pum0483s0013	0	1
	Pum0484s0002	2	3
	Pum0500s0013	0	1
	Pum0527s0004	1	2
	Pum0527s0006	3	4
	Pum0560s0003	1	2
	Pum0580s0011	3	4
	Pum0745s0002	0	1
	Pum0746s0004	2	3
	Pum0760s0005	1	2
	Pum0764s0004	0	1
	Pum0816s0007	3	4
	Pum0869s0003	2	3
	Pum0954s0003	0	1
	Pum1042s0002	0	1
	Pum1273s0001	1	2
	Pum1300s0001	1	2
	Pum1321s0001	1	2
	Pum1432s0002	0	1
	Pum1618s0001	1	2
	Pum1750s0001	2	3
角叉菜	CHC_T00006655001	0	1
	CHC_T00006956001	0	1
	CHC_T00006985001	1	2
	CHC_T00007039001	2	3
	CHC_T00000704001	0	1
	CHC_T00000754001	0	1
	CHC_T00000833001	0	1
	CHC_T00007047001	0	1
	CHC_T00001367001	0	1
	CHC_T00008039001	0	1
	CHC_T00008168001	0	1
	CHC_T00008175001	0	1
	CHC_T00008101001	2	3
	CHC_T00001007001	0	1
	CHC_T00001481001	2	3
	CHC_T00002057001	0	1
	CHC_T00002724001	0	1
	CHC_T00003127001	0	1
	CHC_T00003625001	0	1
	CHC_T00003547001	0	1
	CHC_T00003300001	0	1
	CHC_T00004099001	5	6
	CHC_T00004616001	0	1
	CHC_T00005523001	0	1
	CHC_T00005117001	0	1
	CHC_T00005801001	0	1
	CHC_T00005802001	3	4
	CHC_T00005915001	0	1
	CHC_T00000030001	0	1
	CHC_T00006278001	0	1
	CHC_T00000797001	0	1
	CHC_T00006352001	0	1
	CHC_T00006727001	0	1
	CHC_T00006733001	0	1
	CHC_T00006598001	0	1
江蓠	BWQ96_00403	0	1
	BWQ96_00505	1	2
	BWQ96_00868	0	1
	BWQ96_01056	0	1
	BWQ96_01206	0	1
	BWQ96_01234	0	1
	BWQ96_01329	2	3
	BWQ96_01550	0	1
	BWQ96_01635	0	1
	BWQ96_01667	0	1
	BWQ96_01682	0	1
	BWQ96_01953	3	4
	BWQ96_02107	0	1
	BWQ96_02331	0	1
	BWQ96_02382	0	1
	BWQ96_02385	0	1
	BWQ96_02386	0	1
	BWQ96_02388	0	1
	BWQ96_02395	0	1
	BWQ96_02418	0	1
	BWQ96_02806	0	1
	BWQ96_02896	0	1
	BWQ96_03210	0	1
	BWQ96_03356	0	1
	BWQ96_03411	2	3
	BWQ96_03840	3	4
	BWQ96_04228	1	2
	BWQ96_04906	0	1
	BWQ96_04918	0	1
	BWQ96_04920	0	1
	BWQ96_04921	0	1
	BWQ96_05191	0	1
	BWQ96_05365	0	1
	BWQ96_05386	0	1
	BWQ96_05543	0	1
	BWQ96_05635	0	1
	BWQ96_05636	0	1
	BWQ96_06106	0	1
	BWQ96_06158	2	3
	BWQ96_06451	4	5
	BWQ96_06468	0	1
	BWQ96_06863	0	1
	BWQ96_06883	0	1
	BWQ96_06973	1	2
	BWQ96_07132	0	1
	BWQ96_07144	2	3
	BWQ96_07156	0	1
	BWQ96_07219	0	1
	BWQ96_07314	0	1
	BWQ96_07343	1	2
	BWQ96_07344	0	1
	BWQ96_07411	0	1
	BWQ96_07468	1	2
	BWQ96_07680	0	1
	BWQ96_07751	0	1
	BWQ96_07932	0	1
	BWQ96_07990	0	1
	BWQ96_08402	0	1
	BWQ96_08407	1	2
	BWQ96_08518	0	1
	BWQ96_08562	0	1
	BWQ96_08601	1	2
	BWQ96_08691	0	1
	BWQ96_08693	0	1
	BWQ96_08778	0	1
	BWQ96_08808	0	1
	BWQ96_08812	0	1
	BWQ96_08937	0	1
	BWQ96_09190	0	1
	BWQ96_09302	0	1
	BWQ96_09314	0	1
	BWQ96_09410	3	4
	BWQ96_09499	0	1
	BWQ96_09757	0	1
	BWQ96_09959	0	1
	BWQ96_10060	0	1
	BWQ96_10275	0	1
	BWQ96_10309	1	2
	BWQ96_10349	1	2
紫球藻	gene-FVE85_0640	0	1
	gene-FVE85_0641	0	1
	gene-FVE85_0681	0	1
	gene-FVE85_0724	0	1
	gene-FVE85_0742	0	1
	gene-FVE85_0827	0	1
	gene-FVE85_0889	0	1
	gene-FVE85_0890	0	1
	gene-FVE85_0891	0	1
	gene-FVE85_1492	0	1
	gene-FVE85_1624	0	1
	gene-FVE85_1714	0	1
	gene-FVE85_1877	0	1
	gene-FVE85_1917	0	1
	gene-FVE85_2062	0	1
	gene-FVE85_2073	0	1
	gene-FVE85_2177	0	1
	gene-FVE85_2420	0	1
	gene-FVE85_9110	0	1
	gene-FVE85_2746	0	1
	gene-FVE85_3196	0	1
	gene-FVE85_3222	0	1
	gene-FVE85_3314	0	1
	gene-FVE85_4815	0	1
	gene-FVE85_4858	0	1
	gene-FVE85_8302	0	1
	gene-FVE85_8303	0	1
	gene-FVE85_8304	0	1
	gene-FVE85_8305	1	2
	gene-FVE85_8429	0	1
	gene-FVE85_1243	1	2
	gene-FVE85_9460	0	1
	gene-FVE85_9560	0	1
	gene-FVE85_9877	0	1
	gene-FVE85_9878	0	1
	gene-FVE85_9879	0	1
	gene-FVE85_9882	0	1
	gene-FVE85_2448	0	1
	gene-FVE85_2501	0	1
	gene-FVE85_9580	0	1
	gene-FVE85_5367	0	1
	gene-FVE85_5381	0	1
	gene-FVE85_5403	0	1
	gene-FVE85_5482	0	1
	gene-FVE85_5536	0	1
	gene-FVE85_5573	0	1
	gene-FVE85_5643	0	1
	gene-FVE85_5820	1	2
	gene-FVE85_5827	0	1
	gene-FVE85_5915	0	1
	gene-FVE85_6177	0	1
	gene-FVE85_6277	0	1
	gene-FVE85_6282	0	1
	gene-FVE85_6394	0	1
	gene-FVE85_6426	0	1
	gene-FVE85_6427	0	1
	gene-FVE85_6485	0	1
	gene-FVE85_6593	0	1
	gene-FVE85_6635	0	1
	gene-FVE85_6636	0	1
	gene-FVE85_6716	0	1
	gene-FVE85_7091	0	1
	gene-FVE85_7228	0	1
	gene-FVE85_7244	0	1
	gene-FVE85_7328	0	1
	gene-FVE85_7378	0	1
	gene-FVE85_7466	0	1
	gene-FVE85_7884	0	1
	gene-FVE85_8040	0	1
	gene-FVE85_8154	0	1
	gene-FVE85_8641	0	1
	gene-FVE85_4549	0	1
嗜硫原始红藻	gene-Gasu_00850	1	2
	gene-Gasu_01820	0	1
	gene-Gasu_03370	1	2
	gene-Gasu_11500	3	4
	gene-Gasu_21420	0	1
	gene-Gasu_22060	4	5
	gene-Gasu_25630	0	1
	gene-Gasu_54270	3	4

## Sheet: TE
			Type and number of TE
	Class		Order	Superfamily	PH（107）	PY（76）	PU（77）		Porphyra	Group A	Group B			Group C
	Retrotransposons		LTR	Copia	17	5	4				gene	TE	Average	gene	TE	Average
				Gypsy	74	20	6		PH	0	7	22	3.14	100	325	3.25
				ERV	2	0	0		PY	0	5	1	0.2	71	82	1.15
				Pao	0	0	0		PU	0	14	9	0.69	64	60	0.93
				Cassandra	0	0	0
				Caulimovirus	1	0	0
				Unknown	11	3	7
			Non-LTR	DIRS	3	0	1
				Viper	0	0	0
				LINE	30	17	11
				SINE	0	0	0
	DNA transposons		TIR	Tc1-/Mariner	2	0	0
				CACTA	0	0	0
				hAT	2	3	0
				Mutator-like	0	0	0
				PIF-Harbinger	1	0	2
				PiggyBac	0	0	0
				P elements	0	0	0
				Ginger	0	0	0
				Zisupton	0	0	0
				Novosib	0	0	1
				Kolobok	0	0	0
				Sola	65	18	7
				IS3EU	0	0	0
				Merlin	0	0	0
				Dada	0	0	0
				Zator	0	0	0
				Academ	0	0	0
			Tyrosine-recombinase	Crypton	0	0	0

## Sheet: PH
C2H2	gene position	number	Insert location and type
evm.model.ctg000005_arrow_pilon.137	Chr1 16204208 16205762	0
evm.model.ctg000005_arrow_pilon.389	Chr1 15411853 15414535	7	15414289 15414381 LTR 15414137 15414208 Simple_repeat 15414039 15414137 LTR 15414009 15414119 LTR/Gypsy 15414010 15414039 Simple_repeat 15414010 15414157 DNA/Sola15414008 15414124 LTR/Gypsy
evm.model.ctg000005_arrow_pilon.479	Chr1 15062875 15070457	5	15070365 15070446 LTR 15067377 15067486 Unknown 15065326 15065421 Unknown 15063449 15063780 Simple_repeat 15070359 15070491 DNA/Sola
evm.model.ctg000005_arrow_pilon.561	Chr1 14773132 14776342	0
evm.model.ctg000033_arrow_pilon.10	Chr2 52988 54923	5	53300 53582 Simple_repeat 53582 53675 LTR 53675 53765 Simple_repeat 53596 53692 DNA/Sola 53599 53712 LTR/Gypsy
evm.model.ctg000033_arrow_pilon.1034	Chr2 3625792 3628344	1	3620162 3627527 LTR/Gypsy
evm.model.ctg000033_arrow_pilon.1082	Chr2 3785397 3789261	1	3779764 3787134 LTR/Gypsy
evm.model.ctg000033_arrow_pilon.1127	Chr2 3913542 3915989	1	3915783 3915931 DNA/Sola
evm.model.ctg000033_arrow_pilon.1400	Chr2 4820614 4824459	12	4821866 4821929 Simple_repeat 4821929 4822009 Simple_repeat 4822713 4822811 Simple_repeat 4822747 4822830 LTR 4823144 4824387 Simple_repeat 4821835 4821954 LTR/Gypsy 4821854 4822039 LINE/Jockey 4821891 4822062 LTR/Gypsy 4822758 4822813 DNA/Sola 4823426 4823570 DNA/Sola 4824023 4824139 DNA/Sola 4824274 4824375 DNA/Sola
evm.model.ctg000033_arrow_pilon.1410	Chr2 4867601 4869055	5	4868153 4868289 LTR 4868198 4868318 LTR/Gypsy 4868198 4868270 LTR/Copia 4868204 4868362 Simple_repeat Chr2 4868203 4868278 DNA/Sola
evm.model.ctg000033_arrow_pilon.1446	Chr2 5032515 5036651	2	5034153 5034384 DNA/Sola 5036457 5036562 Simple_repeat
evm.model.ctg000033_arrow_pilon.291	Chr2 1025247 1029179	7	1026838 1026905 LTR 1028727 1029149 Simple_repeat 1026820 1026905 DNA/Sola 1027020 1027157 LINE/Jockey 1027076 1027249 LINE/L1-Tx1 1028876 1029051 LTR/LTR 1028930 1029117 LTR/Gypsy
evm.model.ctg000033_arrow_pilon.625	Chr2 2153854 2162471	11	2154229 2154877 Simple_repeat 2157932 2158157 LTR 2158919 2159043 Unknown 2159004 2159162 Simple_repeat Chr2 2161446 2161661 LTR Chr2 2162106 2162195 LTR/Gypsy Chr2 2154399 2154470 DNA/Sola 2154688 2154814 DNA/Sola 2157308 2157419 DNA/hAT-Charlie 2157921 2158019 DNA/Sola 2161545 2161686 LTR/Gypsy
evm.model.ctg000033_arrow_pilon.670	Chr2 2330625 2333176	6	2330629 2330641 Simple_repeat 2330641 2330832 LTR 2330832 2330915 Simple_repeat 2330653 2330738 DNA/Sola 2330690 2330744 DNA/DNA 2332104 2332176 DNA/Sola
evm.model.ctg000033_arrow_pilon.759	Chr2 2664002 2668291	14	2664590 2664876 Simple_repeat 2665167 2665279 LTR 2666596 2666610 Simple_repeat 2666610 2666897 Simple_repeat 2666897 2666953 Simple_repeat 2667103 2667375 LTR 2667224 2667323 LTR/Copia 2667240 2667804 Simple_repeat 2664790 2664861 DNA/Sola 2666612 2666736 LTR/Gypsy 2666807 2666867 LINE/L1 2667223 2667327 DNA/Sola 2667610 2667758 LTR/LTR 2667617 2667763 DNA/Sola
evm.model.ctg000033_arrow_pilon.79	Chr2 277422 278999	0
evm.model.ctg000033_arrow_pilon.939	Chr2 3300780 3302858	9	3301645 3301755 Simple_repeat 3301747 3301836 LTR/Gypsy 3302105 3302372 Simple_repeat 3302372 3302540 Simple_repeat 3302540 3302810 Simple_repeat 3302852 3303349 LTR 3302369 3302522 LTR/Gypsy 3302373 3302540 LTR/Gypsy 3302457 3302547 DNA/hAT-Charlie
evm.model.ctg000033_arrow_pilon.950	Chr2 3344468 3346802	7	3344511 3345000 Simple_repeat 3344934 3345208 LTR 3345956 3346036 LTR/Copia 3346368 3346630 Simple_repeat 3345029 3345133 DNA/Sola 3346338 3346436 DNA/Sola 3346350 3346550 LTR/Gypsy
evm.model.ctg000033_arrow_pilon.969	Chr2 3427441 3427947	0
evm.model.ctg000047_arrow_pilon.1080	Chr2 3874830 3876344	0
evm.model.ctg000047_arrow_pilon.1160	Chr3 3577009 3577976	3	3577417 3577616 LTR 3577501 3577624 LTR/Gypsy Chr3 3577484 3577588 DNA/Sola
evm.model.ctg000047_arrow_pilon.1164	Chr3 3554349 3562727	6	3562274 3562398 Simple_repeat 3558717 3558782 LTR 3558020 3558139 Simple_repeat 3560331 3560457 LTR/Copia 3560330 3560440 LINE/L1-Tx1 3558036 3558109 DNA/Sola
evm.model.ctg000047_arrow_pilon.1244	Chr3 3209368 3211311	0
evm.model.ctg000047_arrow_pilon.1248	Chr3 3190342 3191633	0
evm.model.ctg000047_arrow_pilon.1259	Chr3 3154863 3155121	5	3154489 3154880 Simple_repeat 3154256 3154411 LTR/DIRS 3154065 3154167 LTR/Gypsy 3154564 3154681 LTR/Gypsy 3154308 3154408 DNA/Sola
evm.model.ctg000047_arrow_pilon.1362	Chr3 2830972 2834100	2	2830905 2831233 Simple_repeat 2831009 2831251 LTR/Gypsy
evm.model.ctg000047_arrow_pilon.146	Chr3 7212846 7218011	0
evm.model.ctg000047_arrow_pilon.1509	Chr3 2312613 2315633	1	2314023 2314115 Simple_repeat
evm.model.ctg000047_arrow_pilon.1543	Chr3 2193196 2197184	11	2194763 2194900 LTR/Gypsy 2193394 2193763 Simple_repeat2193297 2193394 LTR/Gypsy 2193273 2193297 Simple_repeat 2195156 2195283 LTR/Gypsy 2195129 2195241 DNA/Sola 2193678 2193763 DNA/Sola 2196938 2197060 DNA/Sola 2195466 2195732 LINE/Jockey 2195460 2195616 LINE/R1 2195420 2195616 LINE/L1-Tx1
evm.model.ctg000047_arrow_pilon.1578	Chr3 2092835 2094388	4	2094070 2094248 LTR/Gypsy 2093112 2093243 LTR/Gypsy 2094088 2094247 LTR/Gypsy 2094094 2094207 DNA/Sola
evm.model.ctg000047_arrow_pilon.1736	Chr3 1534314 1537196	0
evm.model.ctg000047_arrow_pilon.1779	Chr3 1357301 1360126	2	1357376 1357681 LTR 1359999 1360067 LTR/Copia
evm.model.ctg000047_arrow_pilon.1844	Chr3 1109149 1113028	0
evm.model.ctg000047_arrow_pilon.20	Chr3 7648267 7649496	0
evm.model.ctg000047_arrow_pilon.2060	Chr3 342239 344437	7	344378 344406 Simple_repeat 344126 344378 Simple_repeat 344087 344356 LTR 344093 344126 Simple_repeat 344092 344398 LTR/Gypsy 344135 344375 LINE/L1 344126 344315 LTR/LTR
evm.model.ctg000047_arrow_pilon.303	Chr3 6686775 6689159	0
evm.model.ctg000047_arrow_pilon.312	Chr3 6646199 6648443	9	6647849 6648224 LTR 6646909 6647316 Simple_repeat 6646883 6647014 LTR/DIRS 6646885 6646997 LTR/Copia 6646727 6646995 LTR 6646566 6646883 Simple_repeat 6647984 6648122 DNA/Sola 6646908 6647002 LTR/Gypsy 6646762 6646877 DNA/Sola
evm.model.ctg000047_arrow_pilon.389	Chr3 6354544 6356649	0
evm.model.ctg000047_arrow_pilon.57	Chr3 7509931 7512647	0
evm.model.ctg000047_arrow_pilon.617	Chr3 5517230 5521922	2	5518008 5518113 LINE/L1-Tx1 5518008 5518073 LTR/Gypsy
evm.model.ctg000047_arrow_pilon.740	Chr3 5125671 5127197	3	5125835 5125966 DNA/Sola 5125797 5125901 LTR/Copia 5126790 5126856 DNA/DNA
evm.model.ctg000047_arrow_pilon.998	Chr3 4199192 4205543	2	4204358 4204593 Simple_repeat 4203210 4203336 LTR
evm.model.ctg000055_arrow_pilon.181	Chr1 5293002 5295675	0
evm.model.ctg000055_arrow_pilon.73	Chr1 5721262 5722479	0
evm.model.ctg000055_arrow_pilon.94	Chr1 5653942 5655390	4	5654751 5654971 Simple_repeat 5654880 5654971 DNA/TcMar-m44 5654844 5654955 LTR/Gypsy 5654769 5654954 LINE/L1-Tx1
evm.model.ctg000068_arrow_pilon.1138	Chr5 4026372 4027823	0
evm.model.ctg000068_arrow_pilon.1210	Chr5 4242923 4245446	8	4242966 4243110 LTR/Gypsy 4242966 4243073 DNA/Sola 4242976 4243098 LTR/Gypsy 4242989 4243112 LINE/R1 4244105 4244236 DNA/Sola 4244881 4244988 LTR/Gypsy 4245172 4245261 LTR/Copia 4244727 4244811 LTR/Copia
evm.model.ctg000068_arrow_pilon.1356	Chr5 4703183 4710398	4	4703014 4703502 Unknown 4708550 4708609 Unknown 4708766 4709913 Unknown 4709970 4710272 Unknown
evm.model.ctg000068_arrow_pilon.1361	Chr5 4724164 4726344	7	4724242 4724501 Simple_repeat 4725898 4726388 Simple_repeat 4725898 4726068 LTR/Gypsy 4725914 4726052 DNA/Sola 4725935 4726066 LTR/Gypsy 4725967 4726052 LINE/R1 4726167 4726320 LTR/Gypsy
evm.model.ctg000068_arrow_pilon.1363	Chr5 4730046 4736092	7	4733439 4733530 LTR/Gypsy 4731887 4732102 LINE/L1 4731914 4732092 LTR/Gypsy 4731925 4732039 LINE/R1 4734511 4734632 DNA/Sola 4734892 4735012 DNA/DNA 4734929 4735020 DNA/Sola
evm.model.ctg000068_arrow_pilon.1590	Chr5 5578219 5578875	0
evm.model.ctg000068_arrow_pilon.17	Chr5 117032 117598	2	117245 Simple_repeat117121 117229 DNA/MULE-MuDR
evm.model.ctg000068_arrow_pilon.403	Chr5 1470691 1471923	3	1471324 1471414 LTR 1471341 1471702 Simple_repeat 1471527 1471633 DNA/Sola
evm.model.ctg000068_arrow_pilon.577	Chr5 2081786 2103129	15	2086546 2086866 LTR/Gypsy 2087408 2087665 LTR/ERVK 2087661 2087805 LTR/ERVK 2088058 2088230 Simple_repeat 2088666 2089314 LTR/Caulimovirus 2089507 2089619 LTR/Copia 2090558 2090848 LTR 2090600 2090884 Simple_repeat 2092158 2092270 DNA/Sola 2101855 2102280 Simple_repeat 2102462 2102569 LTR/Gypsy 2102498 2102575 Simple_repeat 2101899 2101964 LTR/Gypsy 2102143 2102241 DNA/Sola 2102492 2102575 LINE/R1
evm.model.ctg000068_arrow_pilon.693	Chr5 2491296 2492745	1	2492541 2492619 Simple_repeat
evm.model.ctg000068_arrow_pilon.861	Chr5 3090376 3091238	1	3090422 3090492 DNA/Sola
evm.model.ctg000068_arrow_pilon.94	Chr5 386175 392250	0
evm.model.ctg000068_arrow_pilon.972	Chr5 3511715 3512644	0
evm.model.ctg000091_arrow_pilon.1082	Chr1 11306238 11310600	1	11306253 11306466 Simple_repeat
evm.model.ctg000091_arrow_pilon.113	Chr1 7244853 7254289	6	7246037 7246119 LTR 7247429 7247796 Simple_repeat 7251557 7251715 Simple_repeat 7251897 7252796 LTR 7252199 7252951 Simple_repeat 7247435 7247503 LTR/Gypsy
evm.model.ctg000091_arrow_pilon.1319	Chr1 12223525 12228232	3	12225982 Simple_repeat 12225416 12225473 LTR/Gypsy 12225821 12225939 DNA/Sola
evm.model.ctg000091_arrow_pilon.410	Chr1 8485576 8493542	1	8480183 8487315 LTR/Gypsy
evm.model.ctg000091_arrow_pilon.476	Chr1 8731664 8734777	6	8731757 8732020 Simple_repeat 8731845 8732101 LTR/Gypsy 8731826 8731963 LTR/Copia 8731846 8732043 LTR/Gypsy 8731858 8731957 DNA/Sola 8732755 8732857 LTR
evm.model.ctg000091_arrow_pilon.493	Chr1 8785144 8786571	1	8785337 8785548 Simple_repeat
evm.model.ctg000091_arrow_pilon.505	Chr1 8822250 8826156	0
evm.model.ctg000091_arrow_pilon.842	Chr1 10296003 10301843	3	10297911 10298087 LTR/ERVK 10296587 10296657 DNA/Sola 10299499 10299748 LTR/Gypsy
evm.model.ctg000091_arrow_pilon.921	Chr1 10618175 10619504	1	10618855 10619038 LTR
evm.model.ctg000108_arrow_pilon.136	Chr4 510056 515344	8	510162 510409 Simple_repeat 510409 510454 Simple_repeat 510454 510479 Simple_repeat 512654 512722 LTR 510377 510491 LINE/Jockey 510380 510533 LINE/L1-Tx1 510389 510511 LINE/R1 510400 510530 LTR/Copia
evm.model.ctg000108_arrow_pilon.215	Chr4 793565 794113	0
evm.model.ctg000108_arrow_pilon.265	Chr4 985949 987517	0
evm.model.ctg000108_arrow_pilon.431	Chr4 1590976 1592986	5	1591479 1591746 Simple_repeat 1591675 1591769 Simple_repeat 1591909 1592028 LTR/Gypsy 1591680 1591748 DNA/Sola 1591931 1592005 DNA/Sola
evm.model.ctg000108_arrow_pilon.52	Chr4 201230 205805	3	205723 205784 Simple_repeat 205411 206424 LINE/R1 205472 205790 LINE/Jockey
evm.model.ctg000108_arrow_pilon.591	Chr4 2147081 2147815	3	2147392 2147872 Simple_repeat 2147783 2147875 LTR/Gypsy 2147800 2147872 DNA/Sola
evm.model.ctg000108_arrow_pilon.599	Chr4 2172686 2176198	5	2173656 2173732 Simple_repeat 2173769 2173863 Unknown 2173622 2173726 LINE/R1 2173657 2173758 LINE/L1-Tx1 2173658 2173734 LINE/Jockey
evm.model.ctg000108_arrow_pilon.626	Chr4 2251221 2254363	9	2252289 2252348 Simple_repeat 2252348 2252471 Simple_repeat 2252471 2252478 Simple_repeat 2253063 2253207 LTR/Gypsy 2252339 2252447 DNA/Sola 2252380 2252461 DNA/TcMar 2252382 2252478 LINE/L1 2252394 2252477 LTR/Copia 2253074 2253214 LTR/Gypsy
evm.model.ctg000108_arrow_pilon.627	Chr4 2255863 2257923	0
evm.model.ctg000108_arrow_pilon.86	Chr4 338510 344390	17	338546 339151 Simple_repeat 342892 343450 Simple_repeat 343166 343453 LTR 338849 339011 DNA/TcMar 338917 339029 DNA/Sola 341063 341254 DNA/MULE-MuDR 341094 341214 LTR/Gypsy 341121 341268 LTR/Gypsy 341545 341701 LTR/Gypsy 341588 341732 LINE/R1 343098 343248 LTR/LTR 343142 343270 LTR/Gypsy 343144 343253 DNA/Sola 343150 343286 LINE/L1 343317 343453 LTR/Copia 343345 343455 LINE/R1 343379 343472 LTR/G…
evm.model.ctg000109_arrow_pilon.1012	Chr4 6622981 6624324	0
evm.model.ctg000109_arrow_pilon.1063	Chr4 6787736 6791444	4	6788251 6788336 LTR/Gypsy 6791316 6791439 LTR/Gypsy 6788248 6788337 DNA/Sola 6791322 6791427 LTR/Gypsy
evm.model.ctg000109_arrow_pilon.187	Chr4 3801241 3803440	3	3802958 3803320 LTR 3803002 3807563 Simple_repeat 3795635 3802953 LTR/Gypsy
evm.model.ctg000109_arrow_pilon.382	Chr4 4436523 4444527	6	4441416 4441826 Simple_repeat 4442241 4442499 LTR 4442686 4443316 Simple_repeat 4441477 4441629 DNA/Sola 4443226 4443329 LTR/LTR 4443237 4443348 LINE/R1
evm.model.ctg000109_arrow_pilon.504	Chr4 4880799 4882562	0
evm.model.ctg000109_arrow_pilon.550	Chr4 5088233 5091115	1	5084193 5091144 LTR
evm.model.ctg000109_arrow_pilon.665	Chr4 5451619 5453816	2	5453507 5453737 LTR 5453606 5453691 LTR/Gypsy
evm.model.ctg000109_arrow_pilon.681	Chr4 5523485 5531569	13	5523845 5525066 Unknown 5525937 5526039 LTR/Gypsy 5527118 5527208 LTR/Gypsy 5529600 5529942 Simple_repeat 5530594 5530672 Simple_repeat 5530628 5530768 DNA/Sola 5530645 5530803 LTR/DIRS 5525927 5526022 LTR/Copia 5527114 5527195 DNA/TcMar-m44 5529605 5529724 DNA/Sola 5529627 5529775 LTR/Gypsy 5530711 5530804 DNA/Sola 5530721 5530873 LTR/Gypsy
evm.model.ctg000109_arrow_pilon.782	Chr4 5875342 5878225	2	5875314 5875489 Unknown 5876488 5883854 LTR/Gypsy
evm.model.ctg000109_arrow_pilon.949	Chr4 6414529 6420919	9	6415493 6415619 DNA/Sola 6416332 6416361 Simple_repeat 6416361 6416473 Simple_repeat 6416382 6416629 LTR 6416473 6416622 Simple_repeat 6418460 6418569 DNA/Sola 6418786 6419064 LTR 6419852 6419952 DNA/Sola 6416451 6416529 DNA/Sola
evm.model.ctg000110_arrow_pilon.1073	Chr2 9064666 9068130	4	9065243 9065369 LTR 9066144 9066185 Simple_repeat 9067800 9068007 Simple_repeat 9065276 9065371 DNA/Sola
evm.model.ctg000110_arrow_pilon.1091	Chr2 9129212 9131176	1	9129644 9129744 LTR/Copia
evm.model.ctg000110_arrow_pilon.374	Chr2 6644483 6645141	1	6644185 6645164 Unknown
evm.model.ctg000110_arrow_pilon.679	Chr2 7666619 7669453	6	7669161 7669312 LTR 7668520 7668696 LTR/Gypsy 7668538 7668695 LTR/LTR 7668553 7668675 LTR/Gypsy 7668556 7668696 DNA/MULE-MuDR 7669161 7669253 DNA/Sola
evm.model.ctg000110_arrow_pilon.691	Chr2 7736102 7737010	0
evm.model.ctg000110_arrow_pilon.711	Chr2 7796153 7799412	1	7797462 7797515 DNA/Sola
evm.model.ctg000110_arrow_pilon.728	Chr2 7853249 7855084	2	7854123 7854176 LTR/Gypsy 7854864 7854998 DNA/Sola
evm.model.ctg000110_arrow_pilon.736	Chr2 7885362 7886220	0
evm.model.ctg000110_arrow_pilon.892	Chr2 8427833 8431241	3	8430826 8431136 LTR 8429610 8429698 LINE/R1 8430797 8430920 DNA/Sola
evm.model.ctg000110_arrow_pilon.983	Chr2 8752249 8755921	5	8752716 8752770 LTR/Copia 8754232 8754617 Simple_repeat 8754407 8754583 DNA/Sola 8754428 8754626 LTR/Gypsy 8755745 8755907 LTR/Gypsy
evm.model.ctg000128_arrow_pilon.33	Chr1 6265627 6268146	3	6264200 6266409 DNA/PIF-Harbinger 6266409 6273777 LTR/Gypsy 6265763 6266219 DNA/DNA
evm.model.ctg000128_arrow_pilon.40	Chr1 6303917 6307744	5	6304708 6304783 LTR 6305700 6306062 Simple_repeat 6305868 6306064 LTR 6305707 6305828 DNA/Sola 6305984 6306064 LTR/Gypsy
evm.model.ctg000147_arrow_pilon.1047	Chr1 3893295 3895437	0
evm.model.ctg000147_arrow_pilon.107	Chr1 388644 389843	1	388928 388992 LTR
evm.model.ctg000147_arrow_pilon.1119	Chr1 4126571 4128215	0
evm.model.ctg000147_arrow_pilon.1127	Chr1 4155053 4156813	0
evm.model.ctg000147_arrow_pilon.186	Chr1 666474 668456	0
evm.model.ctg000147_arrow_pilon.348	Chr1 1426775 1429277	1	1421142 1428512 LTR/Gypsy
evm.model.ctg000147_arrow_pilon.534	Chr1 2058208 2059431	0
evm.model.ctg000147_arrow_pilon.638	Chr1 2443305 2445441	0
		347
		Insertion number 0-17
		There were 73 genes inserted.	0.68
		A total of 347 inserts
		On average, there are 4.8 insertions per gene.

## Sheet: PY
C2H2	gene position	number	Insert location and type
py00146.t1	PY_1 1888509 1889357	1	1889093 1889191 DNA/Sola
py00653.t1	PY_1 20326948 20329245	0
py00825.t1	PY_2 6632078 6633391	0
py00839.t1	PY_3 25660655 25663053	1	25661405 25662159 LTR/Gypsy
py00935.t1	PY_2 25672278 25673357	1	25672553 25672970 LTR/Gypsy
py01069.t1	PY_2 31952689 31953933	0
py01089.t1	PY_1 11047219 11049657	0
py01669.t1	PY_1 24648558 24652733	1	24649780 24653508 Unknown
py01695.t1	PY_1 24762036 24765516	12	24764264 24764496 Simple_repeat 24764426 24764499 LTR 24764693 24764746 Simple_repeat 24764746 24764773 LTR 24764773 24764867 LTR/Copia 24764874 24764979 Simple_repeat 24764922 24765010 LTR 24764128 24765039 LINE/R1 24764162 24764496 LINE/Jockey 24764272 24764529 LINE/Jockey 24764705 24764875 LINE/L1-Tx1 24764922 24765039 LINE/Jockey
py01852.t1	PY_2 11115398 11117017	1	11116510 11116565 LTR/Gypsy
py01918.t1	PY_1 8463285 8465225	0
py02035.t1	PY_1 4327638 4331818	6	4328733 4328838 LTR 4328724 4328878 LTR/Gypsy 4329602 4329692 LTR/Gypsy 4329777 4329895 LINE/Jockey 4329856 4329900 LTR/Copia 4331552 4331736 LTR/LTR
py02097.t1	PY_2 8148219 8149271	0
py02565.t1	PY_1 40692206 40692710	0
py02573.t1	PY_1 40614313 40614351	0
py02709.t1	PY_3 14774039 14777002	3	14774238 14774308 LTR/Gypsy 14774197 14774359 DNA/Sola 14774497 14774575 LTR/Copia
py02755.t1	PY_1 26382579 26382786	0
py02758.t1	PY_1 26420195 26420372	0
py03048.t1	PY_1 25095160 25097240	1	25097069 25097220 DNA/Sola
py03570.t1	PY_3 7450874 7452115	0
py03571.t1	PY_1 28994787 28995329	5	28994878 28994948 LTR/Gypsy 28994862 28994975 DNA/Sola 28994879 28995021 LTR/Copia 28994964 28995091 LINE/R1 28994998 28995097 DNA/Sola
py03656.t1	PY_3 1084878 1085597	0
py03739.t1	PY_3 10634305 10634757	0
py04051.t1	PY_3 13356203 13357783	0
py04271.t1	PY_2 14365511 14367648	9	14366375 14366485 Simple_repeat 14366928 14366947 DNA/hAT-Ac 14366957 14367035 Simple_repeat 14367035 14367053 LTR/Copia 14367053 14367077 DNA/hAT-Ac 14367110 14367180 Simple_repeat 14367180 14367277 LINE/R1 14367277 14367284 Simple_repeat 14367193 14367262 DNA/Sola
py04328.t1	PY_2 14797267 14799105	2	14797668 14797748 LINE/R1 14798300 14798384 LTR/Gypsy
py04355.t1	PY_3 25017095 25019719	3	25019383 25019547 LTR/Gypsy-Cigr 25019391 25019581 LTR/LTR 25019436 25019562 DNA/Sola
py04491.t1	PY_3 15227093 15229995	0
py04611.t1	PY_2 29004152 29005636	0
py04632.t1	PY_3 8959242 8961083	0
py04641.t1	PY_3 9021330 9023090	0
py04701.t1	PY_1 33055883 33057454	0
py04955.t1	PY_2 26024977 26025743	0
py05090.t1	PY_1 24165082 24166917	1	24165550 24165741 Unknown
py05545.t1	PY_2 4131216 4135220	5	4131267 4131353 Simple_repeat 4131866 4131942 Simple_repeat 4133528 4133617 LTR 4133506 4133800 LINE/R1 4133506 4133699 LINE/Jockey
py05689.t1	PY_3 18719566 18720858	0
py05773.t1	PY_3 637265 638434	0
py05845.t1	PY_1 14061806 14063315	1	14061870 14061946 DNA/Sola
py05860.t1	PY_1 14226187 14227195	0
py05914.t1	PY_2 4356288 4359290	1	4356757 4356851 DNA/Sola
py06066.t1	PY_2 21685590 21687077	1	21686690 21686747 DNA/Sola
py06183.t1	PY_1 38158067 38159482	1	38159276 38159338 DNA/DNA
py06393.t1	PY_1 3845431 3849167	1	3848270 3848370 LINE/L1-Tx1
py06512.t1	PY_3 15780830 15782578	0
py06853.t1	PY_1 35276794 35280302	4	35277112 LTR/Gypsy 35276890 35277107 LINE/R1 35276915 35277038 DNA/Sola 35279801 35279894 DNA/Sola
py07017.t1	PY_1 20436102 20436962	0
py07213.t1	PY_2 2792831 2795665	0
py07301.t1	PY_2 10383013 10386201	4	10384147 10384743 Unknown 10384887 10384963 LINE 10385236 10385342 LINE 10385549 10385939 LINE
py07321.t1	PY_1 3523575 3524639	0
py07715.t1	PY_1 38355152 38358291	2	38356456 38356528 DNA/TcMar-m44 38357429 38357515 LTR/Gypsy
py07734.t1	PY_1 29823119 29823434	0
py08072.t1	PY_2 30815253 30817052	0
py08282.t1	PY_2 14876540 14878435	0
py08319.t1	PY_2 31585090 31586607	0
py08412.t1	PY_1 7285639 7288282	1	7285659 7285817 LTR/Gypsy 7451380 7451479 LTR/Gypsy 7451814 7451910 LTR/Gypsy 7453567 7453622 LTR/Gypsy
py08918.t1	PY_3 26765548 26781982	1	26769066 26769131 DNA/Sola
py09190.t1	PY_2 15842102 15850350	0
py09246.t1	PY_2 25672365 25673357	1	25672553 25672970 LTR/Gypsy
py09450.t1	PY_1 6636125 6638896	2	6636428 6636576 DNA/Sola 6638262 6638380 DNA/Sola
py09539.t1	PY_1 9935911 9938236	2	9936028 9936126 DNA/Sola 9937645 9937817 DNA/hAT-Charlie
py09575.t1	PY_3 3960784 3962526	0
py09607.t1	PY_1 10185453 10186586	0
py10089.t1	PY_3 11724008 11725168	0
py10179.t1	PY_1 21967389 21970752	0
py10257.t1	PY_1 13743016 13744392	0
py10388.t1	PY_2 7808056 7811592	0
py10538.t1	PY_1 19868753 19870703	1	19870394 19870509 DNA/Sola
py10563.t1	PY_2 25672365 25673357	1	25672553 25672970 LTR/Gypsy
py10686.t1	PY_1 23974987 23976821	0
py10781.t1	PY_1 2909424 2913147	1	2912652 2912777 LTR/LTR
py11027.t1	PY_1 25864259 25865089	0
py11171.t1	PY_3 17968463 17970203	0
py11221.t1	PY_3 19554615 19557196	2	19554907 19555046 LTR/Gypsy-Cigr 19556904 19557001 DNA/Sola
py11397.t1	PY_1 13483900 13487709	4	13485222 13485375 LTR/Gypsy 13485188 13485352 DNA/DNA 13485221 13485426 LINE/Jockey 13487358 13487480 LTR/Gypsy
pyi00436.t1	PY_1 41354816 41356663	0
pyi00741.t1	PY_1 20035345 20036523	0
		83
		Insertion number 0-12
		There were 33 genes inserted.	0.435
		A total of 83 inserts
		The average number of insertions per gene is 2.5.

## Sheet: PU
C2H2	gene position	number	Insert location and type
Pum0025s0040	KV918765.1 443762 44828	5	447265 447373 LTR/Copia 447277 447420 DNA/Novosib 447293 447481 LTR/Gypsy 447309 447432 LINE/R1 447311 447471 LINE/L1-Tx1
Pum0027s0048	KV918766.1 237159 238431	0
Pum0027s0061	KV918766.1 296393 298223	1	296588 296790 Simple_repeat
Pum0027s0077	KV918766.1 412137 412877	0
Pum0032s0013	KV918768.1 167510 171281	1	169789 169889 Simple_repeat
Pum0052s0029	KV918775.1 138577 142100	2	140644 140746 DNA/CMC-Chapaev 141530 141632 DNA/CMC-Chapaev
Pum0065s0021	KV918782.1 256078 258572	0
Pum0068s0012	KV918784.1 137366 140247	2	139997 140135 Unknown 140140 140322 Unknown
Pum0070s0014	KV918785.1 96785 99388	0
Pum0070s0076	KV918785.1 443854 445742	0
Pum0071s0047	KV918786.1 251763 253373	0
Pum0074s0008	KV918788.1 62437 65821	5	62543 62798 LINE/CRE-II 64224 64335 Simple_repeat 65639 65712 DNA/CMC-Chapaev 65712 65818 LTR 65640 65709 DNA/Sola
Pum0076s0047	KV918790.1 325940 328047	0
Pum0082s0044	KV918794.1 202996 204543	1	202359 203049 Unknown
Pum0084s0029	KV918795.1 69600 70814	0
Pum0096s0019	KV918803.1 220642 221435	0
Pum0098s0029	KV918804.1 109228 110824	1	110115 110211 Simple_repeat
Pum0103s0062	KV918807.1 318042 321270	0
Pum0111s0044	KV918814.1 119981 121648	0
Pum0120s0020	KV918820.1 239461 241302	2	241255 241288 DNA/PIF-Harbinger 241264 241612 Unknown
Pum0130s0004	KV918826.1 60444 62453	1	62435 62492 DNA/CMC-Chapaev
Pum0141s0033	KV918832.1 236949 239353	0
Pum0146s0005	KV918836.1 47258 51431	0
Pum0146s0022	KV918836.1 176131 177189	0
Pum0148s0024	KV918838.1 101415 103706	1	103116 103303 LTR
Pum0152s0031	KV918841.1 139503 140537	1	140519 140610 DNA/Sola
Pum0161s0035	KV918846.1 148433 150455	1	150373 150651 Unknown
Pum0167s0017	KV918850.1 162897 166302	1	164212 164275 Simple_repeat
Pum0172s0001	KV918854.1 74560 76128	0
Pum0185s0026	KV918862.1 169550 169943	0
Pum0204s0019	KV918877.1 90899 93999	0
Pum0208s0025	KV918881.1 140992 142481	2	141180 141567 LTR/Copia 141566 144082 LTR/Copia
Pum0224s0004	KV918893.1 89641 93436	0
Pum0235s0005	KV918902.1 100796 102477	0
Pum0235s0016	KV918902.1 165565 167223	0
Pum0238s0013	KV918905.1 89122 90855	0
Pum0242s0005	KV918908.1 23128 24108	0
Pum0242s0034	KV918908.1 138212 140002	1	138607 138747 LTR
Pum0264s0012	KV918927.1 141018 143257	0
Pum0266s0007	KV918929.1 46585 49234	5	47285 47562 LTR 47299 47426 LINE/R1 49182 49289 LTR/Copia 49185 49378 Simple_repeat49138 49321 LTR/Gypsy
Pum0275s0023	KV918937.1 100803 103879	4	100830 100965 LTR KV918937.1 100803 103879 rna-gnl_WGS_MXAK_Pum0275s0023.1.V1.5 KV918937.1 100867 101018 LTR/Gypsy KV918937.1 100803 103879 rna-gnl_WGS_MXAK_Pum0275s0023.1.V1.5 KV918937.1 100855 100965 LTR/Gypsy KV918937.1 100803 103879 rna-gnl_WGS_MXAK_Pum0275s0023.1.V1.5 KV918937.1 100893 100976 DNA/TcMar-m44
Pum0283s0014	KV918941.1 145915 147639	0
Pum0289s0006	KV918947.1 40683 42943	0
Pum0317s0024	KV918971.1 84729 89719	0
Pum0322s0017	KV918974.1 75232 76897	1	75447 75529 Simple_repeat
Pum0335s0018	KV918987.1 119631 122226	0
Pum0339s0027	KV918990.1 124059 125920	0
Pum0341s0007	KV918992.1 53452 55246	0
Pum0352s0022	KV918999.1 104798 106218	0
Pum0368s0001	KV919011.1 3684 5729	4	3859 3969 DNA/CMC-Chapaev 4579 4768 DNA/PIF-Harbinger 3798 3923 DNA/Sola 4675 4773 DNA/Sola
Pum0389s0007	KV919027.1 17725 19330	0
Pum0390s0014	KV919028.1 99116 101716	0
Pum0424s0001	KV919053.1 1424 3167	1	2486 2598 LTR
Pum0427s0015	KV919055.1 55177 57600	1	56847 56937 Simple_repeat
Pum0452s0017	KV919073.1 62138 62587	1	62446 62521 DNA/Sola
Pum0458s0001	KV919077.1 110 12368	3	802 942 DNA/CMC-EnSpm 12200 12360 Unknown 12361 12742 Unknown
Pum0483s0013	KV919093.1 54652 56769	0
Pum0484s0002	KV919094.1 18151 21073	0
Pum0500s0013	KV919107.1 62183 63356	0
Pum0527s0004	KV919130.1 38278 38949	0
Pum0527s0006	KV919130.1 41602 42729	0
Pum0560s0003	KV919147.1 28952 30852	0
Pum0580s0011	KV919160.1 38541 42713	0
Pum0745s0002	KV919251.1 2142 2966	0
Pum0746s0004	KV919252.1 12382 14923	0
Pum0760s0005	KV919259.1 13985 16210	3	14205 14413 LTR 14232 14377 LTR/Gypsy 14893 14983 DNA/Sola
Pum0764s0004	KV919261.1 8688 9812	0
Pum0816s0007	KV919280.1 18859 22535	0
Pum0869s0003	KV919297.1 16978 20045	0
Pum0954s0003	KV919334.1 10568 12202	0
Pum1042s0002	KV919369.1 8858 10231	0
Pum1273s0001	KV919440.1 1 4009	8	3660 3688 Simple_repeat 3688 3776 LTR 2159 2387 LINE/R1 2180 2428 LINE/Jockey 2180 2388 LINE/L1-Tx1 2234 2462 LINE/R1 2601 2818 LINE/Jockey 2627 2860 LINE/L1-Tx1
Pum1300s0001	KV919454.1 799 3563	0
Pum1321s0001	KV919461.1 1107 4099	2	998 1185 LTR 1013 1164 LINE/R1
Pum1432s0002	KV919509.1 5344 6516	0
Pum1618s0001	KV919615.1 54 2035	2	225 DNA/PIF-ISL2EU 202 576 LTR
Pum1750s0001	KV919705.1 2 3900	6	3364 3378 DNA/PIF-ISL2EU 3378 3464 LTR/DIRS 3382 3477 LTR 3477 3488 DNA/PIF-ISL2EU 3374 3475 LTR/Gypsy 3378 3487 DNA/Sola
		69
		Insertion number 0-8
		There are 28 genes with insertions.	0.36
		A total of 69 inserts
		The average number of insertions per gene is 2.5.
